# Supplementary material for: Phylogeography of the Tropical Planktonic Foraminifera Lineage Globigerinella Reveals Isolation Inconsistent with Passive Dispersal by Ocean Currents
Source: PLoS One. 2014 Mar 24;9(3):e92148. doi: 10.1371/journal.pone.0092148 (PMC3963880; doi:10.1371/journal.pone.0092148)
Supplement: Table S1 — Information on individual samples and handling procedures. Detailed information on each G. siphonifera individual used in the study (Sheet 1), GenBank samples added to the dataset (Sheet 2) and primer table with all different primers used (Sheet 3). (XLSX) [file pone.0092148.s002.xlsx]

## Sheet: sampling table
Cruise	Region	Station	Date [dd.mm.yyyy]	Latitude	Longitude	Device	Depth [m]	Individual	Species	Genotype	Extraction method	Primer	Direct sequence or clones (number of clones)	Sequence lenght [bp]	Genbank accession	Sequence used in
Catalina Marine Science Centre CA	Pacific	Catalina	1996-08-07	33.3833	-118,433333333333	scuba	surface	CA6B	G. siphonifera	IIb	DOC	C5+138;F3+138	direct	1003	KF769823
Meteor 38/2	Atlantic	S1	1997-04-12	29.15	-15,5	net	100-0	LPBANF	G. siphonifera	Ia	DOC	C5+138;F3+138	direct	1020	KF769585	Darling & Wade, 2008
Meteor 38/2	Atlantic	S1	1997-04-12	29.15	-15,5	surface pump	surface	LPA	G. siphonifera	Ia	DOC	C5+138;N5+N6	direct	454	KF769622
Meteor 38/2	Atlantic	S1	1997-04-12	29.15	-15,5	surface pump	surface	LP13	G. siphonifera	IIb	DOC	C5+138;N5+N6	direct	349	KF769830
Poseidon 247	Atlantic	2b	1999-01-01	47.45	-14,8166666666667	surface pump	surface	P27	G. siphonifera	IIb	DOC	C5+138;F3+138	direct	1003	KF769822
Santa Barbara Channel	Pacific	2001-01-01	1999-01-01	34.2667	-119,933333333333	net	50-10	SB5	G. siphonifera	IIb	DOC	C5+138;F3+138	direct	1001	KF769821
Poseidon 247	Atlantic	2a	1999-01-11	47.65	-14,15	surface pump	surface	P11	G. siphonifera	IIIa	DOC	C5+138;F3+138	direct	1032	KF769861
Poseidon 247	Atlantic	2c	1999-01-11	47.3833	-15,1333333333333	surface pump	surface	P34	G. siphonifera	IIa3	DOC	C5+138;F3+138	direct	1019	KF769634
Santa Barbara Channel	Pacific	NA	1999-02-12	34.3333	-120,566666666667	net	50-10	SB10	G. siphonifera	IIb	DOC	C5+138;F3+138	direct	1009	KF769820	Darling et al., 2003
Santa Barbara Channel	Pacific	NA	1999-05-11	34.4333	-119,933333333333	net	50-10	SB22	G. siphonifera	IIa2	DOC	C5+138;F3+138	direct	1019	KF769629	Darling et al., 2003
Santa Barbara Channel	Pacific	2023-09-01	1999-09-23	34.4333	-120,433333333333	net	50-10	SB83	G. siphonifera	IIb	DOC	C5+138;N5+N6	direct	512	KF769829
RRS Charles Darwin 148	Arabian Sea	2	2003-07-03	18.069	64.6752	surface pump	surface	AS43	G. siphonifera	IIa5	Guanidine	C5+138;2082F+2514R	direct	492	KF769784	Seears et al., 2012
RRS Charles Darwin 148	Arabian Sea	2	2003-07-03	18.069	64.6752	surface pump	surface	AS58	G. siphonifera	IIa5	Guanidine	C5+138;2082F+2514R	direct	463	KF769793	Seears et al., 2012
RRS Charles Darwin 148	Arabian Sea	2	2003-07-03	18.069	64.6752	surface pump	surface	AS59	G. siphonifera	IIa5	Guanidine	C5+138;2082F+2514R	direct	518	KF769794	Seears et al., 2012
RRS Charles Darwin 148	Arabian Sea	3A	2003-07-05	15.0185	65.0003	surface pump	surface	AS81	G. siphonifera	Ib	Guanidine	C5+138;2082F+2514R	direct	532	KF769579	Seears et al., 2012
RRS Charles Darwin 148	Arabian Sea	3C	2003-07-07	15.0185	65.0003	surface pump	surface	AS176	G. siphonifera	IIa5	Guanidine	C5+138;2082F+2514R	direct	513	KF769802	Seears et al., 2012
RRS Charles Darwin 148	Arabian Sea	4	2003-07-10	9.27767	63.7392	surface pump	surface	AS217	G. siphonifera	IIa1	Guanidine	C5+138;2082F+2514R	direct	512	KF769625	Seears et al., 2012
RRS Charles Darwin 148	Arabian Sea	4	2003-07-10	9.27767	63.7392	surface pump	surface	AS195	G. siphonifera	IIa5	Guanidine	C5+138;2082F+2514R	direct	991	KF769785	Seears et al., 2012
RRS Charles Darwin 148	Arabian Sea	4	2003-07-10	9.27767	63.7392	surface pump	surface	AS212	G. siphonifera	IIa5	Guanidine	C5+138;2082F+2514R	direct	514	KF769803	Seears et al., 2012
RRS Charles Darwin 148	Arabian Sea	4	2003-07-10	9.27767	63.7392	surface pump	surface	AS216	G. siphonifera	IIa5	Guanidine	C5+138;2082F+2514R	direct	418	KF769800	Seears et al., 2012
RRS Charles Darwin 148	Arabian Sea	5	2003-07-11	6.39667	63.183	surface pump	surface	AS262	G. siphonifera	IIa1	Guanidine	C5+138;2082F+2514R	direct	509	KF769626	Seears et al., 2012
RRS Charles Darwin 148	Arabian Sea	5	2003-07-11	6.39667	63.183	surface pump	surface	AS228	G. siphonifera	IIa5	Guanidine	C5+138;2082F+2514R	direct	455	KF769806	Seears et al., 2012
RRS Charles Darwin 148	Arabian Sea	5	2003-07-11	6.39667	63.183	surface pump	surface	AS238	G. siphonifera	Ia	Guanidine	C5+138;2082F+2514R	direct	550	KF769560	Seears et al., 2012
RRS Charles Darwin 148	Arabian Sea	5	2003-07-11	6.39667	63.183	surface pump	surface	AS239	G. siphonifera	IIa5	Guanidine	C5+138;2082F+2514R	direct	514	KF769812	Seears et al., 2012
RRS Charles Darwin 148	Arabian Sea	5	2003-07-11	6.39667	63.183	surface pump	surface	AS263	G. siphonifera	IIa5	Guanidine	C5+138;2082F+2514R	direct	513	KF769804	Seears et al., 2012
RRS Charles Darwin 148	Arabian Sea	5	2003-07-11	6.39667	63.183	surface pump	surface	AS271	G. siphonifera	IIa5	Guanidine	C5+138;2082F+2514R	direct	520	KF769795	Seears et al., 2012
RRS Charles Darwin 148	Arabian Sea	6	2003-07-12	3.65667	63.0095	surface pump	surface	AS295	G. siphonifera	IIa5	Guanidine	C5+138;2082F+2514R	direct	520	KF769796	Seears et al., 2012
RRS Charles Darwin 148	Arabian Sea	6	2003-07-12	3.65667	63.0095	surface pump	surface	AS303	G. siphonifera	IIa1	Guanidine	C5+138;2082F+2514R	direct	366	KF769832	Seears et al., 2012
RRS Charles Darwin 148	Arabian Sea	9	2003-07-15	-2,46466666666667	57.0762	surface pump	surface	AS339	G. siphonifera	IIa5	Guanidine	C5+138;2082F+2514R	direct	496	KF769797	Seears et al., 2012
RRS Charles Darwin 148	Arabian Sea	9	2003-07-15	-2,46466666666667	57.0762	surface pump	surface	AS341	G. siphonifera	IIa5	Guanidine	C5+138;2082F+2514R	direct	433	KF769813	Seears et al., 2012
RRS Charles Darwin 148	Arabian Sea	9	2003-07-15	-2,46466666666667	57.0762	surface pump	surface	AS362	G. siphonifera	IIa5	Guanidine	C5+138;2082F+2514R	direct	498	KF769798	Seears et al., 2012
RRS Charles Darwin 148	Arabian Sea	9	2003-07-15	-2,46466666666667	57.0762	surface pump	surface	AS363	G. siphonifera	IIa5	Guanidine	C5+138;2082F+2514R	direct	492	KF769799	Seears et al., 2012
Poseidon 321	Atlantic	174	2005-05-03	30.6153	-21,4727777777778	MCN	80-60	15	G. siphonifera	IIa3	DOC	siphv1F+R	direct	408	KF769707
Poseidon 321	Atlantic	175	2005-05-04	30.6153	-21,4727777777778	MCN	100-80	37	G. siphonifera	IIa3	DOC	siphv1F+R	direct	406	KF769702
Poseidon 321	Atlantic	175	2005-05-04	30.6153	-21,4727777777778	MCN	100-80	38	G. siphonifera	IIa3	DOC	siphv1F+R	direct	406	KF769703
Poseidon 321	Atlantic	175	2005-05-04	30.6153	-21,4727777777778	MCN	100-80	P39	G. siphonifera	IIa3	DOC	siphv1F+R	direct	407	KF769708
Poseidon 321	Atlantic	175	2005-05-04	30.6153	-21,4727777777778	MCN	60-40	46	G. siphonifera	IIa3	DOC	siphv1F+R	direct	407	KF769705
Poseidon 321	Atlantic	179	2005-05-05	32.0006	-22,5075	MCN	100-80	59	G. siphonifera	IIa3	DOC	siphv1F+R	direct	406	KF769704
Poseidon 321	Atlantic	179	2005-05-05	32.0006	-22,5075	MCN	80-60	62	G. siphonifera	IIa3	DOC	siphv1F+R	direct	408	KF769706
Poseidon 321	Atlantic	185	2005-05-07	35.5008	-20,2352777777778	MCN	200-100	P128	G. siphonifera	Ia	DOC	siphv1F+R	direct	424	KF769571
Poseidon 321	Atlantic	185	2005-05-07	35.5008	-20,2352777777778	MCN	100-0	153	G. siphonifera	IIb	DOC	siphv1F+R	direct	358	KF769833
Poseidon 334	Atlantic	68	2006-03-19	34.9	-20	surface pump	surface	266	G. calida	IIa3	DOC	siphv1F+R	direct	352	KF769673
Poseidon 334	Atlantic	69	2006-03-20	37.3333	-20	MCN	300-200	287	G. siphonifera	IIa3	DOC	siphv1F+R	direct	367	KF769712
Poseidon 334	Mediterranean Sea	73	2006-03-26	36.2667	-2,95	MCN	200-100	498	G. siphonifera	IIa3	DOC	siphv1F+R	direct	370	KF769691
Poseidon 334	Mediterranean Sea	73	2006-03-26	36.2667	-2,95	MCN	100-0	507	G. siphonifera	IIa3	DOC	siphv1F+R	direct	368	KF769682
Poseidon 334	Mediterranean Sea	74	2006-03-26	36.25	-2	MCN	100-80	544	G. siphonifera	IIa3	DOC	siphv1F+R	direct	370	KF769690
Poseidon 334	Mediterranean Sea	75	2006-03-27	37.25	-0,5	MCN	100-0	605	G. siphonifera	IIa3	DOC	siphv1F+R	direct	368	KF769729
Poseidon 334	Mediterranean Sea	76	2006-03-28	37.75	1.5	MCN	300-200	624	G. siphonifera	IIb	DOC	siphv1F+R	direct	364	KF769834
Poseidon 334	Mediterranean Sea	76	2006-03-28	37.75	1.5	MCN	100-0	638	G. siphonifera	IIa3	DOC	siphv1F+R	direct	368	KF769713
Poseidon 334	Mediterranean Sea	78	2006-03-29	38	2.5	MCN	200-100	698	G. siphonifera	IIb	DOC	siphv1F+R	direct	364	KF769835
Poseidon 334	Mediterranean Sea	79	2006-03-30	38.4167	5.4	MCN	300-200	717	G. siphonifera	IIa3	DOC	siphv1F+R	direct	367	KF769711
Poseidon 334	Mediterranean Sea	79	2006-03-30	38.4167	5.4	MCN	100-0	719	G. siphonifera	IIb	DOC	siphv1F+R	direct	364	KF769836
Poseidon 334	Mediterranean Sea	79	2006-03-30	38.4167	5.4	MCN	2000-1500	733	G. siphonifera	IIb	DOC	siphv1F+R	direct	363	KF769846
Poseidon 334	Mediterranean Sea	79	2006-03-30	38.4167	5.4	MCN	100-0	742	G. siphonifera	IIb	DOC	siphv1F+R	direct	362	KF769853
Poseidon 334	Mediterranean Sea	80	2006-03-31	38.1667	8	MCN	700-500	752	G. siphonifera	IIb	DOC	siphv1F+R	direct	363	KF769847
Poseidon 334	Mediterranean Sea	81	2006-04-01	38.75	11.0167	MCN	700-500	796	G. siphonifera	IIb	DOC	siphv1F+R	direct	364	KF769837
Poseidon 334	Mediterranean Sea	81	2006-04-01	38.75	11.0167	MCN	100-80	812	G. siphonifera	IIb	DOC	siphv1F+R	direct	364	KF769838
Poseidon 334	Mediterranean Sea	82	2006-04-02	38.6667	12.5	MCN	200-100	851	G. siphonifera	IIb	DOC	siphv1F+R	direct	364	KF769839
Poseidon 334	Mediterranean Sea	82	2006-04-02	38.6667	12.5	MCN	200-100	852	G. siphonifera	IIb	DOC	siphv1F+R	direct	364	KF769840
Poseidon 334	Mediterranean Sea	82	2006-04-02	38.6667	12.5	MCN	200-100	855	G. siphonifera	IIb	DOC	siphv1F+R	direct	364	KF769841
Poseidon 334	Mediterranean Sea	82	2006-04-02	38.6667	12.5	MCN	200-100	856	G. siphonifera	IIb	DOC	siphv1F+R	direct	350	KF769860
Poseidon 334	Mediterranean Sea	82	2006-04-02	38.6667	12.5	MCN	100-0	863	G. siphonifera	IIb	DOC	siphv1F+R	direct	364	KF769842
Meteor 69/1	Mediterranean Sea	323	2006-08-13	35.9767	-5,85733333333333	MCN	20-0	1025	G. siphonifera	IIa3	DOC	siphv1F+R	direct	368	KF769683
Meteor 69/1	Mediterranean Sea	324	2006-08-14	35.95	-5,65	MCN	100-50	1087	G. siphonifera	IIa3	DOC	siphv1F+R	direct	370	KF769692
Meteor 69/1	Mediterranean Sea	324	2006-08-14	35.95	-5,65	MCN	50-0	1093	G. siphonifera	IIa3	DOC	siphv1F+R, siphh1F+siphc1R	direct	798	KF769643
Meteor 69/1	Mediterranean Sea	366	2006-08-20	35.9267	-0,526333333333333	MCN	300-200	1336	G. siphonifera	IIb	DOC	siphv1F+R	direct	364	KF769843
Meteor 69/1	Mediterranean Sea	376	2006-08-22	38.9163	3.14983	MCN	100-0	1502	G. siphonifera	IIa3	DOC	siphv1F+R	direct	370	KF769693
Meteor 69/1	Mediterranean Sea	376	2006-08-22	38.9163	3.14983	MCN	100-0	1509	G. siphonifera	IIa3	DOC	siphv1F+R, siphh1F+siphc1R	direct	798	KF769641
Meteor 69/1	Mediterranean Sea	376	2006-08-22	38.9163	3.14983	MCN	100-0	1515	G. siphonifera	IIa3	DOC	siphv1F+R	direct	510	KF769763
Meteor 69/1	Mediterranean Sea	395	2006-08-25	38.9618	2.525	MCN	300-200	1635	G. siphonifera	IIIb	DOC	siphv1F+R, siphh1F+siphc1R	direct	347	KF769865
KT06-30	Pacific	SB	2006-11-30	35	139.37	net	75-20	963	G. siphonifera	IIa6	Guanidine	s14F1mod+sB	direct	620	KF769792
KT06-30	Pacific	SB	2006-11-30	35	139.37	net	75-20	964	G. siphonifera	IIa6	Guanidine	s14F1mod+sB	direct	886	KF769791
KT06-30	Pacific	SB	2006-11-30	35	139.37	net	75-20	965	G. siphonifera	IIa6	Guanidine	s14F1mod+sB	direct	940	KF769787
KT06-30	Pacific	SB	2006-11-30	35	139.37	net	75-20	966	G. siphonifera	IIa6	Guanidine	s14F1mod+sB	direct	980	KF769788
KT06-30	Pacific	SB	2006-11-30	35	139.37	net	75-20	967	G. siphonifera	IIa3	Guanidine	s14F1mod+sB	direct	979	KF769636
KT06-30	Pacific	SB	2006-11-30	35	139.37	net	75-20	968	G. siphonifera	IIa3	Guanidine	s14F1mod+sB	direct	976	KF769637
KT06-30	Pacific	SB	2006-11-30	35	139.37	net	75-20	969	G. siphonifera	IIa6	Guanidine	s14F1mod+sB	direct	618	KF769786
KT06-30	Pacific	SB	2006-11-30	35	139.37	net	75-20	970	G. siphonifera	IIa6	Guanidine	s14F1mod+sB	direct	917	KF769790
Meteor 71/2	Mediterranean Sea	19	2007-01-03	33.725	26.5447	MCN	150-0	1752	G. siphonifera	IIIb	DOC	siphv1F+R	direct	348	KF769877
Meteor 71/2	Mediterranean Sea	Pump 2	2007-01-05	34.4667	26.1833	surface pump	surface	1759	G. calida	IIIb	DOC	siphv1F+R	direct	348	KF769878
Meteor 71/2	Mediterranean Sea	46	2007-01-06	34.5168	26.2433	MCN	200-100	1769	G. calida	IIIb	DOC	siphv1F+R	direct	347	KF769879
Meteor 71/2	Mediterranean Sea	47	2007-01-06	34.5183	26.2517	MCN	100-75	1807	G. siphonifera	IIIb	DOC	siphv1F+R	direct	347	KF769866
Meteor 71/2	Mediterranean Sea	60	2007-01-08	34.4242	26.123	MCN	25-0	1928	G. siphonifera	IIIb	DOC	siphv1F+R	direct	348	KF769880
Meteor 71/2	Mediterranean Sea	60	2007-01-08	34.4242	26.123	MCN	25-0	1929	G. siphonifera	IIIb	DOC	siphv1F+R	direct	347	KF769867
Meteor 71/2	Mediterranean Sea	60	2007-01-08	34.4242	26.123	MCN	25-0	1930	G. siphonifera	IIIb	DOC	siphv1F+R	direct	348	KF769881
Meteor 71/2	Mediterranean Sea	60	2007-01-08	34.4242	26.123	MCN	25-0	1934	G. siphonifera	IIIb	DOC	siphv1F+R	direct	348	KF769882
Meteor 71/2	Mediterranean Sea	60	2007-01-08	34.4242	26.123	MCN	25-0	1936	G. siphonifera	IIIb	DOC	siphv1F+R	direct	348	KF769883
Meteor 71/2	Mediterranean Sea	81	2007-01-11	34.3592	25.973	MCN	80-50	1973	G. siphonifera	IIIb	DOC	siphv1F+R	direct	347	KF769868
Meteor 71/2	Mediterranean Sea	82	2007-01-11	34.3575	25.9728	MCN	100-50	1999	G. siphonifera	IIIb	DOC	siphv1F+R	direct	348	KF769884
Meteor 71/2	Mediterranean Sea	82	2007-01-11	34.3575	25.9728	MCN	50-25	2004	G. siphonifera	IIIb	DOC	siphv1F+R	direct	347	KF769869
Meteor 71/2	Mediterranean Sea	83	2007-01-11	34.357	25.9737	MCN	100-0	2009	G. siphonifera	IIIb	DOC	siphv1F+R	direct	347	KF769870
Meteor 71/2	Mediterranean Sea	83	2007-01-11	34.357	25.9737	MCN	100-0	2013	G. siphonifera	IIIb	DOC	siphv1F+R	direct	348	KF769886
Meteor 71/2	Mediterranean Sea	83	2007-01-11	34.357	25.9737	MCN	200-100	2020	G. siphonifera	IIIb	DOC	siphv1F+R	direct	347	KF769873
Meteor 71/2	Mediterranean Sea	83	2007-01-11	34.357	25.9737	MCN	300-200	2023	G. siphonifera	IIIb	DOC	siphv1F+R	direct	348	KF769885
Meteor 71/3	Mediterranean Sea	104	2007-01-21	30.9167	15.9998	MCN	100-0	2054	G. siphonifera	IIa3	DOC	siphv1F+R	direct	370	KF769695
Meteor 71/3	Mediterranean Sea	104	2007-01-21	30.9167	15.9998	MCN	100-0	2055	G. siphonifera	IIa3	DOC	siphv1F+R	direct	370	KF769694
Meteor 71/3	Mediterranean Sea	115	2007-01-23	37.5012	18.5003	MCN	100-0	2080	G. siphonifera	IIb	DOC	siphv1F+R	direct	364	KF769844
Meteor 71/3	Mediterranean Sea	125	2007-01-24	39.1663	17.7497	MCN	100-0	2103	G. calida	IIa3	DOC	siphv1F+R	direct	357	KF769699
Meteor 71/3	Mediterranean Sea	186	2007-02-01	35.6188	27.7007	MCN	100-0	2132	G. siphonifera	IIIb	DOC	siphv1F+R	direct	347	KF769871
Meteor 71/3	Mediterranean Sea	186	2007-02-01	35.6188	27.7007	MCN	100-0	2136	G. siphonifera	IIIb	DOC	siphv1F+R	direct	347	KF769872
Poseidon 349	Atlantic	251	2007-04-09	29.167	-15,3311666666667	MCN	100-80	2141	G. siphonifera	IIa3	DOC	siphv1F+R	direct	368	KF769714
Poseidon 349	Atlantic	251	2007-04-09	29.167	-15,3311666666667	MCN	100-80	2145	G. siphonifera	IIa3	DOC	siphv1F+R	direct	369	KF769678
Poseidon 349	Atlantic	251	2007-04-09	29.167	-15,3311666666667	MCN	80-60	2151	G. siphonifera	IIa3	DOC	siphv1F+R	direct	369	KF769736
Poseidon 349	Atlantic	251	2007-04-09	29.167	-15,3311666666667	MCN	60-40	2154	G. siphonifera	IIa3	DOC	siphv1F+R, siphh1F+siphc1R	direct	798	KF769642
Poseidon 349	Atlantic	251	2007-04-09	29.167	-15,3311666666667	MCN	60-40	2155	G. siphonifera	IIb	DOC	siphv1F+R	direct	363	KF769848
Poseidon 349	Atlantic	251	2007-04-09	29.167	-15,3311666666667	MCN	60-40	2157	G. siphonifera	IIa3	DOC	siphv1F+R	direct	369	KF769735
Poseidon 349	Atlantic	251	2007-04-09	29.167	-15,3311666666667	MCN	60-40	2160	G. siphonifera	IIb	DOC	siphv1F+R	direct	363	KF769849
Poseidon 349	Atlantic	251	2007-04-09	29.167	-15,3311666666667	MCN	40-20	2163	G. siphonifera	IIa3	DOC	siphv1F+R, siphc1F+R, siphh1F+siphc1R	direct	981	KF769632
Poseidon 349	Atlantic	251	2007-04-09	29.167	-15,3311666666667	MCN	40-20	2168	G. siphonifera	IIb	DOC	siphv1F+R, siphc1F+R, siphh1F+siphc1R	direct	971	KF769824
Poseidon 349	Atlantic	251	2007-04-09	29.167	-15,3311666666667	MCN	20-0	2179	G. siphonifera	IIa3	DOC	siphv1F+R	direct	368	KF769716
Poseidon 349	Atlantic	252	2007-04-09	31.4998	-21,9998333333333	MCN	100-80	2184	G. siphonifera	IIb	DOC	siphv1F+R	direct	357	KF769858
Poseidon 349	Atlantic	252	2007-04-09	31.4998	-21,9998333333333	MCN	80-60	2186	G. siphonifera	IIb	DOC	siphv1F+R	direct	363	KF769850
Poseidon 349	Atlantic	252	2007-04-09	31.4998	-21,9998333333333	MCN	80-60	2190	G. siphonifera	IIa3	DOC	siphv1F+R	direct	247	KF769669
Poseidon 349	Atlantic	252	2007-04-09	31.4998	-21,9998333333333	MCN	80-60	2191	G. siphonifera	IIa3	DOC	siphv1F+R	direct	368	KF769715
Poseidon 349	Atlantic	252	2007-04-09	31.4998	-21,9998333333333	MCN	80-60	2194	G. siphonifera	IIb	DOC	siphv1F+R	direct	363	KF769851
Poseidon 349	Atlantic	252	2007-04-09	31.4998	-21,9998333333333	MCN	60-40	2196	G. siphonifera	IIa3	DOC	siphv1F+R	direct	251	KF769670
Poseidon 349	Atlantic	252	2007-04-09	31.4998	-21,9998333333333	MCN	40-20	2200	G. siphonifera	IIa3	DOC	siphv1F+R	direct	353	KF769666
Poseidon 349	Atlantic	252	2007-04-09	31.4998	-21,9998333333333	MCN	40-20	2202	G. siphonifera	IIa3	DOC	siphv1F+R	direct	215	KF769734
Poseidon 349	Atlantic	252	2007-04-09	31.4998	-21,9998333333333	MCN	20-0	2205	G. siphonifera	IIa3	DOC	siphv1F+R	direct	216	KF769738
Poseidon 349	Atlantic	252	2007-04-09	31.4998	-21,9998333333333	MCN	20-0	2209	G. siphonifera	IIa3	DOC	siphv1F+R	direct	351	KF769709
Poseidon 349	Atlantic	252	2007-04-09	31.4998	-21,9998333333333	MCN	20-0	2211	G. siphonifera	IIa3	DOC	siphv1F+R	direct	367	KF769718
Poseidon 349	Atlantic	252	2007-04-09	31.4998	-21,9998333333333	MCN	20-0	2214	G. siphonifera	Ib	DOC	siphv1F+R	direct	376	KF769574
Poseidon 349	Atlantic	254	2007-04-10	32.9998	-22,0006666666667	MCN	100-80	2216	G. siphonifera	IIa3	DOC	siphv1F+R	direct	365	KF769730
Poseidon 349	Atlantic	254	2007-04-10	32.9998	-22,0006666666667	MCN	100-80	2219	G. siphonifera	IIa3	DOC	siphv1F+R	direct	217	KF769737
Poseidon 349	Atlantic	254	2007-04-10	32.9998	-22,0006666666667	MCN	100-80	2220	G. siphonifera	IIa3	DOC	siphv1F+R	direct	213	KF769740
Poseidon 349	Atlantic	254	2007-04-10	32.9998	-22,0006666666667	MCN	100-80	2222	G. siphonifera	IIb	DOC	siphv1F+R	direct	363	KF769852
Poseidon 349	Atlantic	254	2007-04-10	32.9998	-22,0006666666667	MCN	100-80	2223	G. siphonifera	IIa3	DOC	siphv1F+R	direct	215	KF769731
Poseidon 349	Atlantic	254	2007-04-10	32.9998	-22,0006666666667	MCN	80-60	2226	G. siphonifera	IIa3	DOC	siphv1F+R	direct	215	KF769733
Poseidon 349	Atlantic	254	2007-04-10	32.9998	-22,0006666666667	MCN	80-60	2227	G. siphonifera	IIa3	DOC	siphv1F+R	direct	370	KF769689
Poseidon 349	Atlantic	254	2007-04-10	32.9998	-22,0006666666667	MCN	300-200	2237	G. siphonifera	IIa3	DOC	siphv1F+R	direct	359	KF769697
Poseidon 349	Atlantic	254	2007-04-10	32.9998	-22,0006666666667	MCN	300-200	2238	G. siphonifera	IIa3	DOC	siphv1F+R	direct	366	KF769700
Poseidon 349	Atlantic	254	2007-04-10	32.9998	-22,0006666666667	MCN	300-200	2239	G. siphonifera	IIa3	DOC	siphv1F+R	direct	366	KF769701
Poseidon 349	Atlantic	254	2007-04-10	32.9998	-22,0006666666667	MCN	200-100	2240	G. siphonifera	IIa3	DOC	siphv1F+R	direct	359	KF769698
Poseidon 349	Atlantic	254	2007-04-10	32.9998	-22,0006666666667	MCN	200-100	2246	G. siphonifera	IIa3	DOC	siphv1F+R	direct	353	KF769667
Poseidon 349	Atlantic	254	2007-04-10	32.9998	-22,0006666666667	MCN	200-100	2250	G. siphonifera	IIa3	DOC	siphv1F+R	direct	344	KF769710
Poseidon 349	Atlantic	256	2007-04-11	34.9997	-22,0008333333333	MCN	80-60	2256	G. siphonifera	IIa3	DOC	siphv1F+R	direct	213	KF769741
Poseidon 349	Atlantic	256	2007-04-11	34.9997	-22,0008333333333	MCN	80-60	2257	G. siphonifera	IIa3	DOC	siphv1F+R	direct	353	KF769668
Poseidon 349	Atlantic	256	2007-04-11	34.9997	-22,0008333333333	MCN	40-20	2264	G. siphonifera	IIa3	DOC	siphv1F+R	direct	214	KF769739
Poseidon 349	Atlantic	256	2007-04-11	34.9997	-22,0175	MCN	300-200	2289	G. siphonifera	IIa3	DOC	siphv1F+R	direct	352	KF769672
Poseidon 349	Atlantic	256	2007-04-11	34.9997	-22,0175	MCN	200-100	2297	G. calida	IIb	DOC	siphv1F+R	direct + clones (2)	349 + 932 + 932	KF769827-8, KF769857
Poseidon 349	Atlantic	256	2007-04-11	34.9997	-22,0175	MCN	200-100	2299	G. calida	IIa3	DOC	siphv1F+R	direct	353	KF769665
Poseidon 349	Atlantic	256	2007-04-11	34.9997	-22,0175	MCN	200-100	2300	G. siphonifera	IIb	DOC	siphv1F+R	direct	352	KF769854
Poseidon 349	Atlantic	256	2007-04-11	34.9997	-22,0175	MCN	200-100	2303	G. calida	IIIa	DOC	siphv1F+R, siphh1F+siphc1R, s14F1mod+sB	direct	906	KF769863
Poseidon 349	Atlantic	256	2007-04-11	34.9997	-22,0175	MCN	200-100	2313	G. siphonifera	IIa3	DOC	siphv1F+R	direct	208	KF769742
Poseidon 349	Atlantic	265	2007-04-17	33.015	-21,968	MCN	200-100	2476	G. siphonifera	IIa3	DOC	siphv1F+R	direct	345	KF769671
Poseidon 349	Atlantic	267	2007-04-18	32.0002	-19,9998333333333	MCN	200-100	2537	G. siphonifera	IIb	DOC	siphv1F+R	direct	350	KF769856
KT07-14	Pacific	1	2007-06-20	32.576	132.333	net	400-100	A538	G. siphonifera	Ib	Guanidine	siphv1F+R	direct	360	KF769573
KT07-14	Pacific	2	2007-06-20	32.381	133.938	net	50-40	A526	G. siphonifera	IIa3	Guanidine	s14F1mod+sB	direct	981	KF769631
KT07-14	Pacific	4	2007-06-21	32.501	134.125	net	140-80	A550	G. siphonifera	IIa3	Guanidine	s14F1mod+sB	direct	668	KF769819
KT07-14	Pacific	5	2007-06-21	31.942	135.453	net	120-70	A495	G. siphonifera	IIa3	Guanidine	siphv1F+R	direct	369	KF769674
KT07-14	Pacific	5	2007-06-21	31.942	135.453	net	120-70	A500	G. siphonifera	IIa3	Guanidine	siphv1F+R	direct	368	KF769679
KT07-14	Pacific	5	2007-06-21	31.942	135.453	net	120-70	A504	G. siphonifera	IIa3	Guanidine	siphv1F+R, s14F1mod+sB	direct	795	KF769639
KT07-14	Pacific	5	2007-06-21	31.942	135.453	net	120-70	A493	G. siphonifera	IIa3	Guanidine	s14F1mod+sB	direct	983	KF769633
KT07-14	Pacific	5	2007-06-21	31.942	135.453	net	120-70	A505	G. siphonifera	IIa3	Guanidine	s14F1mod+sB	direct	678	KF769635
Meteor 74/1a	Mediterranean Sea	Teststation	2007-09-01	34.0928	26.2255	MCN	300-200	2560	G. siphonifera	IIIb	DOC	siphv1F+R	direct	346	KF769887
Meteor 74/1a	Red Sea	TÜB-1b	2007-09-06	26.1637	34.832	MCN	20-0	2637	G. siphonifera	IIIb	DOC	siphv1F+R	direct	420	KF769862
Meteor 74/1a	Red Sea	Pump 3	2007-09-07	22.7093	37.6367	surface pump	surface	2660	G. calida	IIa4	DOC	siphv1F+R	direct	341	KF769748
Meteor 74/1a	Red Sea	TÜB-2a	2007-09-07	22.9998	36.9995	MCN	200-100	2695	G. siphonifera	IIa4	DOC	siphv1F+R	direct	351	KF769761
Meteor 74/1a	Red Sea	TÜB-2b	2007-09-07	22.9987	37	MCN	20-0	2952	G. siphonifera	IIa4	DOC	siphv1F+R	direct	350	KF769749
Meteor 74/1a	Red Sea	Pump 5	2007-09-08	19.1845	39.1595	surface pump	surface	2973	G. siphonifera	Ib	DOC	siphv1F+R	direct	235	KF769580
Meteor 74/1a	Red Sea	Pump 6	2007-09-09	16.5175	40.9558	surface pump	surface	2983	G. siphonifera	IIa4	DOC	siphv1F+R	direct + clones (4)	346 + 953 + 954 + 941 + 940	KF769751, KF769772-5
Meteor 74/1a	Red Sea	Pump 6	2007-09-09	16.5175	40.9558	surface pump	surface	2999	G. siphonifera	IIa4	DOC	siphv1F+R	direct	359	KF769750
Meteor 74/1a	Red Sea	Pump 7	2007-09-09	15.226	41.8208	surface pump	surface	3004	G. siphonifera	Ib	DOC	siphv1F+R	clones (5)	1001 + 936 + 968 + 960 + 1016	KF769575, KF769581-4
Meteor 74/1a	Red Sea	Pump 7	2007-09-09	15.226	41.8208	surface pump	surface	3005	G. siphonifera	IIa3	DOC	siphv1F+R	direct	373	KF769685
Meteor 74/1a	Red Sea	Pump 7	2007-09-09	15.226	41.8208	surface pump	surface	3006	G. siphonifera	Ib	DOC	siphv1F+R	direct	230	KF769612
Meteor 74/1a	Red Sea	Pump 8	2007-09-10	13.1177	43.0588	surface pump	surface	3021	G. siphonifera	Ib	DOC	siphv1F+R	direct	373	KF769576
Meteor 74/1a	Red Sea	Pump 8	2007-09-10	13.1177	43.0588	surface pump	surface	3022	G. siphonifera	Ib	DOC	siphv1F+R	clones (2)	949 + 995	KF769577-8
Meteor 74/1b	Arabian Sea	945	2007-09-21	20.7288	59.3982	net	40-20	67	G. siphonifera	IIa5	Guanidine	C5+138; N5+N6	direct	498	KF769809
Meteor 74/1b	Arabian Sea	945	2007-09-21	20.7288	59.3982	net	40-20	68	G. siphonifera	IIa5	Guanidine	C5+138; N5+N6	direct	495	KF769814
Meteor 74/1b	Arabian Sea	947	2007-09-22	18.0005	59.004	MCN	200-100	3346	G. siphonifera	IIa5	DOC	siphv1F+R	direct	208	KF769831
Meteor 74/1b	Arabian Sea	949	2007-09-24	16.4332	61.2498	MCN	40-20	3567	G. siphonifera	Ib	DOC	siphv1F+R	direct	138	<200bp
Meteor 74/1b	Arabian Sea	949	2007-09-24	16.4332	61.2498	MCN	700-500	3601	G. calida	IIIb	DOC	siphv1F+R	direct	348	KF769876
Meteor 74/1b	Arabian Sea	949	2007-09-24	16.4332	61.2498	net	60-40	106	G. siphonifera	IIa5	Guanidine	C5+138; N5+N6	direct	486	KF769817
Meteor 74/1b	Arabian Sea	950	2007-09-25	15.25	63.5	MCN	40-20	3713	G. siphonifera	IIa6	DOC	siphv1F+R, siphh1F+siphc1R	direct + clones (6)	483 + 792	KF769656-61, KF769789
Meteor 74/1b	Arabian Sea	950	2007-09-25	15.25	63.5	net	100-80	336	G. siphonifera	IIa5	Guanidine	C5+138; N5+N6	direct	516	KF769808
Meteor 74/1b	Arabian Sea	950	2007-09-25	15.25	63.5	net	100-80	339	G. siphonifera	IIa5	Guanidine	C5+138; N5+N6	direct	412	KF769801
Meteor M75/2	Western Indian Ocean	GeoB12604	2008-02-10	-5,51833333333333	39.4065	surface pump	surface	TM43	G. siphonifera	IIa3	Guanidine	C5+138; N5+N6	direct	513	KF769779
Meteor M75/2	Western Indian Ocean	GeoB12606	2008-02-11	-5,411	39.1747	surface pump	surface	TM56	G. siphonifera	IIa3	Guanidine	C5+138; N5+N6	direct	520	KF769780
Meteor M75/2	Western Indian Ocean	GeoB12608	2008-02-11	-4,9945	39.4327	surface pump	surface	TM59	G. siphonifera	IIa5	Guanidine	C5+138; N5+N6	direct	414	KF769818
Meteor M75/2	Western Indian Ocean	GeoB12622	2008-02-22	-8,583	40.6105	surface pump	surface	TM117	G. siphonifera	Ib	Guanidine	C5+138; N5+N6	direct	398	KF769624
Meteor M75/2	Western Indian Ocean	GeoB12622	2008-02-22	-8,584	40.6105	surface pump	surface	TM119	G. siphonifera	Ib	Guanidine	C5+138; N5+N6	direct	451	KF769623
Meteor M75/2	Western Indian Ocean	GeoB12622	2008-02-22	-8,585	40.6105	surface pump	surface	TM120	G. siphonifera	Ib	Guanidine	C5+138; N5+N6	direct	538	KF769614
Meteor M75/2	Western Indian Ocean	GeoB12622	2008-02-22	-8,586	40.6105	surface pump	surface	TM132	G. siphonifera	Ib	Guanidine	C5+138;N5+138	direct	522	KF769618
Meteor M75/2	Western Indian Ocean	GeoB12622	2008-02-22	-8,587	40.6105	surface pump	surface	TM133	G. siphonifera	Ib	Guanidine	C5+138; N5+N6	direct	468	KF769621
Pelagia GLOW 64PE303	Western Indian Ocean	GLOW A	2009-02-20	-9,503	41.8248	net	200-0	16	G. calida	IIIb	Urea	C5+138; N5+N6	direct	897	KF769864
Pelagia GLOW 64PE303	Western Indian Ocean	GLOW5	2009-02-20	-9,504	41.8248	net	200-0	23	G. siphonifera	IIa3	Urea	C5+138; N5+N6	direct	502	KF769765
Pelagia GLOW 64PE303	Western Indian Ocean	GLOW 5	2009-02-20	-9,505	41.8248	net	200-0	24	G. siphonifera	Ia	Urea	C5+138; N5+N6	direct	550	KF769619
Pelagia GLOW 64PE303	Western Indian Ocean	GLOW 5	2009-02-20	-9,506	41.8248	net	200-0	27	G. siphonifera	Ia	Urea	C5+138; N5+N6	direct	516	KF769620
Pelagia GLOW 64PE303	Western Indian Ocean	GLOW 5	2009-02-20	-9,507	41.8248	net	200-0	29	G. siphonifera	Ia	Urea	C5+138; N5+N6	direct	533	KF769567
Pelagia GLOW 64PE303	Western Indian Ocean	GLOW 13	2009-02-22	-10,023	42.1457	net	200-0	48	G. siphonifera	IIa4	Urea	C5+138; N5+N6	direct	503	KF769771
Pelagia GLOW 64PE303	Western Indian Ocean	GLOW 13	2009-02-22	-10,024	42.1457	net	200-0	47	G. siphonifera	Ia	Urea	C5+138; N5+N6	direct	533	KF769566
Pelagia 65PE304	Western Indian Ocean	MC-1	2009-03-11	-7,03133333333333	39.8783	net	500-0	39	G. siphonifera	IIa4	Urea	C5+138; N5+N6	direct	516	KF769766
Pelagia 65PE304	Western Indian Ocean	MC-1	2009-03-11	-7,03133333333333	39.8783	net	500-0	64	G. siphonifera	Ia	Urea	C5+138; N5+N6	direct	537	KF769561
Pelagia 65PE304	Western Indian Ocean	MC-3	2009-03-12	-8,95083333333333	39.6652	net	500-0	92	G. siphonifera	Ib	Urea	C5+138; N5+N6	direct	529	KF769615
Pelagia 65PE304	Western Indian Ocean	MC-3	2009-03-12	-8,95083333333333	39.6652	net	500-0	95	G. calida	IIIb	Urea	C5+138; N5+N6	direct	508	KF769889
Pelagia 65PE304	Western Indian Ocean	MC-3	2009-03-12	-8,95083333333333	39.6652	net	500-0	96	G. siphonifera	Ib	Urea	C5+138; N5+N6	direct	536	KF769591
Pelagia 65PE304	Western Indian Ocean	MC-3	2009-03-12	-8,95083333333333	39.6652	net	500-0	97	G. siphonifera	IIa3	Urea	C5+138; N5+N6	direct	501	KF769783
Pelagia 65PE304	Western Indian Ocean	MC-3	2009-03-12	-8,95083333333333	39.6652	net	500-0	102	G. siphonifera	Ib	Urea	C5+138; N5+N6	direct	540	KF769617
Pelagia 65PE304	Western Indian Ocean	MC-3	2009-03-14	-8,97866666666667	39.7487	net	500-0	113	G. siphonifera	Ib	Urea	C5+138; N5+N6	direct	563	KF769605
Pelagia 65PE304	Western Indian Ocean	MC-3	2009-03-14	-8,97866666666667	39.7487	net	500-0	116	G. siphonifera	Ib	Urea	C5+138; N5+N6	direct	499	KF769616
Pelagia 65PE304	Western Indian Ocean	MC-3	2009-03-14	-8,97866666666667	39.7487	net	500-0	123	G. siphonifera	IIa3	Urea	C5+138; N5+N6	direct	505	KF769764
Pelagia 65PE304	Western Indian Ocean	MC-3	2009-03-14	-8,97866666666667	39.7487	net	500-0	125	G. siphonifera	Ib	Urea	C5+138; N5+N6	direct	537	KF769592
Pelagia 65PE304	Western Indian Ocean	MC-3	2009-03-14	-8,97866666666667	39.7487	net	500-0	127	G. siphonifera	Ib	Urea	C5+138; N5+N6	direct	537	KF769593
Pelagia 65PE304	Western Indian Ocean	MC-3	2009-03-14	-8,97866666666667	39.7487	net	500-0	128	G. siphonifera	IIa5	Urea	C5+138; N5+N6	direct	465	KF769816
Pelagia 65PE304	Western Indian Ocean	MC-3	2009-03-14	-8,97866666666667	39.7487	net	500-0	138	G. siphonifera	Ib	Urea	C5+138; N5+N6	direct	537	KF769594
Pelagia 65PE304	Western Indian Ocean	MC-3	2009-03-14	-8,97866666666667	39.7487	net	500-0	139	G. siphonifera	Ib	Urea	C5+138;N5+138	direct	503	KF769595
Pelagia 65PE304	Western Indian Ocean	MC-3	2009-03-14	-8,97866666666667	39.7487	net	500-0	140	G. siphonifera	Ib	Urea	C5+138; N5+N6	direct	537	KF769596
Pelagia 65PE304	Western Indian Ocean	MC-4	2009-03-17	-9,82716666666667	40.4907	net	500-0	162	G. calida	IIIb	Urea	C5+138; N5+N6	direct	624	KF769875
Pelagia 65PE304	Western Indian Ocean	MC-4	2009-03-17	-9,82716666666667	40.4907	net	500-0	167	G. siphonifera	IIa5	Urea	C5+138; N5+N6	direct	501	KF769805
Pelagia 65PE304	Western Indian Ocean	MC-4	2009-03-17	-9,82716666666667	40.4907	net	500-0	171	G. siphonifera	Ib	Urea	C5+138; N5+N6	direct	529	KF769597
Pelagia 65PE304	Western Indian Ocean	MC-4	2009-03-17	-9,82716666666667	40.4907	net	500-0	177	G. calida	IIIb	Urea	C5+138; N5+N6	direct	502	KF769890
Pelagia 65PE304	Western Indian Ocean	MC-4	2009-03-17	-9,82716666666667	40.4907	net	500-0	178	G. siphonifera	Ib	Urea	C5+138; N5+N6	direct	529	KF769598
Pelagia 65PE304	Western Indian Ocean	MC-4	2009-03-17	-9,82716666666667	40.4907	net	500-0	180	G. siphonifera	Ia	Urea	C5+138;N5+138	direct	534	KF769568
Pelagia 65PE304	Western Indian Ocean	MC-4	2009-03-17	-9,82716666666667	40.4907	net	500-0	193	G. siphonifera	IIa5	Urea	C5+138; N5+N6	direct	501	KF769811
Pelagia 65PE304	Western Indian Ocean	MC-4	2009-03-17	-9,82716666666667	40.4907	net	500-0	198	G. siphonifera	IIa3	Urea	C5+138; N5+N6	direct	922	KF769630
Pelagia 65PE304	Western Indian Ocean	MC-4	2009-03-17	-9,82716666666667	40.4907	net	500-0	203	G. siphonifera	IIa4	Urea	C5+138; N5+N6	direct	460	KF769769
Pelagia 65PE304	Western Indian Ocean	MC-5	2009-03-18	-9,99816666666667	41.4665	net	500-0	221	G. siphonifera	IIa4	Urea	C5+138; N5+N6	direct	503	KF769770
Pelagia 65PE304	Western Indian Ocean	MC-5	2009-03-18	-9,99816666666667	41.4665	net	500-0	225	G. calida	IIIb	Urea	C5+138; N5+N6	direct	506	KF769894
Pelagia 65PE304	Western Indian Ocean	MC-5	2009-03-18	-9,99816666666667	41.4665	net	500-0	227	G. siphonifera	Ib	Urea	C5+138; N5+N6	direct	535	KF769602
Pelagia 65PE304	Western Indian Ocean	MC-5	2009-03-18	-9,99816666666667	41.4665	net	500-0	228	G. siphonifera	Ia	Urea	C5+138; N5+N6	direct	526	KF769562
Pelagia 65PE304	Western Indian Ocean	MC-5	2009-03-18	-9,99816666666667	41.4665	net	500-0	229	G. siphonifera	Ib	Urea	C5+138; N5+N6	direct	534	KF769604
Pelagia 65PE304	Western Indian Ocean	MC-5	2009-03-18	-9,99816666666667	41.4665	net	500-0	231	G. calida	IIIb	Urea	C5+138; N5+N6	direct	496	KF769891
Pelagia 65PE304	Western Indian Ocean	MC-5	2009-03-18	-9,99816666666667	41.4665	net	500-0	233	G. siphonifera	IIa5	Urea	C5+138; N5+N6	direct	507	KF769810
Pelagia 65PE304	Western Indian Ocean	MC-5	2009-03-18	-9,99816666666667	41.4665	net	500-0	239	G. siphonifera	Ib	Urea	C5+138; N5+N6	direct	523	KF769613
Pelagia 65PE304	Western Indian Ocean	MC-5	2009-03-18	-9,99816666666667	41.4665	net	500-0	240	G. siphonifera	IIa5	Urea	C5+138; N5+N6	direct	328	KF769815
Pelagia 65PE304	Western Indian Ocean	MC-5	2009-03-18	-9,99816666666667	41.4665	net	500-0	245	G. calida	IIIb	Urea	C5+138; N5+N6	direct	499	KF769893
Pelagia 65PE304	Western Indian Ocean	MC-5	2009-03-18	-9,99816666666667	41.4665	net	500-0	249	G. siphonifera	Ib	Urea	C5+138; N5+N6	direct	509	KF769606
Pelagia 65PE304	Western Indian Ocean	MC-5	2009-03-18	-9,99816666666667	41.4665	net	500-0	250	G. siphonifera	IIa5	Urea	C5+138;N5+138	direct	496	KF769807
Pelagia 65PE304	Western Indian Ocean	MC-6	2009-03-19	-10,8986666666667	41.4193	surface pump	surface	265	G. siphonifera	Ib	Urea	C5+138; N5+N6	direct	573	KF769609
Pelagia 65PE304	Western Indian Ocean	MC-8	2009-03-21	-14,4716666666667	41.597	net	500-0	300	G. calida	IIIb	Urea	C5+138; N5+N6	direct	888	KF769874
Pelagia 65PE304	Western Indian Ocean	MC-8	2009-03-21	-14,4716666666667	41.597	net	500-0	304	G. siphonifera	Ib	Urea	C5+138; N5+N6	direct	529	KF769603
Pelagia 65PE304	Western Indian Ocean	MC-8	2009-03-21	-14,4716666666667	41.597	net	500-0	318	G. siphonifera	IIa4	Urea	C5+138; N5+N6	direct	510	KF769767
Pelagia 65PE304	Western Indian Ocean	MC-8	2009-03-21	-14,4716666666667	41.597	net	500-0	319	G. siphonifera	IIa4	Urea	C5+138; N5+N6	direct	510	KF769768
Pelagia 65PE304	Western Indian Ocean	MC-8	2009-03-21	-14,4716666666667	41.597	net	500-0	320	G. siphonifera	IIa4	Urea	C5+138;N5+138	direct	313	KF769776
Pelagia 65PE304	Western Indian Ocean	MC-8	2009-03-21	-14,4716666666667	41.597	net	500-0	321	G. siphonifera	IIa4	Urea	C5+138; N5+N6	direct	313	KF769777
Pelagia 65PE304	Western Indian Ocean	MC-8	2009-03-21	-14,4716666666667	41.597	net	500-0	329	G. siphonifera	Ia	Urea	C5+138; N5+N6	direct	627	KF769569
Pelagia 65PE304	Western Indian Ocean	MC-8	2009-03-21	-14,4716666666667	41.597	net	500-0	340	G. siphonifera	Ia	Urea	C5+138;N5+138	direct	543	KF769563
Pelagia 65PE304	Western Indian Ocean	MC-8	2009-03-21	-14,4716666666667	41.597	net	500-0	341	G. siphonifera	Ia	Urea	C5+138; N5+N6	direct	536	KF769564
Pelagia 65PE304	Western Indian Ocean	MC-11	2009-03-26	-16,7133333333333	40.8473	net	500-0	398	G. siphonifera	Ib	Urea	C5+138; N5+N6	direct	751	KF769608
Pelagia 65PE304	Western Indian Ocean	MC-11	2009-03-26	-16,7133333333333	40.8473	net	500-0	402	G. siphonifera	IIa1	Urea	C5+138; N5+N6	direct	492	KF769627
Pelagia 65PE304	Western Indian Ocean	MC-11	2009-03-26	-16,7133333333333	40.8473	net	500-0	404	G. siphonifera	Ib	Urea	C5+138; N5+N6	direct	527	KF769599
Pelagia 65PE304	Western Indian Ocean	MC-11	2009-03-26	-16,7133333333333	40.8473	net	500-0	405	G. siphonifera	Ib	Urea	C5+138; N5+N6	direct	527	KF769600
Pelagia 65PE304	Western Indian Ocean	MC-11	2009-03-26	-16,7133333333333	40.8473	net	500-0	406	G. siphonifera	Ib	Urea	C5+138; N5+N6	direct	527	KF769601
Pelagia 65PE304	Western Indian Ocean	MC-12	2009-03-28	-18,241	37.8687	net	500-0	447	G. calida	IIIb	Urea	C5+138; N5+N6	direct	434	KF769896
Pelagia 65PE304	Western Indian Ocean	MC-12	2009-03-28	-18,241	37.8687	net	500-0	448	G. calida	IIIb	Urea	C5+138; N5+N6	direct	504	KF769895
Pelagia 65PE304	Western Indian Ocean	MC-12	2009-03-28	-18,241	37.8687	net	500-0	449	G. calida	IIIb	Urea	C5+138;N5+138	direct	507	KF769892
Pelagia 65PE304	Western Indian Ocean	MC-12	2009-03-28	-18,241	37.8687	net	500-0	450	G. siphonifera	Ia	Urea	C5+138;N5+138	direct	531	KF769565
Pelagia 65PE304	Western Indian Ocean	MC-12	2009-03-28	-18,241	37.8687	net	500-0	451	G. siphonifera	Ia	Urea	C5+138; N5+N6	direct	815	KF769570
Pelagia 65PE304	Western Indian Ocean	MC-12	2009-03-28	-18,241	37.8687	net	500-0	452	G. siphonifera	Ib	Urea	C5+138; N5+N6	direct	871	KF769610
Pelagia 65PE304	Western Indian Ocean	MC-12	2009-03-28	-18,241	37.8687	net	500-0	453	G. siphonifera	IIa4	Urea	C5+138;N5+138	direct	483	KF769778
Pelagia 65PE304	Western Indian Ocean	MC-12	2009-03-28	-18,241	37.8687	net	500-0	454	G. siphonifera	Ib	Urea	C5+138;N5+138	direct	512	KF769607
Pelagia 65PE304	Western Indian Ocean	MC-12	2009-03-28	-18,241	37.8687	net	500-0	466	G. siphonifera	Ib	Urea	C5+138;N5+138	direct	758	KF769611
Pelagia 65PE304	Western Indian Ocean	MC-13	2009-03-31	-25,2083333333333	35.4657	net	500-0	483	G. siphonifera	IIa1	Urea	C5+138; N5+N6	direct	756	KF769628
Meteor 78/1	Caribbean Sea	162	2009-02-24	14.21	-77,39	MCN	60-40	6204	G. siphonifera	Ia	DOC	siphv1F+R, siphh1F+siphc1R	direct	801	KF769586
Meteor 78/1	Caribbean Sea	162	2009-02-24	14.21	-77,39	MCN	60-40	6210	G. siphonifera	IIa3	DOC	siphv1F+R	direct	368	KF769717
Meteor 78/1	Caribbean Sea	164	2009-02-26	18.5088	-83,6353333333333	MCN	200-100	6291	G. siphonifera	IIIb	DOC	siphv1F+R	direct	115	<200bp
Meteor 78/1	Caribbean Sea	164	2009-02-26	18.5088	-83,6353333333333	MCN	20-0	6512	G. siphonifera	IIa3	DOC	siphv1F+R	direct	215	KF769732
Meteor 78/1	Caribbean Sea	Pump 2	2009-03-02	18.5088	-83,6353333333333	surface pump	surface	6557	G. calida	Ia	DOC	siphv1F+R	direct	368	KF769572
Meteor 78/1	Caribbean Sea	Pump 3	2009-03-03	18.5088	-83,6353333333333	surface pump	surface	6601	G. calida	IIa3	DOC	siphv1F+R	direct	368	KF769684
Meteor 78/1	Caribbean Sea	Pump 3	2009-03-03	18.5088	-83,6353333333333	surface pump	surface	6606	G. calida	Ia	DOC	siphv1F+R, siphc1F+R, siphh1F+siphc1R	direct	999	KF769588
Meteor 78/1	Caribbean Sea	191	2009-03-06	26.2085	-84,7706666666667	MCN	500-300	6699	G. calida	IIIb	DOC	siphv1F+R	direct	349	KF769888
Meteor 78/1	Caribbean Sea	191	2009-03-06	26.2085	-84,7706666666667	MCN	100-0	6877	G. calida	IIb	DOC	siphv1F+R	direct	354	KF769859
Meteor 78/1	Caribbean Sea	191	2009-03-06	26.2085	-84,7706666666667	MCN	100-80	6950	G. calida	IIa2	DOC	siphv1F+R	direct	367	KF769719
Meteor 78/1	Caribbean Sea	191	2009-03-06	26.2085	-84,7706666666667	MCN	100-80	6952	G. calida	IIb	DOC	siphv1F+R	direct	366	KF769855
Meteor 78/1	Caribbean Sea	211	2009-03-10	24.2462	-80,9203333333333	MCN	80-60	7312	G. calida	Ia	DOC	siphv1F+R, siphh1F+siphc1R	direct	799	KF769587
Meteor 78/1	Caribbean Sea	219	2009-03-14	15.305	-72,7843333333333	MCN	200-100	7460	G. calida	IIa3	DOC	siphv1F+R	direct	368	KF769681
Meteor 78/1	Caribbean Sea	219	2009-03-14	15.305	-72,7843333333333	MCN	200-100	7461	G. calida	IIa2	DOC	siphv1F+R	direct	366	KF769723
Meteor 78/1	Caribbean Sea	219	2009-03-14	15.305	-72,7843333333333	MCN	100-80	7490	G. calida	IIa2	DOC	siphv1F+R	direct + clones (3)	356 + 357 + 357 + 358	KF769725-8
Meteor 78/1	Caribbean Sea	219	2009-03-14	15.305	-72,7843333333333	MCN	100-80	7498	G. calida	Ia	DOC	siphv1F+R, siphh1F+siphc1R	direct	763	KF769590
Meteor 78/1	Caribbean Sea	219	2009-03-14	15.305	-72,7843333333333	MCN	80-60	7513	G. calida	IIa3	DOC	siphv1F+R	direct	354	KF769663
Meteor 78/1	Caribbean Sea	219	2009-03-14	15.305	-72,7843333333333	MCN	40-20	7546	G. calida	IIa2	DOC	siphv1F+R	direct	367	KF769720
Meteor 78/1	Caribbean Sea	220	2009-03-16	15.3998	-68,1998333333333	MCN	40-20	7682	G. calida	IIa2	DOC	siphv1F+R	direct	333	KF769743
Meteor 78/1	Caribbean Sea	221	2009-03-18	14.1983	-63,4238333333333	MCN	40-20	7835	G. siphonifera	IIa2	DOC	siphv1F+R	direct	214	KF769762
Meteor 78/1	Caribbean Sea	222	2009-03-19	12.0252	-64,4765	MCN	200-100	7894	G. calida	IIa3	DOC	siphv1F+R, siphh1F+siphc1R	direct	772	KF769664
Meteor 78/1	Caribbean Sea	222	2009-03-19	12.0247	-64,4748333333333	MCN	80-60	7937	G. calida	IIa3	DOC	siphv1F+R	direct	370	KF769696
Meteor 78/1	Caribbean Sea	222	2009-03-19	12.0247	-64,4748333333333	MCN	60-40	7948	G. calida	IIa2	DOC	siphv1F+R, siphh1F+siphc1R	direct + clones (5)	483 + 368	KF769651-5, KF769721
Meteor 78/1	Caribbean Sea	222	2009-03-19	12.0247	-64,4748333333333	MCN	40-20	7961	G. calida	IIa2	DOC	siphv1F+R, siphh1F+siphc1R	direct	787	KF769662
Meteor 78/1	Caribbean Sea	238	2009-03-23	10.9435	-60,2465	MCN	500-300	7998	G. siphonifera	IIa2	DOC	siphv1F+R	direct	365	KF769724
Meteor 78/1	Caribbean Sea	238	2009-03-23	10.9635	-60,2468333333333	MCN	80-60	8077	G. calida	IIa2	DOC	siphv1F+R	direct	357	KF769722
Maria S. Merian 15/5	Mediterranean Sea	1	2010-07-18	36.665	12.497	MCN	40-20	8177	G. siphonifera	IIa3	DOC	siphv1F+R	direct	368	KF769680
Maria S. Merian 15/5	Mediterranean Sea	Pump 2	2010-07-21	37.1863	4.218	surface pump	surface	8241	G. siphonifera	IIa3	DOC	siphv1F+R	direct	365	KF769781
Maria S. Merian 15/5	Mediterranean Sea	Pump 3	2010-07-21	37.1863	4.218	surface pump	surface	8285	G. siphonifera	IIa3	DOC	siphv1F+R	direct	214	KF769782
Maria S. Merian 15/5	Mediterranean Sea	Pump 6	2010-07-23	37.1863	4.218	surface pump	surface	8334	G. siphonifera	IIa3	DOC	siphv1F+R	direct	369	KF769675
Maria S. Merian 15/5	Mediterranean Sea	Pump 6	2010-07-23	37.1863	4.218	surface pump	surface	8352	G. siphonifera	IIa3	DOC	siphv1F+R	direct	370	KF769686
Maria S. Merian 15/5	Mediterranean Sea	Pump 6	2010-07-23	37.1863	4.218	surface pump	surface	8364	G. siphonifera	IIa3	DOC	siphv1F+R	direct	369	KF769677
Maria S. Merian 15/5	Mediterranean Sea	Pump 6	2010-07-23	37.1863	4.218	surface pump	surface	8367	G. siphonifera	IIa3	DOC	siphv1F+R	direct	369	KF769676
Maria S. Merian 15/5	Mediterranean Sea	Pump 6	2010-07-23	37.1863	4.218	surface pump	surface	8368	G. siphonifera	IIa3	DOC	siphv1F+R	direct	370	KF769688
Maria S. Merian 15/5	Mediterranean Sea	Pump 6	2010-07-23	37.1863	4.218	surface pump	surface	8380	G. siphonifera	IIa3	DOC	siphv1F+R, siphh1F+siphc1R	direct + clones (7)	483 + 799	KF769640, KF769644-50
Maria S. Merian 15/5	Mediterranean Sea	Pump 6	2010-07-23	37.1863	4.218	surface pump	surface	8381	G. siphonifera	IIa3	DOC	siphv1F+R	direct	370	KF769687
Maria S. Merian 15/5	Mediterranean Sea	Pump 8	2010-07-24	37.1863	4.218	surface pump	surface	8404	G. siphonifera	IIb	DOC	siphv1F+R	direct	364	KF769845
Maria S. Merian 15/5	Mediterranean Sea	Pump 8	2010-07-24	37.1863	4.218	surface pump	surface	8449	G. siphonifera	IIb	DOC	siphv1F+R, s14F1mod+sB	direct	972	KF769825
Eilat	Red Sea	NA	February 2011	29.4922	34.9144	net	surface	A065	G. siphonifera	IIIc	DOC	siphv1F+R	direct	334	KF769917
Eilat	Red Sea	NA	February 2011	29.4922	34.9144	net	surface	A078	G. siphonifera	IIa4	DOC	siphv1F+R	direct	353	KF769745
Eilat	Red Sea	NA	February 2011	29.4922	34.9144	net	surface	A081	G. siphonifera	IIIc	DOC	siphv1F+R	direct	310	KF769916
Eilat	Red Sea	NA	February 2011	29.4922	34.9144	net	surface	A099	G. siphonifera	IIIc	DOC	siphv1F+R	direct	319	KF769913
Eilat	Red Sea	NA	February 2011	29.4922	34.9144	net	surface	A102	G. siphonifera	IIIc	DOC	siphv1F+R	direct	300	KF769903
Eilat	Red Sea	NA	February 2011	29.4922	34.9144	net	surface	A104	G. siphonifera	IIIc	DOC	siphv1F+R	direct	335	KF769923
Eilat	Red Sea	NA	February 2011	29.4922	34.9144	net	surface	A106	G. siphonifera	IIIc	DOC	siphv1F+R	direct	191	<200bp
Eilat	Red Sea	NA	February 2011	29.4922	34.9144	net	surface	A108	G. siphonifera	IIIc	DOC	siphv1F+R	direct	332	KF769906
Eilat	Red Sea	NA	February 2011	29.4922	34.9144	net	surface	A110	G. siphonifera	IIIc	DOC	siphv1F+R	direct	335	KF769918
Eilat	Red Sea	NA	February 2011	29.4922	34.9144	net	surface	A111	G. siphonifera	IIa4	DOC	siphv1F+R	direct	355	KF769756
Eilat	Red Sea	NA	February 2011	29.4922	34.9144	net	surface	A112	G. siphonifera	IIIc	DOC	siphv1F+R	direct	331	KF769911
Eilat	Red Sea	NA	February 2011	29.4922	34.9144	net	surface	A114	G. siphonifera	IIIc	DOC	siphv1F+R	direct	308	KF769904
Eilat	Red Sea	NA	February 2011	29.4922	34.9144	net	surface	A115	G. siphonifera	IIIc	DOC	siphv1F+R	direct	196	<200bp
Eilat	Red Sea	NA	February 2011	29.4922	34.9144	net	surface	A116	G. siphonifera	IIIc	DOC	siphv1F+R	direct	336	KF769907
Eilat	Red Sea	NA	February 2011	29.4922	34.9144	net	surface	A130	G. siphonifera	IIa4	DOC	siphv1F+R	direct	356	KF769755
Eilat	Red Sea	NA	February 2011	29.4922	34.9144	net	surface	A131	G. siphonifera	IIa4	DOC	siphv1F+R	direct	350	KF769759
Eilat	Red Sea	NA	February 2011	29.4922	34.9144	net	surface	A133	G. siphonifera	IIIc	DOC	siphv1F+R, siphh1F+siphc1R	direct	777	KF769912
Eilat	Red Sea	NA	February 2011	29.4922	34.9144	net	surface	A141	G. siphonifera	IIa4	DOC	siphv1F+R	direct	349	KF769747
Eilat	Red Sea	NA	February 2011	29.4922	34.9144	net	surface	A145	G. siphonifera	IIa4	DOC	siphv1F+R	direct	355	KF769754
Eilat	Red Sea	NA	February 2011	29.4922	34.9144	net	surface	A147	G. siphonifera	IIIc	DOC	siphv1F+R	direct	334	KF769919
Eilat	Red Sea	NA	February 2011	29.4922	34.9144	net	surface	A148	G. siphonifera	IIIc	DOC	siphv1F+R	direct	335	KF769905
Eilat	Red Sea	NA	February 2011	29.4922	34.9144	net	surface	A149	G. siphonifera	IIIc	DOC	siphv1F+R, siphh1F+siphc1R	direct	776	KF769920
Eilat	Red Sea	NA	February 2011	29.4922	34.9144	net	surface	A151	G. siphonifera	IIa4	DOC	siphv1F+R	direct	349	KF769746
Eilat	Red Sea	NA	February 2011	29.4922	34.9144	net	surface	A155	G. siphonifera	IIIc	DOC	siphv1F+R	direct	331	KF769908
Eilat	Red Sea	NA	February 2011	29.4922	34.9144	net	surface	A156	G. siphonifera	IIIc	DOC	siphv1F+R	direct	320	KF769914
Eilat	Red Sea	NA	February 2011	29.4922	34.9144	net	surface	A161	G. siphonifera	IIIc	DOC	siphv1F+R	direct	330	KF769909
Eilat	Red Sea	NA	February 2011	29.4922	34.9144	net	surface	A163	G. siphonifera	IIIc	DOC	siphv1F+R	direct	331	KF769910
Eilat	Red Sea	NA	February 2011	29.4922	34.9144	net	surface	A165	G. siphonifera	IIIc	DOC	siphv1F+R	direct	331	KF769899
Eilat	Red Sea	NA	February 2011	29.4922	34.9144	net	surface	A171	G. siphonifera	IIa4	DOC	siphv1F+R	direct	355	KF769753
Eilat	Red Sea	NA	February 2011	29.4922	34.9144	net	surface	A174	G. siphonifera	IIa4	DOC	siphv1F+R	direct	341	KF769757
Eilat	Red Sea	NA	February 2011	29.4922	34.9144	net	surface	A175	G. siphonifera	IIIc	DOC	siphv1F+R	direct	193	<200bp
Eilat	Red Sea	NA	February 2011	29.4922	34.9144	net	surface	A199	G. siphonifera	IIIc	DOC	siphv1F+R	direct	331	KF769900
Eilat	Red Sea	NA	February 2011	29.4922	34.9144	net	surface	A200	G. siphonifera	IIIc	DOC	siphv1F+R	direct	327	KF769898
Eilat	Red Sea	NA	February 2011	29.4922	34.9144	net	surface	A202	G. siphonifera	IIa4	DOC	siphv1F+R	direct	323	KF769744
Eilat	Red Sea	NA	February 2011	29.4922	34.9144	net	surface	A205	G. siphonifera	IIa4	DOC	siphv1F+R	direct	353	KF769758
Eilat	Red Sea	NA	February 2011	29.4922	34.9144	net	surface	A207	G. siphonifera	IIIc	DOC	siphv1F+R	direct	284	KF769901
Eilat	Red Sea	NA	February 2011	29.4922	34.9144	net	surface	A209	G. siphonifera	IIIc	DOC	siphv1F+R	direct	335	KF769922
Eilat	Red Sea	NA	February 2011	29.4922	34.9144	net	surface	A210	G. siphonifera	IIIc	DOC	siphv1F+R	direct	313	KF769921
Eilat	Red Sea	NA	February 2011	29.4922	34.9144	net	surface	A211	G. siphonifera	IIIc	DOC	siphv1F+R, siphh1F+siphc1R	direct	632	KF769897
Eilat	Red Sea	NA	February 2011	29.4922	34.9144	net	surface	A212	G. siphonifera	IIIc	DOC	siphv1F+R	direct	190	<200bp
Eilat	Red Sea	NA	February 2011	29.4922	34.9144	net	surface	A213	G. siphonifera	IIIc	DOC	siphv1F+R	direct	331	KF769902
Eilat	Red Sea	NA	February 2011	29.4922	34.9144	net	surface	A214	G. siphonifera	IIIc	DOC	siphv1F+R	direct	319	KF769915
Eilat	Red Sea	NA	February 2011	29.4922	34.9144	net	surface	A215	G. siphonifera	IIa4	DOC	siphv1F+R	direct	212	KF769760
Eilat	Red Sea	NA	February 2011	29.4922	34.9144	net	surface	A216	G. siphonifera	IIa4	DOC	siphv1F+R	direct	290	KF769752
Poseidon 411	Mediterranean Sea	GeoB 15407	2011-04-06	39.7828	17.683	MCN	500-300	A669	G. siphonifera	IIa3	Guanidine	S14F1mod+sB	direct	815	KF769638
Poseidon 413	Mediterranean Sea	269-4	2011-05-13	43.7165	9.035	MCN	100-0	A718	G. siphonifera	IIb	Guanidine	S14F1mod+sB	direct	763	KF769826
Sonne 221	Pacific	GeoB 16602	2012-05-31	18.953	113.711	MCN	100-80	A612	G. siphonifera	Ia	Guanidine	s14F1mod+sB	direct	978	KF769589
Meteor 69/1	Mediterranean Sea	324	2006-08-14	35.95	-5,65	MCN	500-300	1033	B. digitata		DOC	F4+R1a	clones (5)	852 + 868 + 893 + 916 + 331	KF769924, KF769936-8, KF769948
Meteor 69/1	Mediterranean Sea	324	2006-08-14	35.95	-5,65	MCN	500-300	1035	B. digitata		DOC	F4+R1a	clones (3)	835 + 969 + 894	KF769926, KF769939, KF769946
Meteor 69/1	Mediterranean Sea	324	2006-08-14	35.95	-5,65	MCN	300-200	1042	B. digitata		DOC	F4+R1a	clones (3)	910 + 879 + 743	KF769927, KF769940, KF769947
Meteor 69/1	Mediterranean Sea	324	2006-08-14	35.95	-5,65	MCN	200-100	1067	B. digitata		DOC	F4+R1a	direct	887	KF769928
Meteor 69/1	Mediterranean Sea	339	2006-08-17	36.3057	-3,1395	MCN	700-500	1117	B. digitata		DOC	F4+R1a	direct	238	KF769925
Meteor 69/1	Mediterranean Sea	339	2006-08-17	36.3057	-3,1395	MCN	300-200	1158	B. digitata		DOC	F4+R1a	clones (3)	856 + 881 + 895	KF769929, KF769943-4
Meteor 69/1	Mediterranean Sea	366	2006-08-20	35.9267	-0,526333333333333	MCN	700-500	1302	B. digitata		DOC	F4+R1a	clones (4)	869 + 756 + 801 + 886	KF769930, KF769935, KF769941-2
Meteor 69/1	Mediterranean Sea	395	2006-08-25	38.9618	2.525	MCN	500-300	1603	B. digitata		DOC	F4+R1a	clones (5)	821 + 833 + 853 + 855 + 861	KF769931-4, KF769945

## Sheet: GenBank sequenzen
Accession number	Region	Location	Date	Latitude	Longitude	Species	genotype	Published by
AJ251212	Atlantic	North East Atlantic	1997-09-17	48.67	-8,45	G. siphonifera	IIb	de Vargas et al. 2002
AJ390564	Atlantic	Bermuda	April 1996	32.33	-64,5	G. siphonifera	IIa3	de Vargas et al. 2002
AJ390574	Atlantic	South West Atlantic	1997-10-04	-38,83	-51,9	G. siphonifera	IIa3	de Vargas et al. 2002
AJ390573	Atlantic	South West Atlantic	1997-10-03	-31,62	-44,87	G. siphonifera	IIa3	de Vargas et al. 2002
AJ251213	Atlantic	Cape Verde	1999-05-24	15.15	-21	G. siphonifera	IIIa	de Vargas et al. 2002
AJ390570	Atlantic	Central Atlantic	1999-05-20	0.06	-16,7	G. siphonifera	IIa2	de Vargas et al. 2002
AJ390560	Atlantic	Central Atlantic	1999-05-26	22.92	-21	G. siphonifera	IIb	de Vargas et al. 2002
AJ390559	Atlantic	Central Atlantic	1999-06-02	47.45	-19,65	G. siphonifera	IIb	de Vargas et al. 2002
AJ390568	Atlantic	Central Atlantic	1997-09-21	38.72	-20	G. siphonifera	IIa3	de Vargas et al. 2002
AJ390567	Atlantic	Central Atlantic	1999-05-29	34.55	-20,68	G. siphonifera	IIa3	de Vargas et al. 2002
AJ390571	Atlantic	Central Atlantic	1999-05-20	0.6	-16,7	G. siphonifera	IIa2	de Vargas et al. 2002
AJ390566	Atlantic	Canary Islands	1999-05-02	47.45	-19,65	G. siphonifera	IIa3	de Vargas et al. 2002
AJ390563	Atlantic	Cape Verde	1999-05-24	15.15	-21	G. siphonifera	IIb	de Vargas et al. 2002
AJ390562	Atlantic	Cape Verde	1999-05-24	15.15	-21	G. siphonifera	IIb	de Vargas et al. 2002
AJ390561	Atlantic	Canary Islands	1999-06-02	47.45	-19,65	G. siphonifera	IIb	de Vargas et al. 2002
AJ390580	Atlantic	Central Atlantic	1997-09-27	7.02	-22,47	G. siphonifera	IIIa	de Vargas et al. 2002
AJ390578	Atlantic	Central Atlantic	1997-09-27	7.02	-22,47	G. siphonifera	IIIa	de Vargas et al. 2002
AJ390577	Atlantic	Central Atlantic	1997-09-30	-8,97	-29,12	G. siphonifera	Ia	de Vargas et al. 2002
AJ390558	Atlantic	Cape Verde	1999-05-25	18.8	-21	G. siphonifera	IIb	de Vargas et al. 2002
AJ390579	Atlantic	Central Atlantic	1999-05-22	7.83	-18,98	G. siphonifera	Ia	de Vargas et al. 2002
AJ390572	Atlantic	Central Atlantic	1999-05-23	11.55	-20,15	G. siphonifera	IIa3	de Vargas et al. 2002
AB468870	Pacific	Japan	NA	NA	NA	G. siphonifera	IIa3	Ujiie and Lipps, 2009
AB468869	Pacific	Japan	NA	NA	NA	G. siphonifera	IIa6	Ujiie and Lipps, 2009
AB468868	Pacific	Japan	NA	NA	NA	G. siphonifera	IIa5	Ujiie and Lipps, 2009
AB468867	Pacific	Japan	NA	NA	NA	G. siphonifera	IIa6	Ujiie and Lipps, 2009
AB468866	Pacific	Japan	NA	NA	NA	G. siphonifera	IIa6	Ujiie and Lipps, 2009
AB468865	Pacific	Japan	NA	NA	NA	G. siphonifera	IIa6	Ujiie and Lipps, 2009
AB468864	Pacific	Japan	NA	NA	NA	G. siphonifera	IIa5	Ujiie and Lipps, 2009
AB263455	Pacific	Japan	NA	NA	NA	G. siphonifera	IIa6	Ujiie and Lipps, 2009
AB263454	Pacific	Japan	NA	NA	NA	G. siphonifera	IIa3	Ujiie and Lipps, 2009
AB263453	Pacific	Japan	NA	NA	NA	G. siphonifera	IIa6	Ujiie and Lipps, 2009
AB263452	Pacific	Japan	NA	NA	NA	G. siphonifera	IIa5	Ujiie and Lipps, 2009
AB263451	Pacific	Japan	NA	NA	NA	G. siphonifera	Ib	Ujiie and Lipps, 2009
AF102227	Pacific	Santa Catalina	NA	33.4347	-118,373611111111	G. siphonifera	IIa2	Darling et al. 1999
AF102228	Pacific	Santa Catalina	NA	33.4347	-118,373611111111	G. siphonifera	IIb	Darling et al. 1999
U80788	Pacific	Great Barrier Reef	NA	-18,1780555555556	147.682	G. siphonifera	IIa1	Darling et al. 1997
AJ390576	Pacific	Santa Barbara	February 1998	34.3739	-119,680555555556	G. siphonifera	Ia	de Vargas et al. 2002
U80787	Caribbean	Curacao	NA	12.1414	-69,0163888888889	G. siphonifera	IIa2	Darling et al. 1997
U65631	Caribbean	Curacao	NA	12.1414	-69,0163888888889	G. siphonifera	Ia	Darling et al. 1996
Z83959	Caribbean	Puerto Rico	NA	17.8675	-66,9855555555555	G. siphonifera	Ia	de Vargas et al. 1997
Z69602	Caribbean	Puerto Rico	March 1995	17.8675	-66,9855555555555	G. siphonifera	Ia	Pawlowski et al. 1997
AJ390565	Mediterranean Sea	Villefranche	January 1997	43.6806	7.31361	G. siphonifera	IIa3	de Vargas et al. 2002
JQ743484	Pacific	Coral Sea	NA	-16,5255555555556	155.173	G. siphonifera	Ib	Darling and Wade, 2008
Z83960	Mediterranean Sea	Villefranche	NA	43.6806	7.31361	G. calida	IIa3	de Vargas et al. 1997
JQ799892	Arabian Sea	NA	2003-07-11	6.39667	63.183	G. siphonifera	IIa5	Seears et al., 2012

## Sheet: Primer
Primer	Sequence (5´- 3´)	Paired with	Product size [nt]	Specification
siph v1F	ATGGCCGTTCTTAGTTCGTGGAGT	siph v1R	~400	Foraminifera
siph v1R	GCGGCCCGGGACATCTG	siph v1F		Foraminifera
siphh1F	AGGAAGATTGCGGCAATAACAGG	siphc1R	~800	Foraminifera
siphc1F	AAGGGCACCACAAGAGCG	siphc1R	~1000	Foraminifera
siphc1R	AGGTTCACCTACCGATGCCTTGT	siphh1F, siphc1F		Foraminifera
s14F1mod	AAGGGCACCACAAGAGCGTGGA	sB	~1000	Foraminifera
sB	TGATCCTTCTGCAGGTTCACCTA	s14F1mod		Foraminifera
C5	GTAGTATGCACGCAAGTGTGA	138	~1100	Foraminifera
N5	AACTTAAAGGAATTGACGGAAG	N6, 138	~550, ~1100	Universal
N6	GCATCACAGACCTGTTATTGCC	N5	~550	Universal
F3	GTGATCTGTCTGCTTAATTGC	138	~700	Foraminifera
138	TGATCCTTCTGCAGGTTCACCTAC	C5, F3, N5		Universal
2082 F	TGAAACTTGAAGGAATTGACGGAAG	2514 R	~550	Foraminifera
2514 R	GGCATCACAGACCTGTTATTGCC	2082 F		Foraminifera
F4	AAGGGCACCACAAGAACGC	R1a	~1000	Foraminifera
R1a	TGATGCCTTGTTACGACTTCTCTTTC	F4		Foraminifera
