# Supplementary material for: Phylogeography of the Tropical Planktonic Foraminifera Lineage Globigerinella Reveals Isolation Inconsistent with Passive Dispersal by Ocean Currents
Source: PLoS One. 2014 Mar 24;9(3):e92148. doi: 10.1371/journal.pone.0092148 (PMC3963880; doi:10.1371/journal.pone.0092148)
Supplement: Table S2 — Sequence differences between G. siphonifera ribotypes. Table showing the sequence differences and their location in the secondary structure of the SSU rDNA used for differentiation of ribotypes within the three main lineages. (XLSX) [file pone.0092148.s003.xlsx]

## Sheet: Lineage I
secondary structure			33	36	37			41/e1						43	46/e1	46/e1		Tp49
Accession	Haplotype	Genotype	16	62–65	84	89	127	255	332	333	334	446	466	494–498	790	791	861	981–988
U65631	HT_1	Ia	G	G3	T	G	A	G	T	T	T	G	G	AG3	?	?	A	T5
Z69602	HT_1	Ia	G	G3	T	G	A	G	T	T	T	G	G	AG3	?	?	A	T5
Z83959	HT_1	Ia	G	G3	T	G	A	G	T	T	T	G	G	AG3	?	?	A	T5
AJ390577	HT_1	Ia	?	?	?	?	?	?	?	?	?	G	G	AG3	C	T	A	T5
AJ390576	HT_1	Ia	?	?	?	?	?	?	?	?	?	G	G	AG3	C	T	A	T5
AJ390579	HT_1	Ia	?	?	?	?	?	?	?	?	?	G	G	AG3	C	T	A	T5
LPBANF	HT_1	Ia	?	G3	T	G	A	G	T	T	T	G	G	AG3	C	T	A	T5
AS238	HT_1	Ia	?	G3	T	G	A	G	T	T	T	G	G	AG3	?	?	?	?
24	HT_1	Ia	?	G3	T	G	A	G	T	T	T	G	G	AG3	?	?	?	?
27	HT_1	Ia	?	G3	?	?	A	G	T	T	T	G	G	AG3	?	?	?	?
64	HT_1	Ia	?	G3	T	G	A	G	T	T	T	G	G	AG3	?	?	?	?
228	HT_1	Ia	?	G3	T	G	A	G	T	T	T	G	G	AG3	?	?	?	?
329	HT_1	Ia	?	?	T	G	A	G	T	T	T	G	G	AG3	?	?	?	?
341	HT_1	Ia	?	G3	T	G	A	G	T	T	T	G	G	AG3	?	?	?	?
340	HT_1	Ia	?	G3	T	G	A	G	T	T	T	G	G	AG3	?	?	?	?
450	HT_1	Ia	?	G3	T	G	A	G	T	T	T	G	G	AG3	?	?	?	?
451	HT_1	Ia	?	G3	T	G	A	G	T	T	T	G	G	AG3	C	T	A	?
47	HT_1	Ia	?	G3	T	G	A	G	T	T	T	G	G	AG3	?	?	?	?
P128	HT_1	Ia	?	?	?	?	?	G	T	T	T	G	G	AG3	?	?	?	?
6204	HT_1	Ia	?	?	?	?	?	G	T	T	T	G	G	AG3	C	T	A	T5
6557	HT_1	Ia	?	?	?	?	?	G	T	T	T	G	G	AG3	?	?	?	?
6606	HT_1	Ia	G	G3	T	G	A	G	T	T	T	G	G	AG3	C	T	A	T5
7312	HT_1	Ia	?	?	?	?	?	G	T	T	T	G	G	AG3	C	T	A	T5
7498	HT_1	Ia	?	?	?	?	?	G	T	T	T	G	G	AG3	C	T	A	T5
A612	HT_1	Ia	?	G3	T	a	A	G	T	T	T	G	G	AG3	C	T	A	T5
29	HT_2	Ia	?	G3	C	G	A	G	T	T	T	G	G	AG3	?	?	?	?
180	HT_2	Ia	?	G3	C	G	A	G	T	T	T	G	G	AG3	?	?	?	?
AB263451	HT_3	Ib	G	G3	T	G	t	A	T	T	T	G	G	TG3	T	C	A	?
JQ743484	HT_3	Ib	G	G3	T	G	A	A	T	T	T	G	G	TG3	T	C	A	T5
AS81	HT_3	Ib	?	G3	T	G	A	A	T	T	T	G	G	TG3	?	?	?	?
A538	HT_3|4	Ib	?	?	?	?	?	A	T	T	T	G	G	TG3	?	?	?	?
2214	HT_3|4	Ib	?	?	?	?	?	A	T	T	T	G	G	TG3	?	?	?	?
2973	HT_3|4	Ib	?	?	?	?	?	?	?	?	?	G	G	TG3	?	?	?	?
3021	HT_3|4	Ib	?	?	?	?	?	A	T	T	T	G	G	TG3	?	?	?	?
300404c	interm	Ib	A	G3	T	G	A	A	T	T	T	G	G	TG3	T	C	A	T5
300415c	HT_4	Ib	?	?	?	?	A	A	T	T	T	G	G	TG3	T	C	A	T7
300408c	HT_4	Ib	?	?	T	G	A	A	T	T	T	G	G	TG3	T	C	A	T7
300409c	HT_4	Ib	?	?	?	G	A	A	T	T	T	G	G	TG3	T	C	A	T7
302201c	HT_4	Ib	A	G3	T	G	A	A	T	T	T	G	G	TG3	T	C	A	T7
302215c	HT_4	Ib	A	G3	T	G	A	A	T	T	T	G	G	TG3	T	C	A	?
300407c	HT_4	Ib	A	G3	T	G	A	A	T	T	T	G	a	TG3	T	C	g	T7
3567	HT_5|6	Ib	?	?	?	?	?	?	?	?	?	?	G	TG4	?	?	?	?
3006	HT_5|6	Ib	?	?	?	?	?	?	?	?	?	a	G	TG4	?	?	?	?
92	HT_5	Ib	?	G3	T	G	A	A	T	T	T	G	G	TG4	?	?	?	?
96	HT_5	Ib	?	G3	T	G	A	A	T	T	T	G	G	TG4	?	?	?	?
102	HT_5	Ib	?	G3	T	G	A	A	T	T	T	G	G	TG4	?	?	?	?
113	HT_5	Ib	?	G3	T	G	A	A	T	T	T	G	G	TG4	?	?	?	?
116	HT_5	Ib	?	G3	T	G	A	A	T	T	T	G	G	TG4	?	?	?	?
125	HT_5	Ib	?	G3	T	G	A	A	T	T	T	G	G	TG4	?	?	?	?
127	HT_5	Ib	?	G3	T	G	A	A	T	T	T	G	G	TG4	?	?	?	?
138	HT_5	Ib	?	G3	T	G	A	A	T	T	T	G	G	TG4	?	?	?	?
139	HT_5	Ib	?	G3	T	G	A	A	T	T	T	G	G	TG4	?	?	?	?
140	HT_5	Ib	?	G3	T	G	A	A	T	T	T	G	G	TG4	?	?	?	?
171	HT_5	Ib	?	G3	T	G	A	A	T	T	T	G	G	TG4	?	?	?	?
178	HT_5	Ib	?	G3	T	G	A	A	T	T	T	G	G	TG4	?	?	?	?
227	HT_5	Ib	?	G3	T	G	A	A	T	T	T	G	G	TG4	?	?	?	?
229	HT_5	Ib	?	G3	T	G	A	A	T	T	T	G	G	TG4	?	?	?	?
249	HT_5	Ib	?	G3	T	G	A	A	T	T	T	G	G	TG4	?	?	?	?
304	HT_5	Ib	?	G3	T	G	A	A	T	T	T	G	G	TG4	?	?	?	?
398	HT_5	Ib	?	G3	T	G	A	A	T	T	T	G	G	TG4	T	C	?	?
404	HT_5	Ib	?	G3	T	G	A	A	T	T	T	G	G	TG4	?	?	?	?
405	HT_5	Ib	?	G3	T	G	A	A	T	T	T	G	G	TG4	?	?	?	?
406	HT_5	Ib	?	G3	T	G	A	A	T	T	T	G	G	TG4	?	?	?	?
452	HT_5	Ib	?	G3	T	G	A	A	T	T	T	G	G	TG4	T	C	A	?
454	HT_5	Ib	?	G3	T	G	A	A	T	T	T	G	G	TG4	?	?	?	?
466	HT_5	Ib	?	G3	T	G	A	A	T	T	T	G	G	TG4	T	C	?	?
TM132	HT_5	Ib	?	G3	?	G	A	A	T	T	T	G	G	TG4	?	?	?	?
239	HT_6	Ib	?	g3a	T	G	A	A	T	T	T	G	G	TG4	?	?	?	?
265	HT_6	Ib	?	G4	T	G	A	A	T	T	T	G	G	TG4	?	?	?	?
TM117	HT_6	Ib	?	G4	?	G	A	A	T	T	T	G	G	?	?	?	?	?
TM119	HT_6	Ib	?	G4	T	G	A	A	T	T	T	G	G	?	?	?	?	?
TM120	HT_6	Ib	?	G4	T	G	A	A	T	T	T	G	G	TG4	?	?	?	?
TM133	HT_6	Ib	?	G4	?	G	A	A	c	c	c	G	G	TG4	?	?	?	?

## Sheet: Lineage II
secondary structure			32		33	34	34	36	37	37		37/e1	37/e1	37/e1	37/e1	37	37			41/e1	41/e1	41/e1	41/e1	41/e1	41/e1	41/e1	41/e1	41/e1	41/e1	43		V7	V7	V7	V7	V7	V7	V7	V7	V7	V7	V7	V7	V7	V7	43	43	43	44
Accession	Haplotype	Genotype	9	15	16	25	26	62	80	82–84	86–95 (89)	99	103	105–109	112	124–127	128	183	208–211	215–223	225	226-227	232	251	251–255	266–277	283	287	294	335	346	354	355	367	387	412–414	418	422–430	435	441	445	453	454	460	462–475	478	479	490	508
U80788	HT_1	IIa1	T	A	G	A	T	G3	G	ATT	undel. (G)	T	T	TCA3T3	A	ATAA	C	T	A3T	T4ATTAT	T	A	T	T	TT	a-type [6nt]	G	C	C	G	G	G	T	T	G	TTA	T	type a	A	A	G	A	A	A	type a	T	A	C	T
AS217	HT_1	IIa1	?	?	?	A	T	G3	G	ATT	undel. (G)	T	T	TCA3T3	A	ATAA	C	T	A3T	T4ATTAT	T	A	T	T	TT	a-type [6nt]	G	C	C	G	G	G	T	T	G	TTA	T	type a	A	A	G	A	A	A	type a	T	A	C	T
AS262	HT_1	IIa1	?	?	?	A	T	G3	G	ATT	undel. (G)	T	T	TCA3T3	A	ATAA	C	T	A3T	T4ATTAT	T	A	T	T	TT	a-type [6nt]	G	C	C	G	G	G	T	T	G	TTA	T	type a	A	A	G	A	A	A	type a	T	A	C	T
AS303	HT_1	IIa1	?	?	?	A	T	G3	G	ATT	undel. (G)	T	T	TCA3T3	A	ATAA	C	T	A3T	T4ATTAT	T	A	T	T	TT	a-type [6nt]	G	C	C	G	G	G	T	T	G	?	?	?	?	?	?	?	?	?	?	?	?	?	?
402	HT_1	IIa1	?	?	?	?	?	G3	G	ATT	undel. (G)	T	T	TCA3T3	A	ATAA	C	T	A3T	T4ATTAT	T	A	T	T	TT	a-type [6nt]	G	C	C	G	G	G	T	T	G	TTA	T	type a	A	A	G	A	A	A	type a	T	A	C	T
483	HT_1	IIa1	?	?	?	?	?	G3	G	ATT	undel. (G)	T	T	TCA3T3	A	ATAA	C	T	aa	T4ATTAT	T	A	T	T	TT	a-type [6nt]	G	C	C	G	G	G	T	T	G	TTA	T	type a	A	A	G	A	A	A	type a	T	A	C	T
AF102227	HT_2	IIa2	T	A	G	A	T	G3	G	ATT	undel. (G)	T	T	TCA3T3	T	ATAA	C	T	A3T	T4ATTAT	T	AA	T	T	TT	a-type [6nt]	G	C	C	G	G	G	T	A	G	TTA	G	type b	A	A	G	A	A	A	type b'	T	G	C	T
SB22	HT_2	IIa2	T	A	G	A	T	G3	G	ATT	undel. (G)	T	T	TCA3T3	T	ATAA	C	T	A3T	T4ATTAT	T	AA	T	T	TT	a-type [6nt]	G	C	C	G	G	G	T	A	G	TTA	G	type b	A	A	G	A	A	A	type b'	T	G	C	T
7490	HT_3	IIa2	?	?	?	?	?	?	?	?	?	?	?	?	?	?	?	?	A3T	T4ATTAT	T	AA	T	T	TT	a-type [6nt]	G	C	C	G	G	G	T	A	G	TTA	G	type b	A	A	G	A	A	A	type b''	T	G	C	T
AJ390570	HT_3	IIa2	?	?	?	?	?	?	?	?	?	?	?	?	?	?	?	?	?	?	?	?	?	?	?	?	?	?	?	?	?	?	?	?	?	TTA	G	type b	A	A	G	A	A	A	type b''	T	G	C	T
7835	HT_3	IIa2	?	?	?	?	?	?	?	?	?	?	?	?	?	?	?	?	?	?	?	?	?	?	?	?	?	?	?	?	?	?	?	A	G	TTA	G	type b	A	A	G	A	A	A	type b''	T	G	C	T
6950	HT_3	IIa2	?	?	?	?	?	?	?	?	?	?	?	?	?	?	?	?	AAT	T4ATTAT	T	AA	T	T	TT	a-type [6nt]	G	C	C	G	G	G	T	A	G	TTA	G	type b	A	A	G	A	A	A	type b''	T	G	C	T
7461	HT_3	IIa2	?	?	?	?	?	?	?	?	?	?	?	?	?	?	?	?	AAT	T4ATTAT	T	AA	T	T	TT	a-type [6nt]	G	C	C	G	G	G	T	A	G	TTA	G	type b	A	A	G	A	A	A	type b''	T	G	C	T
7948	HT_3	IIa2	?	?	?	?	?	?	?	?	?	?	?	?	?	?	?	?	AAT	T4ATTAT	T	AA	T	T	TT	a-type [6nt]	G	C	C	G	G	G	T	A	G	TTA	G	type b	A	A	G	A	A	A	type b''	T	G	C	T
7546	HT_3	IIa2	?	?	?	?	?	?	?	?	?	?	?	?	?	?	?	?	AAT	T4ATTAT	T	AA	T	T	TT	a-type [6nt]	G	C	C	G	G	G	T	A	G	TTA	G	type b	A	A	G	A	A	A	type b''	T	G	C	T
7998	HT_3	IIa2	?	?	?	?	?	?	?	?	?	?	?	?	?	?	?	?	AAT	T4ATTAT	T	AA	T	T	TT	a-type [6nt]	G	C	C	G	G	G	T	A	G	TTA	G	type b	A	A	G	A	A	A	type b''	T	G	C	T
7961	HT_3	IIa2	?	?	?	?	?	?	?	?	?	?	?	?	?	?	?	?	AAT	T4ATTAT	T	AA	T	T	TT	a-type [6nt]	G	C	C	G	G	G	T	A	G	TTA	G	type b	A	A	G	A	A	A	type b''	T	G	C	T
8077	HT_3	IIa2	?	?	?	?	?	?	?	?	?	?	?	?	?	?	?	?	AAT	T4ATTAT	T	AA	T	T	TT	a-type [6nt]	G	C	C	G	G	G	T	A	G	TTA	G	type b	A	A	G	A	A	A	type b''	T	G	C	T
7682	HT_3	IIa2	?	?	?	?	?	?	?	?	?	?	?	?	?	?	?	?	?	?	?	?	T	T	TT	a-type [6nt]	G	C	C	G	G	G	T	A	G	TTA	G	type b	A	A	G	A	A	A	type b''	T	G	C	T
AJ390571	HT_3/3b	IIa2	?	?	?	?	?	?	?	?	?	?	?	?	?	?	?	?	?	?	?	?	?	?	?	?	?	?	?	?	?	?	?	?	?	?	?	?	?	?	?	A	A	A	type b''	T	G	C	T
U80787	HT_3b	IIa2	T	A	G	A	T	G3	G	ATT	undel. (G)	T	G	TCA3T3	T	ATAA	T	T	A3T	T4ATTAT	T	AA	T	T	TT	a-type [6nt]	G	C	C	G	G	G	T	A	G	TTA	G	type b	C	A	G	A	A	A	type b''	T	G	C	T
Z83960	HT_4	IIa3	C	c	G	A	T	G3	G	ATT	undel. (G)	T	T	TCA3T3	T	ATAA	C	T	A3T	T4ATTAT	T	AA	T	T	TT	a-type [6nt]	G	C	C	G	G	G	T	A	G	TTA	G	type b	A	A	G	A	A	A	type b	T	G	C	T
AJ390564	HT_4	IIa3	?	?	?	?	?	?	?	?	?	?	?	?	?	?	?	?	?	?	?	?	?	?	?	?	?	?	?	?	?	?	?	?	G	TTA	G	type b	A	A	G	A	A	A	type b	T	G	C	T
AJ390574	HT_4	IIa3	?	?	?	?	?	?	?	?	?	?	?	?	?	?	?	?	?	?	?	?	?	?	?	?	?	?	?	?	?	?	?	?	G	TTA	G	type b	A	A	G	A	A	A	type b	T	G	C	T
AJ390568	HT_4	IIa3	?	?	?	?	?	?	?	?	?	?	?	?	?	?	?	?	?	?	?	?	?	?	?	?	?	?	?	?	?	?	?	?	?	TTA	G	type b	A	A	G	A	A	A	type b	T	G	C	T
AJ390567	HT_4	IIa3	?	?	?	?	?	?	?	?	?	?	?	?	?	?	?	?	?	?	?	?	?	?	?	?	?	?	?	?	?	?	?	?	?	TTA	G	type b	A	A	G	A	A	A	type b	T	G	C	T
AJ390566	HT_4	IIa3	?	?	?	?	?	?	?	?	?	?	?	?	?	?	?	?	?	?	?	?	?	?	?	?	?	?	?	?	?	?	?	?	?	TTA	G	type b	A	A	G	A	A	A	type b	T	G	C	T
AJ390565	HT_4	IIa3	?	?	?	?	?	?	?	?	?	?	?	?	?	?	?	?	?	?	?	?	?	?	?	?	?	?	?	?	?	?	?	?	G	TTA	G	type b	A	A	G	A	A	A	type b	T	G	C	T
0967	HT_4	IIa3	?	?	?	?	?	G3	G	ATT	undel. (G)	T	T	TCA3T3	T	ATAA	C	T	A3T	T4ATTAT	T	AA	T	T	TT	a-type [6nt]	G	C	C	G	G	G	T	A	G	TTA	G	type b	A	A	G	A	A	A	type b	T	G	C	T
0968	HT_4	IIa3	?	?	?	?	?	G3	G	ATT	undel. (G)	T	T	TCA3T3	T	ATAA	C	T	A3T	T4ATTAT	T	AA	T	T	TT	a-type [6nt]	G	C	C	G	G	G	T	A	G	TTA	G	type b	A	A	G	A	A	A	type b	T	G	C	T
97	HT_4	IIa3	?	?	?	?	?	G3	G	ATT	10nt-del.	T	T	TCA3T3	T	ATAA	C	T	A3T	T4ATTAT	T	AA	T	T	TT	a-type [6nt]	G	C	C	G	G	G	T	A	G	TTA	G	type b	A	A	G	A	A	A	type b	T	G	C	T
123	HT_4	IIa3	?	?	?	?	?	G3	G	ATT	undel. (G)	T	T	TCA3T3	T	ATAA	C	T	A3T	T4ATTAT	T	AA	T	T	TT	a-type [6nt]	G	C	C	G	G	G	T	A	G	TTA	G	type b	A	A	G	A	A	A	type b	T	G	C	T
198	HT_4	IIa3	?	?	?	?	?	G3	G	ATT	undel. (G)	T	T	TCA3T3	T	ATAA	C	T	A3T	T4ATTAT	T	AA	T	T	TT	a-type [6nt]	G	C	C	G	G	G	T	A	G	TTA	G	type b	A	A	G	A	A	A	type b	T	G	C	T
23	HT_4	IIa3	?	?	?	?	?	G3	G	ATT	undel. (G)	T	T	TCA3T3	T	ATAA	C	T	A3T	T4ATTAT	T	AA	T	T	TT	a-type [6nt]	G	C	C	G	G	G	T	A	G	TTA	G	type b	A	A	G	A	A	A	type b	T	G	C	T
A526	HT_4	IIa3	?	A	G	A	T	G3	G	ATT	undel. (G)	T	T	TCA3T3	T	ATAA	C	T	A3T	T4ATTAT	T	AA	T	T	TT	a-type [6nt]	G	C	C	G	G	G	T	A	G	TTA	G	type b	A	A	G	A	A	A	type b	T	G	C	T
A550	HT_4	IIa3	?	?	?	?	?	?	?	?	?	?	?	?	?	?	?	?	?	?	?	?	?	?	?	?	?	?	?	?	G	G	T	A	G	TTA	G	type b	A	A	G	A	A	A	type b	T	G	C	T
A493	HT_4	IIa3	?	A	G	A	T	G3	G	ATT	undel. (G)	T	T	TCA3T3	T	ATAA	C	T	A3T	T4ATTAT	T	AA	T	T	TT	a-type [6nt]	G	C	C	G	G	G	T	A	G	TTA	G	type b	A	A	G	A	A	A	type b	T	G	C	T
A505	HT_4	IIa3	?	?	?	?	?	?	?	?	?	?	?	?	?	?	?	?	A3T	T4ATTAT	T	AA	T	T	TT	a-type [6nt]	G	C	C	G	G	G	T	A	G	TTA	G	type b	A	A	G	A	A	A	type b	T	G	C	T
2163	HT_4	IIa3	?	A	G	A	T	G3	G	ATT	undel. (G)	t	t	TCA3T3	t	ATAA	C	T	A3T	T4ATTAT	T	AA	T	T	TT	a-type [6nt]	G	C	C	G	G	G	T	A	G	TTA	G	type b	A	A	G	A	A	A	type b	T	G	C	T
1515	HT_4	IIa3	?	?	?	?	?	G3	G	ATT	undel. (G)	T	t	TCA3T3	T	ATAA	C	T	A3T	T4ATTAT	T	AA	T	T	TT	a-type [6nt]	G	C	C	G	G	G	T	A	G	TTA	G	type b	A	A	G	A	A	A	type b	T	G	C	T
37	HT_4	IIa3	?	?	?	?	?	?	?	?	?	?	?	?	?	?	?	T	A3T	T4ATTAT	T	AA	T	T	TT	a-type [6nt]	G	C	C	G	G	G	T	A	G	TTA	G	type b	A	A	G	A	A	A	type b	T	G	C	T
38	HT_4	IIa3	?	?	?	?	?	?	?	?	?	?	?	?	?	?	?	T	A3T	T4ATTAT	T	AA	T	T	TT	a-type [6nt]	G	C	C	G	G	G	T	A	G	TTA	G	type b	A	A	G	A	A	A	type b	T	G	C	T
P39	HT_4	IIa3	?	?	?	?	?	?	?	?	?	?	?	?	?	?	?	T	A3T	T4ATTAT	T	AA	T	T	TT	a-type [6nt]	G	C	C	G	G	G	T	A	G	TTA	G	type b	A	A	G	A	A	A	type b	T	G	C	T
46	HT_4	IIa3	?	?	?	?	?	?	?	?	?	?	?	?	?	?	?	T	A3T	T4ATTAT	T	AA	T	T	TT	a-type [6nt]	G	C	C	G	G	G	T	A	G	TTA	G	type b	A	A	G	A	A	A	type b	T	G	C	T
59	HT_4	IIa3	?	?	?	?	?	?	?	?	?	?	?	?	?	?	?	T	A3T	T4ATTAT	T	AA	T	T	TT	a-type [6nt]	G	C	C	G	G	G	T	A	G	TTA	G	type b	A	A	G	A	A	A	type b	T	G	C	T
62	HT_4	IIa3	?	?	?	?	?	?	?	?	?	?	?	?	?	?	?	T	A3T	T4ATTAT	T	AA	T	T	TT	a-type [6nt]	G	C	C	G	G	G	T	A	G	TTA	G	type b	A	A	G	A	A	A	type b	T	G	C	T
15	HT_4	IIa3	?	?	?	?	?	?	?	?	?	?	?	?	?	?	?	T	A3T	T4ATTAT	T	AA	T	T	TT	a-type [6nt]	G	C	C	G	G	G	T	A	G	TTA	G	type b	A	A	G	A	A	A	type b	T	G	C	T
2209	HT_4	IIa3	?	?	?	?	?	?	?	?	?	?	?	?	?	?	?	?	A3T	T4ATTAT	T	AA	T	T	TT	a-type [6nt]	G	C	C	G	G	G	T	A	G	TTA	G	type b	A	A	G	A	A	A	type b	T	G	C	T
2250	HT_4	IIa3	?	?	?	?	?	?	?	?	?	?	?	?	?	?	?	?	A3T	T4ATTAT	T	AA	T	T	TT	a-type [6nt]	G	C	C	G	G	G	T	A	G	TTA	G	type b	A	A	G	A	A	A	type b	T	G	C	T
2238	HT_4	IIa3	?	?	?	?	?	?	?	?	?	?	?	?	?	?	?	?	A3T	T4ATTAT	T	AA	T	T	TT	a-type [6nt]	G	C	C	G	G	G	T	A	G	TTA	G	type b	A	A	G	A	A	A	type b	T	G	C	T
2239	HT_4	IIa3	?	?	?	?	?	?	?	?	?	?	?	?	?	?	?	?	A3T	T4ATTAT	T	AA	T	T	TT	a-type [6nt]	G	C	C	G	G	G	T	A	G	TTA	G	type b	A	A	G	A	A	A	type b	T	G	C	T
2237	HT_4	IIa3	?	?	?	?	?	?	?	?	?	?	?	?	?	?	?	?	A3T	T4ATTAT	T	AA	T	T	TT	a-type [6nt]	G	C	C	G	G	G	T	A	G	TTA	G	type b	A	A	G	A	A	A	type b	T	G	C	T
2240	HT_4	IIa3	?	?	?	?	?	?	?	?	?	?	?	?	?	?	?	?	A3T	T4ATTAT	T	AA	T	T	TT	a-type [6nt]	G	C	C	G	G	G	T	A	G	TTA	G	type b	A	A	G	A	A	A	type b	T	G	C	T
0266	HT_4	IIa3	?	?	?	?	?	?	?	?	?	?	?	?	?	?	?	?	?	T4ATTAT	T	AA	T	T	TT	a-type [6nt]	G	C	C	G	G	G	T	A	G	TTA	G	type b	A	A	G	A	A	A	type b	T	G	C	T
2205	HT_4	IIa3	?	?	?	?	?	?	?	?	?	?	?	?	?	?	?	?	?	?	?	?	?	?	?	?	?	?	?	?	?	?	?	A	G	TTA	G	type b	A	A	G	A	A	A	type b	T	G	C	T
2219	HT_4	IIa3	?	?	?	?	?	?	?	?	?	?	?	?	?	?	?	?	?	?	?	?	?	?	?	?	?	?	?	?	?	?	?	A	G	TTA	G	type b	A	A	G	A	A	A	type b	T	G	C	T
2264	HT_4	IIa3	?	?	?	?	?	?	?	?	?	?	?	?	?	?	?	?	?	?	?	?	?	?	?	?	?	?	?	?	?	?	?	A	G	TTA	G	type b	A	A	G	A	A	A	type b	T	G	C	T
2220	HT_4	IIa3	?	?	?	?	?	?	?	?	?	?	?	?	?	?	?	?	?	?	?	?	?	?	?	?	?	?	?	?	?	?	?	A	G	TTA	G	type b	A	A	G	A	A	A	type b	T	G	C	T
2313	HT_4	IIa3	?	?	?	?	?	?	?	?	?	?	?	?	?	?	?	?	?	?	?	?	?	?	?	?	?	?	?	?	?	?	?	A	G	TTA	G	type b	A	A	G	A	A	A	type b	T	G	C	T
2256	HT_4	IIa3	?	?	?	?	?	?	?	?	?	?	?	?	?	?	?	?	?	?	?	?	?	?	?	?	?	?	?	?	?	?	?	A	G	TTA	G	type b	A	A	G	A	A	A	type b	T	G	C	T
8285	HT_4	IIa3	?	?	?	?	?	?	?	?	?	?	?	?	?	?	?	?	?	?	?	?	?	?	?	?	?	?	?	?	?	?	?	A	G	TTA	G	type b	A	A	G	A	A	A	type b	T	G	C	T
2103	HT_4	IIa3	?	?	?	?	?	?	?	?	?	?	?	?	?	?	?	?	?	T4ATTAT	T	AA	T	T	TT	a-type [6nt]	G	C	C	G	G	G	T	A	G	TTA	G	type b	A	A	G	A	A	A	type b	T	G	C	T
2223	HT_4	IIa3	?	?	?	?	?	?	?	?	?	?	?	?	?	?	?	?	?	?	?	?	?	?	?	?	?	?	?	?	?	?	?	A	G	TTA	G	type b	A	A	G	A	A	A	type b	T	G	C	T
6512	HT_4	IIa3	?	?	?	?	?	?	?	?	?	?	?	?	?	?	?	?	?	?	?	?	?	?	?	?	?	?	?	?	?	?	?	A	G	TTA	G	type b	A	A	G	A	A	A	type b	T	G	C	T
2226	HT_4	IIa3	?	?	?	?	?	?	?	?	?	?	?	?	?	?	?	?	?	?	?	?	?	?	?	?	?	?	?	?	?	?	?	A	G	TTA	G	type b	A	A	G	A	A	A	type b	T	G	C	T
2202	HT_4	IIa3	?	?	?	?	?	?	?	?	?	?	?	?	?	?	?	?	?	?	?	?	?	?	?	?	?	?	?	?	?	?	?	A	G	TTA	G	type b	A	A	G	A	A	A	type b	T	G	C	T
7513	HT_4	IIa3	?	?	?	?	?	?	?	?	?	?	?	?	?	?	?	?	?	T4ATTAT	T	AA	T	T	TT	a-type [6nt]	G	C	C	G	G	G	T	A	G	TTA	G	type b	A	A	G	A	A	A	type b	T	G	C	T
2299	HT_4	IIa3	?	?	?	?	?	?	?	?	?	?	?	?	?	?	?	?	?	T4ATTAT	T	AA	T	T	TT	a-type [6nt]	G	C	C	G	G	G	T	A	G	TTA	G	type b	A	A	G	A	A	A	type b	T	G	C	T
2190	HT_4	IIa3	?	?	?	?	?	?	?	?	?	?	?	?	?	?	?	?	?	T4ATTAT	T	AA	T	T	TT	a-type [6nt]	G	C	C	G	G	G	T	A	G	TTA	G	type b	A	A	G	A	A	A	type b	T	G	C	T
7894	HT_4	IIa3	?	?	?	?	?	?	?	?	?	?	?	?	?	?	?	?	?	T4ATTAT	T	AA	T	T	TT	a-type [6nt]	G	C	C	G	G	G	T	A	G	TTA	G	type b	A	A	G	A	A	A	type b	T	G	C	T
2196	HT_4	IIa3	?	?	?	?	?	?	?	?	?	?	?	?	?	?	?	?	?	T4ATTAT	T	AA	T	T	TT	a-type [6nt]	G	C	C	G	G	G	T	A	G	TTA	G	type b	A	A	G	A	A	A	type b	T	G	C	T
2200	HT_4	IIa3	?	?	?	?	?	?	?	?	?	?	?	?	?	?	?	?	?	T4ATTAT	T	AA	T	T	TT	a-type [6nt]	G	C	C	G	G	G	T	A	G	TTA	G	type b	A	A	G	A	A	A	type b	T	G	C	T
2246	HT_4	IIa3	?	?	?	?	?	?	?	?	?	?	?	?	?	?	?	?	?	T4ATTAT	T	AA	T	T	TT	a-type [6nt]	G	C	C	G	G	G	T	A	G	TTA	G	type b	A	A	G	A	A	A	type b	T	G	C	T
2289	HT_4	IIa3	?	?	?	?	?	?	?	?	?	?	?	?	?	?	?	?	?	T4ATTAT	T	AA	T	T	TT	a-type [6nt]	G	C	C	G	G	G	T	A	G	TTA	G	type b	A	A	G	A	A	A	type b	T	G	C	T
2476	HT_4	IIa3	?	?	?	?	?	?	?	?	?	?	?	?	?	?	?	?	?	?	T	AA	T	T	TT	a-type [6nt]	G	C	C	G	G	G	T	A	G	TTA	G	type b	A	A	G	A	A	A	type b	T	G	C	T
2257	HT_4	IIa3	?	?	?	?	?	?	?	?	?	?	?	?	?	?	?	?	?	T4ATTAT	T	AA	T	T	TT	a-type [6nt]	G	C	C	G	G	G	T	A	G	TTA	G	type b	A	A	G	A	A	A	type b	T	G	C	T
A669	HT_4	IIa3	?	?	?	?	?	?	?	?	?	?	?	?	?	?	?	?	AAT	T4ATTAT	T	AA	T	T	TT	a-type [6nt]	G	C	C	G	G	G	T	A	G	TTA	G	type b	A	A	G	A	A	A	type b	T	G	C	T
A495	HT_4	IIa3	?	?	?	?	?	?	?	?	?	?	?	?	?	?	?	?	AAT	T4ATTAT	T	AA	T	T	TT	a-type [6nt]	G	C	C	G	G	G	T	A	G	TTA	G	type b	A	A	G	A	A	A	type b	T	G	C	T
A504	HT_4	IIa3	?	?	?	?	?	?	?	?	?	?	?	?	?	?	?	?	AAT	T4ATTAT	T	AA	T	T	TT	a-type [6nt]	G	C	C	G	G	G	T	A	G	TTA	G	type b	A	A	G	A	A	A	type b	T	G	C	T
A500	HT_4	IIa3	?	?	?	?	?	?	?	?	?	?	?	?	?	?	?	?	AAT	T4ATTAT	T	AA	T	T	TT	a-type [6nt]	G	C	C	G	G	G	T	A	G	TTA	G	type b	A	A	G	A	A	A	type b	T	G	C	T
0717	HT_4	IIa3	?	?	?	?	?	?	?	?	?	?	?	?	?	?	?	?	AAT	T4ATTAT	T	AA	T	T	TT	a-type [6nt]	G	C	C	G	G	G	T	A	G	TTA	G	type b	A	A	G	A	A	A	type b	T	G	C	T
8380	HT_4	IIa3	?	?	?	?	?	?	?	?	?	?	?	?	?	?	?	?	AAT	T4ATTAT	T	AA	T	T	TT	a-type [6nt]	G	C	C	G	G	G	T	A	G	TTA	G	type b	A	A	G	A	A	A	type b	T	G	C	T
3005	HT_4	IIa3	?	?	?	?	?	?	?	?	?	?	?	?	?	?	?	?	AAT	T4ATTAT	T	AA	T	T	TT	a-type [6nt]	G	C	C	G	G	G	T	A	G	TTA	G	type b	A	A	G	A	A	A	type b	T	G	C	T
8352	HT_4	IIa3	?	?	?	?	?	?	?	?	?	?	?	?	?	?	?	?	AAT	T4ATTAT	T	AA	T	T	TT	a-type [6nt]	G	C	C	G	G	G	T	A	G	TTA	G	type b	A	A	G	A	A	A	type b	T	G	C	T
0638	HT_4	IIa3	?	?	?	?	?	?	?	?	?	?	?	?	?	?	?	?	AAT	T4ATTAT	T	AA	T	T	TT	a-type [6nt]	G	C	C	G	G	G	T	A	G	TTA	G	type b	A	A	G	A	A	A	type b	T	G	C	T
8334	HT_4	IIa3	?	?	?	?	?	?	?	?	?	?	?	?	?	?	?	?	AAT	T4ATTAT	T	AA	T	T	TT	a-type [6nt]	G	C	C	G	G	G	T	A	G	TTA	G	type b	A	A	G	A	A	A	type b	T	G	C	T
8241	HT_4	IIa3	?	?	?	?	?	?	?	?	?	?	?	?	?	?	?	?	AAT	T4ATTAT	T	AA	T	T	TT	a-type [6nt]	G	C	C	G	G	G	T	A	G	TTA	G	type b	A	A	G	A	A	A	type b	T	G	C	T
8367	HT_4	IIa3	?	?	?	?	?	?	?	?	?	?	?	?	?	?	?	?	AAT	T4ATTAT	T	AA	T	T	TT	a-type [6nt]	G	C	C	G	G	G	T	A	G	TTA	G	type b	A	A	G	A	A	A	type b	T	G	C	T
8381	HT_4	IIa3	?	?	?	?	?	?	?	?	?	?	?	?	?	?	?	?	AAT	T4ATTAT	T	AA	T	T	TT	a-type [6nt]	G	C	C	G	G	G	T	A	G	TTA	G	type b	A	A	G	A	A	A	type b	T	G	C	T
8177	HT_4	IIa3	?	?	?	?	?	?	?	?	?	?	?	?	?	?	?	?	AAT	T4ATTAT	T	AA	T	T	TT	a-type [6nt]	G	C	C	G	G	G	T	A	G	TTA	G	type b	A	A	G	A	A	A	type b	T	G	C	T
8368	HT_4	IIa3	?	?	?	?	?	?	?	?	?	?	?	?	?	?	?	?	AAT	T4ATTAT	T	AA	T	T	TT	a-type [6nt]	G	C	C	G	G	G	T	A	G	TTA	G	type b	A	A	G	A	A	A	type b	T	G	C	T
8364	HT_4	IIa3	?	?	?	?	?	?	?	?	?	?	?	?	?	?	?	?	AAT	T4ATTAT	T	AA	T	T	TT	a-type [6nt]	G	C	C	G	G	G	T	A	G	TTA	G	type b	A	A	G	A	A	A	type b	T	G	C	T
2227	HT_4	IIa3	?	?	?	?	?	?	?	?	?	?	?	?	?	?	?	?	AAT	T4ATTAT	T	AA	T	T	TT	a-type [6nt]	G	C	C	G	G	G	T	A	G	TTA	G	type b	A	A	G	A	A	A	type b	T	G	C	T
2145	HT_4	IIa3	?	?	?	?	?	?	?	?	?	?	?	?	?	?	?	?	AAT	T4ATTAT	T	AA	T	T	TT	a-type [6nt]	G	C	C	G	G	G	T	A	G	TTA	G	type b	A	A	G	A	A	A	type b	T	G	C	T
2141	HT_4	IIa3	?	?	?	?	?	?	?	?	?	?	?	?	?	?	?	?	AAT	T4ATTAT	T	AA	T	T	TT	a-type [6nt]	G	C	C	G	G	G	T	A	G	TTA	G	type b	A	A	G	A	A	A	type b	T	G	C	T
2191	HT_4	IIa3	?	?	?	?	?	?	?	?	?	?	?	?	?	?	?	?	AAT	T4ATTAT	T	AA	T	T	TT	a-type [6nt]	G	C	C	G	G	G	T	A	G	TTA	G	type b	A	A	G	A	A	A	type b	T	G	C	T
2179	HT_4	IIa3	?	?	?	?	?	?	?	?	?	?	?	?	?	?	?	?	AAT	T4ATTAT	T	AA	T	T	TT	a-type [6nt]	G	C	C	G	G	G	T	A	G	TTA	G	type b	A	A	G	A	A	A	type b	T	G	C	T
2216	HT_4	IIa3	?	?	?	?	?	?	?	?	?	?	?	?	?	?	?	?	AAT	T4ATTAT	T	AG	T	T	TT	a-type [6nt]	G	C	C	G	G	?	T	A	G	TTA	G	type b	A	A	G	A	A	A	type b	T	G	C	T
2211	HT_4	IIa3	?	?	?	?	?	?	?	?	?	?	?	?	?	?	?	?	AAT	T4ATTAT	T	AA	T	T	TT	a-type [6nt]	G	C	C	G	G	G	T	A	G	TTA	G	type b	A	A	G	A	A	A	type b	T	G	C	T
2154	HT_4	IIa3	?	?	?	?	?	?	?	?	?	?	?	?	?	?	?	?	AAT	T4ATTAT	T	AA	T	T	TT	a-type [6nt]	G	C	C	G	G	G	T	A	G	TTA	G	type b	A	A	G	A	A	A	type b	T	G	C	T
6210	HT_4	IIa3	?	?	?	?	?	?	?	?	?	?	?	?	?	?	?	?	AAT	T4ATTAT	T	AA	T	T	TT	a-type [6nt]	G	C	C	G	G	G	T	A	G	TTA	G	type b	A	A	G	A	A	A	type b	T	G	C	T
7460	HT_4	IIa3	?	?	?	?	?	?	?	?	?	?	?	?	?	?	?	?	AAT	T4ATTAT	T	AA	T	T	TT	a-type [6nt]	G	C	C	G	G	G	T	A	G	TTA	G	type b	A	A	G	A	A	A	type b	T	G	C	T
0507	HT_4	IIa3	?	?	?	?	?	?	?	?	?	?	?	?	?	?	?	?	AAT	T4ATTAT	T	AA	T	T	TT	a-type [6nt]	G	C	C	G	G	G	T	A	G	TTA	G	type b	A	A	G	A	A	A	type b	T	G	C	T
0287	HT_4	IIa3	?	?	?	?	?	?	?	?	?	?	?	?	?	?	?	?	AAT	T4ATTAT	T	AA	T	T	TT	a-type [6nt]	G	C	C	G	G	G	T	A	G	TTA	G	type b	A	A	G	A	A	A	type b	T	G	C	T
0544	HT_4	IIa3	?	?	?	?	?	?	?	?	?	?	?	?	?	?	?	?	AAT	T4ATTAT	T	AA	T	T	TT	a-type [6nt]	G	C	C	G	G	G	T	A	G	TTA	G	type b	A	A	G	A	A	A	type b	T	G	C	T
0498	HT_4	IIa3	?	?	?	?	?	?	?	?	?	?	?	?	?	?	?	?	AAT	T4ATTAT	T	AA	T	T	TT	a-type [6nt]	G	C	C	G	G	G	T	A	G	TTA	G	type b	A	A	G	A	A	A	type b	T	G	C	T
1087	HT_4	IIa3	?	?	?	?	?	?	?	?	?	?	?	?	?	?	?	?	AAT	T4ATTAT	T	AA	T	T	TT	a-type [6nt]	G	C	C	G	G	G	T	A	G	TTA	G	type b	A	A	G	A	A	A	type b	T	G	C	T
1025	HT_4	IIa3	?	?	?	?	?	?	?	?	?	?	?	?	?	?	?	?	AAT	T4ATTAT	T	AA	T	T	TT	a-type [6nt]	G	C	C	G	G	G	T	A	G	TTA	G	type b	A	A	G	A	A	A	type b	T	G	C	T
1502	HT_4	IIa3	?	?	?	?	?	?	?	?	?	?	?	?	?	?	?	?	AAT	T4ATTAT	T	AA	T	T	TT	a-type [6nt]	G	C	C	G	G	G	T	A	G	TTA	G	type b	A	A	G	A	A	A	type b	T	G	C	T
1093	HT_4	IIa3	?	?	?	?	?	?	?	?	?	?	?	?	?	?	?	?	AAT	T4ATTAT	T	AA	T	T	TT	a-type [6nt]	G	C	C	G	G	G	T	A	G	TTA	G	type b	A	A	G	A	A	A	type b	T	G	C	T
2055	HT_4	IIa3	?	?	?	?	?	?	?	?	?	?	?	?	?	?	?	?	AAT	T4ATTAT	T	AA	T	T	TT	a-type [6nt]	G	C	C	G	G	G	T	A	G	TTA	G	type b	A	A	G	A	A	A	type b	T	G	C	T
2054	HT_4	IIa3	?	?	?	?	?	?	?	?	?	?	?	?	?	?	?	?	AAT	T4ATTAT	T	AA	T	T	TT	a-type [6nt]	G	C	C	G	G	G	T	A	G	TTA	G	type b	A	A	G	A	A	A	type b	T	G	C	T
6601	HT_4	IIa3	?	?	?	?	?	?	?	?	?	?	?	?	?	?	?	?	AAT	T4ATTAT	T	AA	T	T	TT	a-type [6nt]	G	C	C	G	G	G	T	A	G	TTA	G	type b	A	A	G	A	A	A	type b	T	G	C	T
7937	HT_4	IIa3	?	?	?	?	?	?	?	?	?	?	?	?	?	?	?	?	AAT	T4ATTAT	T	AA	T	T	TT	a-type [6nt]	G	C	C	G	G	G	T	A	G	TTA	G	type b	A	A	G	A	A	A	type b	T	G	C	T
AB468870	HT_5	IIa3	C	A	G	A	T	G3	G	ATT	undel. (G)	T	T	TCA3T3	T	ATAA	C	T	A3T	T4ATTAT	T	AA	T	T	TT	a-type [6nt]	G	C	C	G	G	G	T	A	G	TTA	G	type b	A	A	G	A	A	A	type b	T	G	C	T
AB263454	HT_5	IIa3	C	A	G	A	T	G3	G	ATT	undel. (G)	T	T	TCA3T3	T	ATAA	C	T	A3T	T4ATTAT	T	AA	T	T	TT	a-type [6nt]	G	C	C	G	G	G	T	A	G	TTA	G	type b	A	A	G	A	A	A	type b	T	G	C	T
1509	HT_6	IIa3	?	?	?	?	?	?	?	?	?	?	?	?	?	?	?	?	AAT	T4ATTAT	T	AA	T	T	TT	a-type [6nt]	G	C	C	G	G	A	T	A	G	TTA	G	type b	A	A	G	A	A	A	type b	T	G	C	T
0605	HT_6	IIa3	?	?	?	?	?	?	?	?	?	?	?	?	?	?	?	?	AAT	T4ATTAT	T	AA	T	T	TT	a-type [6nt]	G	C	C	G	G	A	T	A	G	TTA	G	type b	A	A	G	A	A	A	type b	T	G	C	T
TM43	HT_7	IIa3	?	?	?	?	?	G4	G	CT	undel. (G)	T	T	TCA3T3	T	ATAA	C	T	A3T	T4ATTAT	T	AA	T	T	TT	a-type [6nt]	G	C	C	G	G	G	T	A	G	TTA	G	type b	A	A	G	A	A	A	type b	T	G	C	T
TM56	HT_7	IIa3	?	?	?	?	?	G4	G	CT	undel. (G)	T	T	TCA3T3	T	ATAA	C	T	A3T	T4ATTAT	T	AA	T	T	TT	a-type [6nt]	G	C	C	G	G	G	T	A	G	TTA	G	type b	A	A	G	A	A	A	type b	T	G	C	T
AJ390572	HT_8	IIa3	?	?	?	?	?	?	?	?	?	?	?	?	?	?	?	?	?	?	?	?	?	?	?	?	?	?	?	?	?	?	?	?	?	?	G	type b	A	A	G	A	A	A	type b	T	G	C	T
AJ390573	HT_8	IIa3	?	?	?	?	?	?	?	?	?	?	?	?	?	?	?	?	?	?	?	?	?	?	?	?	?	?	?	?	?	?	?	?	G	TTA	G	type b	A	A	G	A	A	A	type b	T	G	C	T
2157	HT_9	IIa3	?	?	?	?	?	?	?	?	?	?	?	?	?	?	?	?	AAT	T4ATTAT	T	AG	T	T	TT	a-type [6nt]	G	C	C	G	G	C	A	A	G	TTA	G	type b	A	A	G	A	A	A	type b	T	G	C	T
2151	HT_9	IIa3	?	?	?	?	?	?	?	?	?	?	?	?	?	?	?	?	AAT	T4ATTAT	T	AG	T	T	TT	a-type [6nt]	G	C	C	G	G	C	A	A	G	TTA	G	type b	A	A	G	A	A	A	type b	T	G	C	T
A202	HT_10	IIa4	?	?	?	?	?	?	?	?	?	?	?	?	?	?	?	?	?	?	?	?	?	T	TT	a-type [6nt]	G	C	C	G	G	G	T	A	G	TTA	G	type b	A	G	G	A	A	A	type b'''	T	A	C	T
A171	HT_10	IIa4	?	?	?	?	?	?	?	?	?	?	?	?	?	?	?	?	A3T	T4ATTAT	T	AA	T	T	TT	a-type [6nt]	G	C	C	G	G	G	T	A	G	TTA	G	type b	A	G	G	A	A	A	type b'''	T	A	C	T
A205	HT_10	IIa4	?	?	?	?	?	?	?	?	?	?	?	?	?	?	?	?	?	T4ATTAT	T	AA	T	T	TT	a-type [6nt]	G	C	C	G	G	G	T	A	G	TTA	G	type b	A	G	G	A	A	A	type b'''	T	A	C	T
298303c	HT_10	IIa4	?	A	A	A	T	G3	G	ATT	undel. (G)	T	T	TCA3T3	T	ATAA	T	T	A3T	T4ATTAT	T	AA	T	T	TT	a-type [6nt]	G	C	C	G	G	G	T	A	G	TTA	G	type b	A	G	G	A	A	A	type b'''	T	A	C	T
298305c	HT_10	IIa4	?	A	A	A	T	G3	G	ATT	undel. (G)	T	T	TCA3T3	T	ATAA	T	T	A3T	T4ATTAT	T	AA	T	T	TT	a-type [6nt]	G	C	C	G	G	G	T	A	G	TTA	G	type b	A	G	G	A	A	A	type b'''	T	A	C	T
298306c	HT_10	IIa4	C	A	A	A	T	G3	G	ATT	undel. (G)	T	T	TCA3T3	T	ATAA	T	T	A3T	T4ATTAT	T	AA	T	T	TT	a-type [6nt]	G	C	C	G	G	G	T	A	G	TTA	G	type b	A	G	G	A	A	A	type b'''	T	A	C	T
298301c	HT_10	IIa4	C	A	A	A	T	G3	G	ATT	undel. (G)	T	T	TCA3T3	T	ATAA	T	T	A3T	T4ATTAT	T	AA	T	T	TT	a-type [6nt]	G	C	C	G	G	G	T	A	G	TTA	G	type b	A	G	G	A	A	A	type b'''	T	A	C	T
2983	HT_10	IIa4	?	?	?	?	?	?	?	?	?	?	?	?	?	?	?	?	?	T4ATTAT	T	AA	T	T	TT	a-type [6nt]	G	C	C	G	G	G	T	A	G	TTA	G	type b	A	G	G	A	A	A	type b'''	T	A	C	T
A174	HT_10	IIa4	?	?	?	?	?	?	?	?	?	?	?	?	?	?	?	?	?	T4ATTAT	T	AA	T	T	TT	a-type [6nt]	G	C	C	G	G	G	T	A	G	TTA	G	type b	A	G	G	A	A	A	type b'''	T	A	C	T
A111	HT_10	IIa4	?	?	?	?	?	?	?	?	?	?	?	?	?	?	?	?	?	T4ATTAT	T	AA	T	T	TT	a-type [6nt]	G	C	C	G	G	G	T	A	G	TTA	G	type b	A	G	G	A	A	A	type b'''	T	A	C	T
A078	HT_10	IIa4	?	?	?	?	?	?	?	?	?	?	?	?	?	?	?	?	A3T	T4ATTAT	T	AA	T	T	TT	a-type [6nt]	G	C	C	G	G	G	T	A	G	TTA	G	type b	A	G	G	A	A	A	type b'''	T	A	C	T
A131	HT_10	IIa4	?	?	?	?	?	?	?	?	?	?	?	?	?	?	?	?	?	T4ATTAT	T	AA	T	T	TT	a-type [6nt]	G	C	C	G	G	G	T	A	G	TTA	G	type b	A	G	G	A	A	A	type b'''	T	A	C	T
A145	HT_10	IIa4	?	?	?	?	?	?	?	?	?	?	?	?	?	?	?	?	A3T	T4ATTAT	T	AA	T	T	TT	a-type [6nt]	G	C	C	G	G	G	T	A	G	TTA	G	type b	A	G	G	A	A	A	type b'''	T	A	C	T
A151	HT_10	IIa4	?	?	?	?	?	?	?	?	?	?	?	?	?	?	?	?	?	T4ATTAT	T	AA	T	T	TT	a-type [6nt]	G	C	C	G	G	G	T	A	G	TTA	G	type b	A	G	G	A	A	A	type b'''	T	A	C	T
A130	HT_10	IIa4	?	?	?	?	?	?	?	?	?	?	?	?	?	?	?	?	A3T	T4ATTAT	T	AA	T	T	TT	a-type [6nt]	G	C	C	G	G	G	T	A	G	TTA	G	type b	A	G	G	A	A	A	type b'''	T	A	C	T
2660	HT_10	IIa4	?	?	?	?	?	?	?	?	?	?	?	?	?	?	?	?	?	?	T	AA	T	T	TT	a-type [6nt]	G	C	C	G	G	G	T	A	G	TTA	G	type b	A	G	G	A	A	A	type b'''	T	A	C	T
A141	HT_10	IIa4	?	?	?	?	?	?	?	?	?	?	?	?	?	?	?	?	?	T4ATTAT	T	AA	T	T	TT	a-type [6nt]	G	C	C	G	G	G	T	A	G	TTA	G	type b	A	G	G	A	A	A	type b'''	T	A	C	T
A216	HT_10	IIa4	?	?	?	?	?	?	?	?	?	?	?	?	?	?	?	?	?	?	?	?	?	?	?	?	G	C	C	G	G	G	T	A	G	TTA	G	type b	A	G	G	A	A	A	type b'''	T	A	C	T
A215	HT_10	IIa4	?	?	?	?	?	?	?	?	?	?	?	?	?	?	?	?	?	?	?	?	?	?	?	?	?	?	?	?	?	?	?	A	G	TTA	G	type b	A	G	G	A	A	A	type b'''	T	A	C	T
2952	HT_10	IIa4	?	?	?	?	?	?	?	?	?	?	?	?	?	?	?	?	?	T4ATTAT	T	AA	T	T	TT	a-type [6nt]	G	C	C	G	G	G	T	A	G	TTA	G	type b	A	G	G	A	A	A	type b'''	T	A	C	T
2695	HT_10	IIa4	?	?	?	?	?	?	?	?	?	?	?	?	?	?	?	?	?	T4ATTAT	T	AA	T	T	TT	a-type [6nt]	G	C	C	G	G	G	T	A	G	TTA	G	type b	A	G	G	A	A	A	type b'''	T	A	C	T
2999	HT_10	IIa4	?	?	?	?	?	?	?	?	?	?	?	?	?	?	?	?	A3T	T4ATTAT	T	AA	T	T	TT	a-type [6nt]	G	C	C	G	G	G	T	A	G	TTA	G	type b	A	G	G	A	A	A	type b'''	T	A	C	T
39	HT_10	IIa4	?	?	?	?	?	G3	G	ATT	undel. (G)	T	T	TCA3T3	T	ATAA	T	T	A3T	T4ATTAT	T	AA	T	T	TT	a-type [6nt]	G	C	C	G	G	G	T	A	G	TTA	G	type b	A	G	G	A	A	A	type b'''	T	A	C	T
203	HT_10	IIa4	?	?	?	?	?	?	G	ATT	undel. (G)	T	T	TCA3T3	T	ATAA	T	T	A3T	T4ATTAT	T	AA	T	T	TT	a-type [6nt]	G	C	C	G	G	G	T	A	G	TTA	G	type b	A	G	G	A	A	A	type b'''	T	A	C	T
221	HT_10	IIa4	?	?	?	?	?	G3	G	ATT	undel. (G)	T	T	TCA3T3	T	ATAA	T	T	A3T	T4ATTAT	T	AA	T	T	TT	a-type [6nt]	G	C	C	G	G	G	T	A	G	TTA	G	type b	A	G	G	A	A	A	type b'''	T	A	C	T
320	HT_10	IIa4	?	?	?	?	?	?	?	?	?	?	?	?	?	?	?	?	?	?	?	?	?	T	TT	a-type [6nt]	G	C	C	G	G	G	T	A	G	TTA	G	type b	A	G	G	A	A	A	type b'''	T	A	C	T
321	HT_10	IIa4	?	?	?	?	?	?	?	?	?	?	?	?	?	?	?	?	?	?	?	?	?	T	TT	a-type [6nt]	G	C	C	G	G	G	T	A	G	TTA	G	type b	A	G	G	A	A	A	type b'''	T	A	C	T
318	HT_10	IIa4	?	?	?	?	?	G3	G	ATT	undel. (G)	T	T	TCA3T3	T	ATAA	T	T	A3T	T4ATTAT	T	AA	T	T	TT	a-type [6nt]	G	C	C	G	G	G	T	A	G	TTA	G	type b	A	G	G	A	A	A	type b'''	T	A	C	T
319	HT_10	IIa4	?	?	?	?	?	G3	G	ATT	undel. (G)	T	T	TCA3T3	T	ATAA	T	T	A3T	T4ATTAT	T	AA	T	T	TT	a-type [6nt]	G	C	C	G	G	G	T	A	G	TTA	G	type b	A	G	G	A	A	A	type b'''	T	A	C	T
453	HT_10	IIa4	?	?	?	?	?	G3	G	ATT	undel.(c)	T	T	TCA3T3	T	ATAA	T	T	A3T	T4ATTAT	T	AA	T	T	TT	a-type [6nt]	G	C	C	G	G	G	T	A	G	TTA	G	type b	A	G	G	A	A	A	type b'''	T	A	C	T
48	HT_10	IIa4	?	?	?	?	?	G3	G	ATT	undel. (G)	T	T	TCA3T3	T	ATAA	T	T	A3T	T4ATTAT	T	AA	T	T	TT	a-type [6nt]	G	C	C	G	G	G	T	A	G	TTA	G	type b	A	G	G	A	A	A	type b'''	T	A	C	T
AB468868	HT_11	IIa5	C	A	G	A	T	G3	G	ATT	undel. (G)	T	T	TCA3T3	T	ATAA	C	T	A3T	T4ATTAT	T	AA	T	T	TT	a-type [6nt]	G	C	C	G	G	G	T	T	G	TA	G	type c	A	A	G	A	A	A	type c	T	A	C	T
AB263452	HT_11	IIa5	C	A	G	A	T	G3	G	ATT	undel. (G)	T	T	TCA3T3	T	ATAA	C	T	A3T	T4ATTAT	T	AA	T	T	TT	a-type [6nt]	G	C	C	G	G	G	T	T	G	TA	G	type c	A	A	G	A	A	A	type c	T	A	C	T
67	HT_11	IIa5	?	?	?	?	?	G3	G	?	undel. (G)	T	T	TCA3T3	T	ATAA	C	T	A3T	T4ATTAT	T	AA	T	T	TT	a-type [6nt]	G	C	C	G	G	G	T	T	G	TA	G	type c	A	A	G	A	A	A	type c	T	A	C	T
68	HT_11	IIa5	?	?	?	?	?	G3	G	ACT	undel. (G)	T	T	TCA3T3	T	A3	C	T	A3T	T4ATTAT	T	AA	T	T	TT	a-type [6nt]	G	C	C	G	G	G	T	T	G	TA	G	type c	A	A	G	A	A	A	type c	T	A	C	T
167	HT_11	IIa5	?	?	?	?	?	G3	G	ATT	undel. (G)	T	T	TCA3T3	T	ATAA	C	T	A3T	T4ATTAT	T	AA	T	T	TT	a-type [6nt]	G	C	C	G	G	G	T	T	G	TA	G	type c	A	A	G	A	A	A	type c	T	A	C	T
233	HT_11	IIa5	?	?	?	?	?	G3	G	ATT	undel. (G)	T	T	TCA3T3	T	ATAA	C	T	A3T	T4ATTAT	T	AA	T	T	TT	a-type [6nt]	G	C	C	G	G	G	T	T	G	TA	G	type c	A	A	G	A	A	A	type c	T	A	C	T
AS43	HT_12	IIa5	?	?	?	?	?	G3	G	ATT	undel. (G)	T	T	TCA3T3	T	ATAA	C	T	A3T	T4ATTAT	T	AA	?	T	TT	a-type [6nt]	G	C	C	G	G	G	T	T	G	TA	G	type c	A	A	G	A	G	A	type c	T	A	C	T
AB468864	HT_12	IIa5	C	A	G	A	T	G3	G	ATT	undel. (G)	T	T	TCA3T3	T	ATAA	C	T	A3T	T4ATTAT	T	AA	T	T	TT	a-type [6nt]	G	C	C	G	G	G	T	T	G	TA	G	type c	A	A	G	A	G	A	type c	T	A	C	T
JQ799892	HT_12	IIa5	C	A	G	A	T	G3	G	ATT	undel. (G)	T	T	TCA3T3	T	ATAA	C	T	A3T	T4ATTAT	T	AA	T	T	TT	a-type [6nt]	G	C	C	G	G	G	T	T	G	TA	G	type c	A	A	G	A	G	A	type c	T	A	C	T
AS58	HT_12	IIa5	?	?	?	?	?	G3	G	ATT	undel. (G)	T	T	TCA3T3	T	ATAA	C	T	A3T	T4ATTAT	T	AA	T	T	TT	a-type [6nt]	G	C	C	G	G	G	T	T	G	TA	G	type c	A	A	G	A	G	A	type c	T	A	C	?
AS59	HT_12	IIa5	?	?	?	A	T	G3	G	ATT	undel. (G)	T	T	TCA3T3	T	ATAA	C	T	A3T	T4ATTAT	T	AA	T	T	TT	a-type [6nt]	G	C	C	G	G	G	T	T	G	TA	G	type c	A	A	G	A	G	A	type c	T	A	C	T
AS176	HT_12	IIa5	?	?	?	?	?	G3	G	ATT	undel. (G)	T	T	TCA3T3	T	ATAA	C	T	A3T	T4ATTAT	T	AA	T	T	TT	a-type [6nt]	G	C	C	G	G	G	T	T	G	TA	G	type c	A	A	G	A	G	A	type c	T	A	C	T
AS195	HT_12	IIa5	C	A	G	A	T	G3	G	ATT	undel. (G)	T	T	TCA3T3	T	ATAA	C	T	A3T	T4ATTAT	T	AA	T	T	TT	a-type [6nt]	G	C	C	G	G	G	T	T	G	TA	G	type c	A	A	G	A	G	A	type c	T	A	C	T
AS212	HT_12	IIa5	?	?	?	?	?	G3	G	ATT	undel. (G)	T	T	TCA3T3	T	ATAA	C	T	A3T	T4ATTAT	T	AA	T	T	TT	a-type [6nt]	G	C	C	G	G	G	T	T	G	TA	G	type c	A	A	G	A	G	A	type c	T	A	C	T
AS216	HT_12	IIa5	?	?	?	?	?	?	?	?	?	?	?	?	?	?	C	T	A3T	T4ATTAT	T	AA	T	T	TT	a-type [6nt]	G	C	C	G	G	G	T	T	G	TA	G	type c	A	A	G	A	G	A	type c	T	A	C	T
AS228	HT_12	IIa5	?	?	?	?	?	G3	G	ATT	undel. (G)	T	T	TCA3T3	T	ATAA	C	T	A3T	T4ATTAT	T	AA	T	T	TT	a-type [6nt]	G	C	C	G	G	G	T	T	G	TA	G	type c	A	A	G	A	G	A	type c	T	A	C	?
AS239	HT_12	IIa5	?	?	?	A	T	G3	G	ATT	undel. (G)	T	T	TCA3T3	T	ATAA	C	T	A3T	T4ATTAT	T	AA	T	T	TT	a-type [6nt]	G	C	C	G	G	G	T	T	G	TA	G	type c	A	A	G	A	?	A	type c	T	A	C	T
AS263	HT_12	IIa5	?	?	?	?	?	G3	G	ATT	undel. (G)	T	T	TCA3T3	T	ATAA	C	T	A3T	T4ATTAT	T	AA	T	T	TT	a-type [6nt]	G	C	C	G	G	G	T	T	G	TA	G	type c	A	A	G	A	?	A	type c	T	A	C	T
AS271	HT_12	IIa5	?	?	?	A	T	G3	G	ATT	undel. (G)	T	T	TCA3T3	T	ATAA	C	T	A3T	T4ATTAT	T	AA	T	T	TT	a-type [6nt]	G	C	C	G	G	G	T	T	G	TA	G	type c	A	A	G	A	G	A	type c	T	A	C	T
AS295	HT_12	IIa5	?	?	?	A	T	G3	G	ATT	undel. (G)	T	T	TCA3T3	T	ATAA	C	T	A3T	T4ATTAT	T	AA	T	T	TT	a-type [6nt]	G	C	C	G	G	G	T	T	G	TA	G	type c	A	A	G	A	G	A	type c	T	A	C	T
AS339	HT_12	IIa5	?	?	?	?	?	G3	G	ATT	undel. (G)	T	T	TCA3T3	T	ATAA	C	T	A3T	T4ATTAT	T	AA	T	T	TT	a-type [6nt]	G	C	C	G	G	G	T	T	G	TA	G	type c	A	A	G	A	G	A	type c	T	A	C	T
AS341	HT_12	IIa5	?	?	?	A	T	G3	G	ATT	undel. (G)	T	T	TCA3T3	T	ATAA	C	T	A3T	T4ATTAT	T	AA	T	T	TT	a-type [6nt]	G	C	C	G	G	G	T	T	G	TA	G	type c	A	A	G	A	G	A	type c	?	?	?	?
AS362	HT_12	IIa5	?	?	?	?	?	G3	G	ATT	undel. (G)	T	T	TCA3T3	T	ATAA	C	T	A3T	T4ATTAT	T	AA	T	T	TT	a-type [6nt]	G	C	C	G	G	G	T	T	G	TA	G	type c	A	A	G	A	G	A	type c	T	A	C	T
AS363	HT_12	IIa5	?	?	?	?	?	G3	G	ATT	undel. (G)	T	T	TCA3T3	T	ATAA	C	T	A3T	T4ATTAT	T	AA	T	T	TT	a-type [6nt]	G	C	C	G	G	G	T	T	G	TA	G	type c	A	A	G	A	G	A	type c	T	A	C	T
193	HT_12	IIa5	?	?	?	?	?	G3	G	ac	undel. (G)	T	T	TCA3T3	T	ATAA	C	T	A3T	T4ATTAT	T	AA	T	T	TT	a-type [6nt]	G	C	C	G	G	G	T	T	G	TA	G	type c	A	A	G	A	G	A	type c	T	A	C	T
240	HT_12	IIa5	?	?	?	?	?	?	?	?	?	?	?	?	?	?	?	?	A3T	T4ATTAT	T	AA	T	T	TT	a-type [6nt]	G	C	C	G	G	G	T	T	G	TA	G	type c	A	A	G	A	G	A	type c	T	A	C	T
250	HT_12	IIa5	?	?	?	?	?	G3	G	ATT	undel. (G)	T	T	TCA3T3	T	ATAA	C	T	A3T	T4ATTAT	T	AA	T	T	TT	a-type [6nt]	G	C	C	G	G	G	T	T	G	TA	G	type c	A	A	G	A	G	A	type c	T	A	C	T
339	HT_12	IIa5	?	?	?	?	?	?	?	?	?	?	?	?	?	?	C	T	A3T	T4ATTAT	T	AA	T	T	TT	a-type [6nt]	G	C	C	G	G	G	T	T	G	TA	G	type c	A	A	G	A	G	A	type c	T	A	C	T
3346	HT_12	IIa5	?	?	?	?	?	?	?	?	?	?	?	?	?	?	?	?	?	?	?	?	?	?	?	?	?	?	?	?	?	?	?	T	G	TA	G	type c	A	A	G	A	G	A	type c	T	A	C	T
128	HT_13	IIa5	?	?	?	?	?	G3	G	ACT	undel. (G)	T	T	TCA3T3	T	A3	C	T	A3T	T4ATTAT	T	AA	a	T	TT	a-type [6nt]	G	C	C	G	G	G	T	T	G	TA	G	type c	A	A	G	A	G	A	type c	T	A	C	T
106	HT_13	IIa5	?	?	?	?	?	G3	G	tt	undel. (G)	T	T	TCA3T3	T	A3	C	T	A3T	T4ATTAT	T	AA	T	T	TT	a-type [6nt]	G	C	C	G	G	G	T	T	G	TA	G	type c	A	A	G	A	G	A	type c	T	A	C	T
TM59	HT_14	IIa5	?	?	?	C	A	?	?	?	?	T	T	TCA3T3	T	?	C	a	A3T	T4ATTAT	T	AA	?	T	TT	a-type [6nt]	G	C	C	G	G	G	T	T	G	TA	G	type c	A	A	G	A	G	A	type c	T	A	C	?
336	HT_14	IIa5	?	?	?	C	A	G3	G	ATT	undel. (G)	T	T	TCA3T3	T	ATAA	C	T	A3T	T4ATTAT	T	AA	T	T	TT	a-type [6nt]	G	C	C	G	G	G	T	T	G	TA	G	type c	A	A	G	A	G	A	type c	T	A	C	T
AB263453	HT_15	IIa6	C	A	G	A	T	G3	G	ATT	undel. (G)	T	T	TCA3T3	T	ATAA	C	T	A3T	T4ATTAT	T	AA	T	T	TT	a-type [6nt]	G	C	C	G	G	G	T	T	G	TA	G	type d	A	A	T	A	G	A	type d	T	A	C	T
AB468869	HT_15	IIa6	C	A	G	A	T	G3	G	ATT	undel. (G)	T	T	TCA3T3	T	ATAA	C	T	A3T	T4ATTAT	T	AA	T	T	TT	a-type [6nt]	G	C	C	G	G	G	T	T	G	TA	G	type d	A	A	T	A	G	A	type d	T	A	C	T
3713	HT_15	IIa6	?	?	?	?	?	?	?	?	?	?	?	?	?	?	?	?	A3T	T4ATTAT	T	AA	T	T	TT	a-type [6nt]	G	C	C	G	G	G	T	T	G	TA	G	type d	A	A	T	A	G	A	type d	T	A	C	T
0963	HT_15	IIa6	?	?	?	?	?	G3	G	ATT	undel. (G)	T	T	TCA3T3	T	ATAA	C	T	A3T	T4ATTAT	T	AA	T	T	TT	a-type [6nt]	G	C	C	G	G	G	T	T	G	TA	G	type d	A	A	T	A	G	A	type d	T	A	C	T
0969	HT_15	IIa6	?	?	?	?	?	G3	G	ATT	undel. (G)	T	T	TCA3T3	T	ATAA	C	T	A3T	T4ATTAT	T	AA	T	T	TT	a-type [6nt]	G	C	C	G	G	G	T	T	G	TA	G	type d	A	A	T	A	G	A	type d	T	A	C	T
0965	HT_15	IIa6	?	?	?	?	?	G3	G	ATT	undel. (G)	T	T	TCA3T3	T	ATAA	C	T	A3T	T4ATTAT	T	AA	T	T	TT	a-type [6nt]	G	C	C	G	G	G	T	T	G	TA	G	type d	A	A	T	A	G	A	type d	T	A	C	T
0966	HT_15/16	IIa6	?	?	?	?	?	G3	G	ATT	undel. (G)	T	T	TCA3T3	T	ATAA	C	T	A3T	T4ATTAT	T	AA	T	T	TT	a-type [6nt]	G	C	C	G	G	G	T	T	G	TA	G	type d	A	A	T	A	G	A	type d	T	A	C	T
0964	HT_16	IIa6	?	?	?	?	?	G3	G	ATT	undel. (G)	T	T	TCA3T3	T	ATAA	C	T	A3T	T4ATTAT	T	AA	T	T	TT	a-type [6nt]	G	C	C	G	G	G	T	T	G	TA	G	type d	A	A	T	A	G	A	type d	T	A	C	T
0970	HT_16	IIa6	?	?	?	?	?	G3	G	ATT	undel. (G)	T	T	TCA3T3	T	ATAA	C	T	A3T	T4ATTAT	T	AA	T	T	TT	a-type [6nt]	G	C	C	G	G	G	T	T	G	TA	G	type d	A	A	T	A	G	A	type d	T	A	C	T
AB468867	HT_17	IIa6	C	A	G	A	T	G3	A	ATT	undel. (G)	T	T	TCA3T3	T	ATAA	C	T	A3T	T4ATTAT	T	AA	T	T	TT	a-type [6nt]	G	C	C	G	G	G	T	T	G	TA	G	type d	A	A	T	A	G	T	type d	T	A	C	T
AB263455	HT_17	IIa6	C	A	G	A	T	G3	A	ATT	undel. (G)	T	T	TCA3T3	T	ATAA	C	T	A3T	T4ATTAT	T	AA	T	T	TT	a-type [6nt]	G	C	C	G	G	G	T	T	G	TA	G	type d	A	A	T	A	G	T	type d	T	A	C	T
AB468866	HT_17	IIa6	C	A	G	A	T	G3	A	ATT	undel. (G)	T	T	TCA3T3	T	ATAA	C	T	A3T	T4ATTAT	T	AA	T	T	TT	a-type [6nt]	G	C	C	G	G	G	T	T	G	TA	G	type d	A	A	T	A	G	T	type d	T	A	C	T
AB468865	HT_17	IIa6	C	A	G	A	T	G3	A	ATT	undel. (G)	T	T	TCA3T3	T	ATAA	C	T	A3T	T4ATTAT	T	AA	T	T	TT	a-type [6nt]	G	C	C	G	G	G	T	T	G	TA	G	type d	A	A	T	A	G	T	type d	T	A	C	T
229704c	HT_18	IIb	C	A	A	A	T	G3	G	ATT	undel. (G)	C	T	GCTT	A	ATAA	C	T	A3T	CT7	C	AA	T	G	GTTAC	b-type [12nt]	A	T	G	A	G	G	T	T	C	TT	G	type e	A	G	G	G	A	A	type e	C	T	T	C
229706c	HT_18	IIb	C	A	A	A	T	G3	G	ATT	undel. (G)	C	T	GCTT	A	ATAA	C	T	A3T	CT7	C	AA	T	G	GTTAC	b-type [12nt]	A	T	G	A	G	G	T	T	C	TT	G	type e	A	G	G	G	A	A	type e	C	T	T	C
AF102228	HT_19	IIb	T	A	G	A	T	G3	G	ATT	undel. (G)	C	T	GCTT	A	ATAA	C	T	A3T	CT7	C	AA	T	G	GTTAC	b-type [12nt]	A	T	G	A	G	G	T	T	C	TT	G	type e	A	G	G	G	A	A	type e	C	T	T	C
AJ251212	HT_19	IIb	?	?	?	?	?	G3	G	ATT	undel. (G)	C	T	GCTT	A	ATAA	C	T	A3T	CT7	C	AA	T	G	GTTAC	b-type [12nt]	A	T	G	A	G	G	T	T	C	TT	G	type e	A	G	G	G	A	A	type e	C	T	T	C
AJ390560	HT_19	IIb	?	?	?	?	?	?	?	?	?	?	?	?	?	?	?	?	?	?	?	?	?	?	?	?	?	?	?	?	?	?	?	?	C	TT	G	type e	A	G	G	G	A	A	type e	C	T	T	C
AJ390559	HT_19	IIb	?	?	?	?	?	?	?	?	?	?	?	?	?	?	?	?	?	?	?	?	?	?	?	?	?	?	?	?	?	?	?	?	C	TT	G	type e	A	G	G	G	A	A	type e	C	T	T	C
AJ390562	HT_19	IIb	?	?	?	?	?	?	?	?	?	?	?	?	?	?	?	?	?	?	?	?	?	?	?	?	?	?	?	?	?	?	?	?	?	?	?	?	?	G	G	G	A	A	type e	C	T	T	C
AJ390563	HT_19	IIb	?	?	?	?	?	?	?	?	?	?	?	?	?	?	?	?	?	?	?	?	?	?	?	?	?	?	?	?	?	?	?	?	?	?	?	?	?	?	?	?	?	?	?	?	?	?	C
AJ390558	HT_19	IIb	?	?	?	?	?	?	?	?	?	?	?	?	?	?	?	?	?	?	?	?	?	?	?	?	?	?	?	?	?	?	?	?	?	?	?	?	?	?	?	?	?	?	?	?	?	?	?
AJ390561	HT_19	IIb	?	?	?	?	?	?	?	?	?	?	?	?	?	?	?	?	?	?	?	?	?	?	?	?	?	?	?	?	?	?	?	?	?	?	?	?	?	?	?	?	?	?	?	?	?	?	?
SB10	HT_19	IIb	T	A	G	A	T	G3	G	ATT	undel. (G)	C	T	GCTT	A	ATAA	C	T	A3T	CT7	C	AA	T	G	GTTAC	b-type [12nt]	A	T	G	A	G	G	T	T	C	TT	G	type e	A	G	G	G	A	A	type e	C	T	T	C
153	HT_19	IIb	?	?	?	?	?	?	?	?	?	?	?	?	?	?	?	T	A3T	CT7	C	AA	T	G	GTTAC	b-type [12nt]	A	T	G	A	G	G	T	T	C	TT	G	type e	A	G	G	G	A	A	type e	C	T	T	C
2168	HT_19	IIb	?	A	G	A	T	G3	G	ATT	undel. (G)	C	T	GCTT	A	ATAA	C	T	A3T	CT7	C	AA	T	G	GTTAC	b-type [12nt]	A	T	G	A	G	G	T	T	C	TT	G	type e	A	G	G	G	A	A	type e	C	T	T	C
2297	HT_19	IIb	?	?	?	?	?	?	?	?	?	?	?	?	?	?	?	?	A3T	CT7	C	AA	T	G	GTTAC	b-type [12nt]	A	T	G	A	G	G	T	T	C	TT	G	type e	A	G	G	G	A	A	type e	C	T	T	C
8449	HT_19	IIb	?	A	G	A	T	G3	G	ATT	undel. (G)	C	T	GCTT	A	ATAA	C	T	A3T	CT7	C	AA	T	G	GTTAC	b-type [12nt]	A	T	G	A	G	G	T	T	C	TT	G	type e	A	G	G	G	A	A	type e	C	T	T	C
6952	HT_19	IIb	?	?	?	?	?	?	?	?	?	?	?	?	?	?	?	?	A3T	CT7	C	AA	T	G	GTTAC	b-type [12nt]	A	T	G	A	G	G	T	T	C	TT	G	type e	A	G	G	G	A	A	type e	C	T	T	C
2537	HT_19	IIb	?	?	?	?	?	?	?	?	?	?	?	?	?	?	?	?	?	CT7	C	AA	T	G	GTTAC	b-type [12nt]	A	T	G	A	G	G	T	T	C	TT	G	type e	A	G	G	G	A	A	type e	C	T	T	C
2300	HT_19	IIb	?	?	?	?	?	?	?	?	?	?	?	?	?	?	?	?	?	CT7	C	AA	T	G	GTTAC	b-type [12nt]	A	T	G	A	G	G	T	T	C	TT	G	type e	A	G	G	G	A	A	type e	C	T	T	C
0624	HT_19	IIb	?	?	?	?	?	?	?	?	?	?	?	?	?	?	?	?	AAT	CT7	C	AA	T	G	GTTAC	b-type [12nt]	A	T	G	A	G	G	T	T	C	TT	G	type e	A	G	G	G	A	A	type e	C	T	T	C
0698	HT_19	IIb	?	?	?	?	?	?	?	?	?	?	?	?	?	?	?	?	AAT	CT7	C	AA	T	G	GTTAC	b-type [12nt]	A	T	G	A	G	G	T	T	C	TT	G	type e	A	G	G	G	A	A	type e	C	T	T	C
0719	HT_19	IIb	?	?	?	?	?	?	?	?	?	?	?	?	?	?	?	?	AAT	CT7	C	AA	T	G	GTTAC	b-type [12nt]	A	T	G	A	G	G	T	T	C	TT	G	type e	A	G	G	G	A	A	type e	C	T	T	C
0733	HT_19	IIb	?	?	?	?	?	?	?	?	?	?	?	?	?	?	?	?	AAT	CT7	C	AA	T	G	GTTAC	b-type [12nt]	A	T	G	A	G	G	T	T	C	TT	G	type e	A	G	G	G	A	A	type e	C	T	T	C
0742	HT_19	IIb	?	?	?	?	?	?	?	?	?	?	?	?	?	?	?	?	AAT	CT7	C	AA	T	G	GTTAC	b-type [12nt]	A	T	G	A	G	G	T	T	C	TT	G	type e	A	G	G	G	A	A	type e	C	T	T	C
0752	HT_19	IIb	?	?	?	?	?	?	?	?	?	?	?	?	?	?	?	?	AAT	CT7	C	AA	T	G	GTTAC	b-type [12nt]	A	T	G	A	G	G	T	T	C	TT	G	type e	A	G	G	G	A	A	type e	C	T	T	C
0796	HT_19	IIb	?	?	?	?	?	?	?	?	?	?	?	?	?	?	?	?	AAT	CT7	C	AA	T	G	GTTAC	b-type [12nt]	A	T	G	A	G	G	T	T	C	TT	G	type e	A	G	G	G	A	A	type e	C	T	T	C
0812	HT_19	IIb	?	?	?	?	?	?	?	?	?	?	?	?	?	?	?	?	AAT	CT7	C	AA	T	G	GTTAC	b-type [12nt]	A	T	G	A	G	G	T	T	C	TT	G	type e	A	G	G	G	A	A	type e	C	T	T	C
0851	HT_19	IIb	?	?	?	?	?	?	?	?	?	?	?	?	?	?	?	?	AAT	CT7	C	AA	T	G	GTTAC	b-type [12nt]	A	T	G	A	G	G	T	T	C	TT	G	type e	A	G	G	G	A	A	type e	C	T	T	C
0852	HT_19	IIb	?	?	?	?	?	?	?	?	?	?	?	?	?	?	?	?	AAT	CT7	C	AA	T	G	GTTAC	b-type [12nt]	A	T	G	A	G	G	T	T	C	TT	G	type e	A	G	G	G	A	A	type e	C	T	T	C
0855	HT_19	IIb	?	?	?	?	?	?	?	?	?	?	?	?	?	?	?	?	AAT	CT7	C	AA	T	G	GTTAC	b-type [12nt]	A	T	G	A	G	G	T	T	C	TT	G	type e	A	G	G	G	A	A	type e	C	T	T	C
0856	HT_19	IIb	?	?	?	?	?	?	?	?	?	?	?	?	?	?	?	?	AAT	CT7	C	AA	T	?	GTTAC	b-type [12nt]	A	T	G	A	G	?	?	T	C	TT	G	type e	A	G	G	G	A	A	type e	C	T	T	C
0863	HT_19	IIb	?	?	?	?	?	?	?	?	?	?	?	?	?	?	?	?	AAT	CT7	C	AA	T	G	GTTAC	b-type [12nt]	A	T	G	A	G	G	T	T	C	TT	G	type e	A	G	G	G	A	A	type e	C	T	T	C
1336	HT_19	IIb	?	?	?	?	?	?	?	?	?	?	?	?	?	?	?	?	AAT	CT7	C	AA	T	G	GTTAC	b-type [12nt]	A	T	G	A	G	G	T	T	C	TT	G	type e	A	G	G	G	A	A	type e	C	T	T	C
2080	HT_19	IIb	?	?	?	?	?	?	?	?	?	?	?	?	?	?	?	?	AAT	CT7	C	AA	T	G	GTTAC	b-type [12nt]	A	T	G	A	G	G	T	T	C	TT	G	type e	A	G	G	G	A	A	type e	C	T	T	C
2155	HT_19	IIb	?	?	?	?	?	?	?	?	?	?	?	?	?	?	?	?	AAT	CT7	C	AA	T	G	GTTAC	b-type [12nt]	A	T	G	A	G	G	T	T	C	TT	G	type e	A	G	G	G	A	A	type e	C	T	T	C
2160	HT_19	IIb	?	?	?	?	?	?	?	?	?	?	?	?	?	?	?	?	AAT	CT7	C	AA	T	G	GTTAC	b-type [12nt]	A	T	G	A	G	G	T	T	C	TT	G	type e	A	G	G	G	A	A	type e	C	T	T	C
2186	HT_19	IIb	?	?	?	?	?	?	?	?	?	?	?	?	?	?	?	?	AAT	CT7	C	AA	T	G	GTTAC	b-type [12nt]	A	T	G	A	G	G	T	T	C	TT	G	type e	A	G	G	G	A	A	type e	C	T	T	C
2194	HT_19	IIb	?	?	?	?	?	?	?	?	?	?	?	?	?	?	?	?	AAT	CT7	C	AA	T	G	GTTAC	b-type [12nt]	A	T	G	A	G	G	T	T	C	TT	G	type e	A	G	G	G	A	A	type e	C	T	T	C
2222	HT_19	IIb	?	?	?	?	?	?	?	?	?	?	?	?	?	?	?	?	AAT	CT7	C	AA	T	G	GTTAC	b-type [12nt]	A	T	G	A	G	G	T	T	C	TT	G	type e	A	G	G	G	A	A	type e	C	T	T	C
6877	HT_19	IIb	?	?	?	?	?	?	?	?	?	?	?	?	?	?	?	?	AAT	CT7	C	AA	T	G	GTTAC	b-type [12nt]	A	T	G	A	G	G	T	T	C	TT	G	type e	A	G	G	G	A	A	type e	C	T	T	C
8404	HT_19	IIb	?	?	?	?	?	?	?	?	?	?	?	?	?	?	?	?	AAT	CT7	C	AA	T	G	GTTAC	b-type [12nt]	A	T	G	A	G	G	T	T	C	TT	G	type e	A	G	G	G	A	A	type e	C	T	T	C
A718	HT_19	IIb	?	?	?	?	?	?	?	?	?	?	?	?	?	?	?	?	AAT	CT7	C	AA	T	?	GTTAC	b-type [12nt]	A	T	G	A	G	G	T	T	C	TT	G	type e	A	G	G	G	A	A	type e	C	T	T	C
2184	HT_19	IIb	?	?	?	?	?	?	?	?	?	?	?	?	?	?	?	?	AAT	CT7	C	A	T	G	GTTAC	b-type [12nt]	A	T	G	A	?	G	T	T	C	TT	G	type e	A	G	G	G	A	A	type e	C	T	T	C
[truncated: 34 more columns]

## Sheet: Lineage III
secondary structure			37/e1	37	41/e1	41/e1	41/e1	41/e1	41/e1	41/e1	41/e1	V7	V7	V7	V7	V7	38
Accession	Haplotype	Genotype	98–103	148	223	242–245	254-255	262	286–287	289	290	346	349	421–440	456	459-461	538
AJ251213	HT_1	IIIa	T5G	T	C	ATGT	AA	C	AC	A	C	A	C	a-type [20nt]	T	G2	T
AJ390580	HT_1	IIIa	?	?	?	?	?	?	?	?	?	A	C	a-type [20nt]	T	G2	T
AJ390578	HT_1	IIIa	?	?	?	?	?	?	?	?	?	A	C	a-type [20nt]	T	G2	T
P11	HT_1	IIIa	T5G	T	C	ATGT	AA	C	AC	A	C	A	C	a-type [20nt]	T	G2	T
2303	HT_1	IIIa	?	T	C	ATGT	AA	C	AC	A	C	A	C	a-type [20nt]	T	G2	T
162	HT_2a	IIIb	T5G	T	A	ATGT	AA	T	AC	G	C	G	T	a-type [20nt]	T	G2	T
6699	HT_2b	IIIb	?	?	A	ATGT	AA	T	AC	G	C	G	T	a-type [20nt]	T	G3	T
447	HT_3a	IIIb	t4c	c	A	ATGT	A	C	AC	A	C	G	T	a-type [20nt]	T	G2	?
16	HT_3a	IIIb	T5G	T	A	ATGT	A	C	AC	A	C	G	T	a-type [20nt]	T	G2	T
95	HT_3a	IIIb	T5G	T	A	ATGT	A	C	AC	A	C	G	T	a-type [20nt]	T	G2	?
177	HT_3a	IIIb	T5G	T	A	ATGT	A	C	AC	A	C	G	T	a-type [20nt]	T	G2	?
225	HT_3a	IIIb	T5G	T	A	ATGT	A	C	AC	A	C	G	T	a-type [20nt]	T	G2	?
231	HT_3a	IIIb	T5G	T	A	ATGT	A	C	AC	A	C	G	T	a-type [20nt]	T	G2	?
245	HT_3a	IIIb	T5G	T	A	ATGT	A	C	AC	A	C	G	T	a-type [20nt]	T	G2	?
300	HT_3a	IIIb	T5G	T	A	ATGT	A	C	AC	A	C	G	T	a-type [20nt]	T	G2	T
448	HT_3a	IIIb	T5G	T	A	ATGT	A	C	AC	A	C	G	T	a-type [20nt]	T	G2	?
449	HT_3a	IIIb	T5G	T	A	ATGT	A	C	AC	A	C	G	T	a-type [20nt]	T	G2	?
1635	HT_3a	IIIb	?	?	A	ATGT	A	C	AC	A	C	G	T	a-type [20nt]	T	G2	T
1807	HT_3a	IIIb	?	?	A	ATGT	A	C	AC	A	C	G	T	a-type [20nt]	T	G2	T
1929	HT_3a	IIIb	?	?	A	ATGT	A	C	AC	A	C	G	T	a-type [20nt]	T	G2	T
1973	HT_3a	IIIb	?	?	A	ATGT	A	C	AC	A	C	G	T	a-type [20nt]	T	G2	T
2004	HT_3a	IIIb	?	?	A	ATGT	A	C	AC	A	C	G	T	a-type [20nt]	T	G2	T
2009	HT_3a	IIIb	?	?	A	ATGT	A	C	AC	A	C	G	T	a-type [20nt]	T	G2	T
2132	HT_3a	IIIb	?	?	A	ATGT	A	C	AC	A	C	G	T	a-type [20nt]	T	G2	T
2136	HT_3a	IIIb	?	?	A	ATGT	A	C	AC	A	C	G	T	a-type [20nt]	T	G2	T
2020	HT_3a	IIIb	?	?	A	ATGT	A	C	AC	A	C	G	T	a-type [20nt]	T	G2	T
2637	HT_3	IIIb	?	?	?	?	?	?	?	?	?	?	?	a-type [20nt]	?	?	T
3601	HT_3b	IIIb	?	?	A	ATGT	A	C	AC	A	C	G	T	a-type [20nt]	T	G3	T
6291	HT_3b	IIIb	?	?	?	?	?	?	?	?	?	?	?	a-type [20nt]	T	G3	T
1752	HT_3b	IIIb	?	?	A	ATGT	A	C	AC	A	C	G	T	a-type [20nt]	T	G3	T
1759	HT_3b	IIIb	?	?	A	ATGT	A	C	AC	A	C	G	T	a-type [20nt]	T	G3	T
1769	HT_3b	IIIb	?	?	A	ATGT	A	C	AC	A	C	G	T	a-type [20nt]	T	G3	T
1928	HT_3b	IIIb	?	?	A	ATGT	A	C	AC	A	C	G	T	a-type [20nt]	T	G3	T
1930	HT_3b	IIIb	?	?	A	ATGT	A	C	AC	A	C	G	T	a-type [20nt]	T	G3	T
1934	HT_3b	IIIb	?	?	A	ATGT	A	C	AC	A	C	G	T	a-type [20nt]	T	G3	T
1936	HT_3b	IIIb	?	?	A	ATGT	A	C	AC	A	C	G	T	a-type [20nt]	T	G3	T
1999	HT_3b	IIIb	?	?	A	ATGT	A	C	AC	A	C	G	T	a-type [20nt]	T	G3	T
2023	HT_3b	IIIb	?	?	A	ATGT	A	C	AC	A	C	G	T	a-type [20nt]	T	G3	T
2013	HT_3b	IIIb	?	?	A	ATGT	A	C	AC	A	C	G	T	a-type [20nt]	T	G3	T
2560	HT_3b	IIIb	?	?	A	ATGT	A	C	AC	A	C	G	T	a-type [20nt]	T	G3	T
A211	HT_4b	IIIc	?	?	?	?	?	?	?	?	?	?	T	a-type [20nt]	C	G3	T
A212	HT_4b	IIIc	?	?	?	?	?	?	?	?	?	?	T	a-type [20nt]	C	G3	T
A175	HT_4b	IIIc	?	?	?	?	?	?	?	?	?	?	T	a-type [20nt]	C	G3	T
A106	HT_4b	IIIc	?	?	?	?	?	?	?	?	?	?	?	a-type [20nt]	C	G3	T
A115	HT_4b	IIIc	?	?	?	?	?	?	?	?	?	?	?	a-type [20nt]	C	G3	T
A165	HT_4b	IIIc	?	?	A	GAC	A	C	TT	G	T	G	T	a-type [20nt]	C	G3	T
A199	HT_4b	IIIc	?	?	A	GAC	A	C	TT	G	T	G	T	a-type [20nt]	C	G3	T
A200	HT_4b	IIIc	?	?	A	GAC	A	C	TT	G	T	G	T	a-type [20nt]	C	G3	T
A207	HT_4b	IIIc	?	?	A	GAC	A	C	TT	G	T	G	T	a-type [20nt]	C	G3	?
A213	HT_4a	IIIc	?	?	A	GAC	A	C	TT	G	T	G	T	a-type [20nt]	C	G2	T
A102	HT_4a	IIIc	?	?	?	GAC	A	C	TT	G	T	G	T	a-type [20nt]	C	G2	T
A081	HT_4a	IIIc	?	?	?	GAC	A	C	TT	G	T	G	T	a-type [20nt]	C	G2	T
A114	HT_4a	IIIc	?	?	?	GAC	A	C	TT	G	T	G	T	a-type [20nt]	C	G2	T
A148	HT_4a	IIIc	?	?	A	GAC	A	C	TT	G	T	G	T	a-type [20nt]	C	G2	T
A108	HT_4a	IIIc	?	?	A	GAC	A	C	TT	G	T	G	T	a-type [20nt]	C	G2	T
A099	HT_4a	IIIc	?	?	A	GAC	A	C	TT	G	T	G	T	a-type [20nt]	C	G2	T
A065	HT_4a	IIIc	?	?	A	GAC	A	C	TT	G	T	G	T	a-type [20nt]	C	G2	T
A110	HT_4a	IIIc	?	?	A	GAC	A	C	TT	G	T	G	T	a-type [20nt]	C	G2	T
A147	HT_4a	IIIc	?	?	A	GAC	A	C	TT	G	T	G	T	a-type [20nt]	C	G2	T
A116	HT_4a	IIIc	?	?	A	GAC	A	C	TT	G	T	G	T	a-type [20nt]	C	G2	T
A149	HT_4a	IIIc	?	?	A	GAC	A	C	TT	G	T	G	T	a-type [20nt]	C	G2	T
A155	HT_4a	IIIc	?	?	A	GAC	A	C	TT	G	T	G	T	a-type [20nt]	C	G2	T
A156	HT_4a	IIIc	?	?	A	GAC	A	C	TT	G	T	G	T	a-type [20nt]	C	G2	T
A161	HT_4a	IIIc	?	?	A	GAC	A	C	TT	G	T	G	T	a-type [20nt]	C	G2	T
A163	HT_4a	IIIc	?	?	A	GAC	A	C	TT	G	T	G	T	a-type [20nt]	C	G2	T
A214	HT_4a	IIIc	?	?	A	GAC	A	C	TT	G	T	G	T	a-type [20nt]	C	G2	T
A210	HT_4a	IIIc	?	?	?	GAC	A	C	TT	G	T	G	T	a-type [20nt]	C	G2	T
A112	HT_4a	IIIc	?	?	A	GAC	A	C	TT	G	T	G	T	a-type [20nt]	C	G2	T
A133	HT_4a	IIIc	?	?	A	GAC	A	C	TT	G	T	G	T	a-type [20nt]	C	G2	T
A209	HT_5	IIIc	?	?	A	GAC	A	C	TT	G	T	G	T	a-type [20nt]	C	G2	A
A104	HT_5	IIIc	?	?	A	GAC	A	C	TT	G	T	G	T	a-type [20nt]	C	G2	A
