# Supplementary material for: Phylogeography of the Tropical Planktonic Foraminifera Lineage Globigerinella Reveals Isolation Inconsistent with Passive Dispersal by Ocean Currents
Source: PLoS One. 2014 Mar 24;9(3):e92148. doi: 10.1371/journal.pone.0092148 (PMC3963880; doi:10.1371/journal.pone.0092148)
Supplement: File S1 — Sequence alignments used for phylogenetic reconstructions and delineation of genetic types. MAFFT alignment of sequences of 23 planktonic foraminifera morphospecies including representative sequences of every ribotype of G. siphonifera and B. digitata from this study (Alignment S1); MAFFT alignment of all G. siphonifera sequences used in this study including GenBank sequences (Alignment S2); MAFFT alignment of representative sequences of every ribotype of G. siphonifera and B. digitata (Alignment S3) and G. siphonifera subalignments for each of the three major lineages (Alignment S4-S6). (ZIP) [file pone.0092148.s004.zip › File S1/Alignment S1.fas]

>R043|01 bull
-------------------GTGGAGCATGTGGCTTAATTTGACTCAACGCGGGGAATCTT
ACCGGGTCCGGACACACTGAGGATTGACAGACAATTGTCTTT--TTGT------------
------------------------------------------------------------
-------------------CAAATTTAAAGACAAAAGATAACAGATCTTTCATGATTATG
TGATGGGTGGTGCATGGCCGTTCTTAGTTCGTGGAGTGATCTGTCTGCTTAATTGCGTTT
CAAATA------------------------------------------------------
------------------------------------------------------------
------------------------------------------------------------
------------------------------------------------------------
------------------------------------------------------------
------------------------------------------------------------
------------------------------------------------------------
------------------------------------------------------------
------------------------------------------------------------
----------------------TATTTTA------TTATATAACGAGTCTACAAAGGAGT
GGTTC-ATTAACAGAC--AATCATA-TCT-TTGAGCGTCTGGAATCTACTCTA-TTTGGC
TC-AATT-GA-ACGC---AACGGACGNNNNNNNNNNNNNNNNNNNNNNNNNNNNNNNNNN
NNNNNNNNNNNNNNNNNNNNNNNNNNNNNNNNNNNNNNNNNNNNNNNNNNNNNNNNNNNN
NNNNNNNNNNNNNNNNNNNNNNNNNNNNNNNNNNNNNNNNNNNNNNNNNNNNNNNNNNNN
NNNNNNNNNNNNNNNNNNNNNNNNNNNNNNNNNNNNNNNNNNNNNNNNNNNNNNNNNNNN
NNNNNNNNNNNNNNNNNNNNNNNNNNNNNNNNNNNNNNNNNNNNNNNNNNNNNNNNNNNN
TGCG-CATAC---------T-TTCAAT----ATG-ATACATTAG----------------
----A----TTGGATTG------------------T------------------------
--------------TCTGTTGAGCTCCAT-CTAATAC-TATCCGGCTTGAGAAGGCT---
----GGGTAATCAATTGTAA--GTGCTGGTTCCTCCTCCCGTTGA--GCATTTTAATA-A
TGGCCTCTCTACATCCCTAGCAATAT--------------------------GCCTAGTG
CG-AT-TGTAGTT------------------------------------------GAGC-
-CTTGCCATTTATGCAA-GTGTCAATTCTCAGTGGGGACAGACATTTGATAATTCTTTGT
CTCGTTCTTAACTAGGAATGCCTTGTACGGGTC-TTGGTTCAACAGACCACCCGGAATAC
GTCCCTGCCCTTTGTACACA-CCG-CCCGTCGC---------------------------
------------------------------------------------------------
------------------------------------------------------------
------------------------------------------------------------
------------------
>R043|05 bull
------------------------GCATGTGGCTTAATTTGACTCAACGCGGGGAATCTT
ACCGGGTCCGGACACACTGAGGATTGACAGACAATTGT---C--TTTTTGT---------
------------------------------------------------------------
-------------------CAAATTTAAAGACAAAAGATAACAGATCTTTCATGATTATG
TGATGGGTGGTGCATGGCCGTTCTTAGTTCGTGGAGTGATCTGTCTGCTTAATTGCGTTT
CAAATATATTTTATTATATAACGAGTCTACAAAGGAGTGGTT------------------
------------------------------------------------------------
-------------------CATTAACAGACAATCATATC--------TTTGAGCGTCTGG
AATCTACTCTATTT-------------------------------------------GGC
TCAATTGAACGCAACGG-ACGTGATCGCGAGTCCT-TGTTGAACTTCAGTATATATTGAC
TATCCCCGTAGGAAGGGATTGGCAATAATTGAATGTTCGCTTTCTATTA-----------
-------------------------------------------------GGTGTGTATAT
ATAGTCTCAAAATTACATGTATTT-GTAATGGCGAGTAATATTTATAC-TATC-------
---------------------------------------------------------CTG
-TA-GGAAAACTC-GGG-CGACCGCTGTAATA---TTTCTCTTTAAAACAGAGGAAGATT
GCGGC-AATAACAGGTC-TGTGATG-CCC-TCAGATGTCCCGGGCCGCACACG-TGCTAC
AT-TGAT-TA-GCGC---AG----------------------------------------
------------------------------------------------------------
------------------------------------------------------------
------------------------------------------------------------
------------------------------------------------------------
TGCG-CATAC---------T-TTCAAT----ATG-ATACATTAG----------------
----A----TTGGATTG------------------T------------------------
--------------TCTGTTGAGCTCCAT-CTAATAC-TATCCGGCTTGAGAAGGCT---
----GGGTAATCAATTGTAA--GTGCTGGTTCCTCCTCCCGTTGA--GCATTTTAATA-A
TGGCCTCTCTACATCCCTAGCAATAT--------------------------GCCTAGTG
CG-AT-TGTAGTT------------------------------------------GAGC-
-CTTGCCATTTATGCAA-GTGTCAATTCTCAGTGGGGACAGACATTTGATAATTCTTTGT
CTCGTTCTTAACTAGGAATGCCTTGTACGGGTC-TTGGTTCAACAGACCACCCGGAATAC
GTCCCTGCCCTTTGTACACA-CCG-CCCGTCGCTCTTACCGA-TGAATTTCCCTGTGAGT
TTGAAGGACTGATG----------------------------------------------
------------------------------------------GTT-GCAAAATCATTGGA
AATTCTGTCAAACA----------------------------------------------
------------------
>AJ390574 siph
------------------------------------------------------------
------------------------------------------------------------
------------------------------------------------------------
------------------------------------------------------------
------------------------------------------------------------
------------------------------------------------------------
------------------------------------------------------------
------------------------------------------------------------
------------------------------------------------------------
------------------------------------------------------------
------CGTAGGAAGGGATTGGCAATAATTGAATGTTCGCTTTCTATTA-----------
-------------------------------------------------GGTGTGTATAT
ATAGTCTCAAAATTACATGTATTT-GTAATGGCGAGTAATATTTATAC-TATC-------
---------------------------------------------------------CTG
-TA-GGAAAACTC-GGG-CGACCGCTGTAATA---TTTCTCTTTAAAACAGAGGAAGATT
GCGGC-AATAACAGGTC-TGTGATG-CCC-TCAGATGTCCCGGGCCGCACACG-TGCTAC
AT-TGAT-TA-GCGC---AG----------------------------------------
------------------------------------------------------------
------------------------------------------------------------
------------------------------------------------------------
------------------------------------------------------------
TGCG-CATAC---------T-TTCAAT----ATG-ATACATTAG----------------
----A----TTGGATTG------------------T------------------------
--------------TCTGTTGAGCTCCAT-CTAATAC-TATCCGGCTTGAGAAGGCT---
----GGGTAATCAATTGTAA--GTGCTGGTTCCTCCTCCCGTTGA--GCATTTTAATA-A
TGGCCTCTCTACATCCCTAGCAATAT--------------------------GCCTAGTG
CG-AT-TGTAGTT------------------------------------------GAGC-
-CTTGCCATTTATGCAA-GTGTCAATTCTCAGTGGGGACAGACATTTGATAATTCTTTGT
CTCGTTCTTAACTAGGAATGCCTTGTACGGGTC-TTGGTTCAACAGACCACCCGGAATAC
GTCCCTGCCCTTTGTACACA-CCG-CCCGTCGCTCTTACCGA-TGAATTTCCCTGTGAGT
TTRAAGGACTGATG----------------------------------------------
------------------------------------------GTT-GCAAAATCATTGGA
AATTCTGTC---------------------------------------------------
------------------
>AJ390565 siph
------------------------------------------------------------
------------------------------------------------------------
------------------------------------------------------------
------------------------------------------------------------
------------------------------------------------------------
------------------------------------------------------------
------------------------------------------------------------
------------------------------------------------------------
------------------------------------------------------------
------------------------------------------------------------
------CGTAGGAAGGGATTGGCAATAATTGAATGTTCGCTTTCTATTA-----------
-------------------------------------------------GGTGTGTATAT
ATAGTCTCAAAATTACATGTATTT-GTAATGGCGAGTAATATTTATAC-TATC-------
---------------------------------------------------------CTG
-TA-GGAAAACTC-GGG-CGACCGCTGTAATA---TTTCTCTTTAAAACAGAGGAAGATT
GCGGC-AATAACAGGTC-TGTGATG-CCC-TCAGATGTCCCGGGCCGCACACG-TGCTAC
AT-TGAT-TA-GCGC---AG----------------------------------------
------------------------------------------------------------
------------------------------------------------------------
------------------------------------------------------------
------------------------------------------------------------
TGCG-CATAC---------T-TTCAAT----ATG-ATACATTAG----------------
----A----TTGGATTG------------------T------------------------
--------------TCTGTTGAGCTCCAT-CTAATAC-TATCCGGCTTGAGAAGGCT---
----GGGTAATCAATTGTAA--GTGCTGGTTCCTCCTCCCGTTGA--GCATTTTAATA-A
TGGCCTCTCTACATCCCTAGCAATAT--------------------------GCCTAGTG
CG-AT-TGTAGTT------------------------------------------GAGC-
-CTTGCCATTTATGCAA-GTGTCAATTCTCAGTGGGGACAGACATTTGATAATTCTTTGT
CTCGTTCTTAACTAGGAATGCCTTGTACGGGTC-TTGGTTCAACAGACCACCCGGAATAC
GTCCCTGCCCTTTGTACACA-CCG-CCCGTCGCTCTTACCGA-TGAATTTCCCTGTGAGT
TTGAAGGACTGATG----------------------------------------------
------------------------------------------GTT-GCAAAATCATTGGA
AATTCTGTC---------------------------------------------------
------------------
>AJ390564 siph
------------------------------------------------------------
------------------------------------------------------------
------------------------------------------------------------
------------------------------------------------------------
------------------------------------------------------------
------------------------------------------------------------
------------------------------------------------------------
------------------------------------------------------------
------------------------------------------------------------
------------------------------------------------------------
------CGTAGGAAGGGATTGGCAATAATTGAATGTTCGCTTTCTATTA-----------
-------------------------------------------------GGTGTGTATAT
ATAGTCTCAAAATTACATGTATTT-GTAATGGCGAGTAATATTTATAC-TATC-------
---------------------------------------------------------CTG
-TA-GGAAAACTC-GGG-CGACCGCTGTAATA---TTTCTCTTTAAAACAGAGGAAGATT
GCGGC-AATAACAGGTC-TGTGATG-CCC-TCAGATGTCCCGGGCCGCACACG-TGCTAC
AT-TGAT-TA-GCGC---AG----------------------------------------
------------------------------------------------------------
------------------------------------------------------------
------------------------------------------------------------
------------------------------------------------------------
TGCG-CATAC---------T-TTCAAT----ATG-ATACATTAG----------------
----A----TTGGATTG------------------T------------------------
--------------TCTGTTGAGCTCCAT-CTAATAC-TATCCGGCTTGAGAAGGCT---
----GGGTAATCAATTGTAA--GTGCTGGTTCCTCCTCCCGTTGA--GCATTTTAATA-A
TGGCCTCTCTACATCCCTAGCAATAT--------------------------GCCTAGTG
CG-AT-TGTAGTT------------------------------------------GAGC-
-CTTGCCATTTATGCAA-GTGTCAATTCTCAGTGGGGACAGACATTTGATAATTCTTTGT
CTCGTTCTTAACTAGGAATGCCTTGTACGGGTC-TTGGTTCAACAGACCACCCGGAATAC
GTCCCTGCCCTTTGTACACA-CCG-CCCGTCGCTCTTACCGA-TGAATTTCCCTGTGAGT
TTGAAGGACTGATG----------------------------------------------
------------------------------------------GTT-GCAAAATCATTGGA
AATTCTGTC---------------------------------------------------
------------------
>AJ390566 siph
------------------------------------------------------------
------------------------------------------------------------
------------------------------------------------------------
------------------------------------------------------------
------------------------------------------------------------
------------------------------------------------------------
------------------------------------------------------------
------------------------------------------------------------
------------------------------------------------------------
------------------------------------------------------------
-----------------------------------TTCGCTTTCTATTA-----------
-------------------------------------------------GGTGTGTATAT
ATAGTCTCAAAATTACATGTATTT-GTAATGGCGAGTAATATTTATAC-TATC-------
---------------------------------------------------------CTG
-TA-GGAAAACTC-GGG-CGACCGCTGTAATA---TTTCTCTTTAAAACAGAGGAAGATT
GCGGC-AATAACAGGTC-TGTGATG-CCC-TCAGATGTCCCGGGCCGCACACG-TGCTAC
AT-TGAT-TA-GCGC---AG----------------------------------------
------------------------------------------------------------
------------------------------------------------------------
------------------------------------------------------------
------------------------------------------------------------
TGCG-CATAC---------T-TTCAAT----ATG-ATACATTAG----------------
----A----TTGGATTG------------------T------------------------
--------------TCTGTTGAGCTCCAT-CTAATAC-TATCCGGCTTGAGAAGGCT---
----GGGTAATCAATTGTAA--GTGCTGGTTCCTCCTCCCGTTGA--GCATTTTAATA-A
TGGCCTCTCTACATCCCTAGCAATAT--------------------------GCCTAGTG
CG-AT-TGTAGTT------------------------------------------GAGC-
-CTTGCCATTTATGCAA-GTGTCAATTCTCAGTGGGGACAGACATTTGATAATTCTTTGT
CTCGTTCTTAACTAGGAATGCCTTGTACGGGTC-TTGGTTCAACAGACCACCCGGAATAC
GTCCCTGCCCTTTGTACACA-CCG-CCCGTCGCTCTTACCGA-TGAATTTCCCTGTGAGT
TTGAAGGACTGATG----------------------------------------------
------------------------------------------GTT-GCAAAATCATTGGA
AATTCTGTC---------------------------------------------------
------------------
>AJ390571 siph
------------------------------------------------------------
------------------------------------------------------------
------------------------------------------------------------
------------------------------------------------------------
------------------------------------------------------------
------------------------------------------------------------
------------------------------------------------------------
------------------------------------------------------------
------------------------------------------------------------
------------------------------------------------------------
------------------------------------------------------------
------------------------------------------------------------
---------------------TTT-GTAATGGCGAGTAATATTTAC---TATC-------
---------------------------------------------------------CTG
-TA-GGAAAACTC-GGG-CGACCGCTGTAATA---TTTCTCTTTAAAACAGAGGAAGATT
GCGGC-AATAACAGGTC-TGTGATG-CCC-TCAGATGTCCCGGGCCGCACACG-TGCTAC
AT-TGAT-TA-GCGC---AG----------------------------------------
------------------------------------------------------------
------------------------------------------------------------
------------------------------------------------------------
------------------------------------------------------------
TGCG-CATAC---------T-TTCAAT----ATG-ATACATTAG----------------
----A----TTGGATTG------------------T------------------------
--------------TCTGTTGAGCTCCAT-CTAATAC-TATCCGGCTTGAGAAGGCT---
----GGGTAATCAATTGTAA--GTGCTGGTTCCTCCTCCCGTTGA--GCATTTTAATA-A
TGGCCTCTCTACATCCCTAGCAATAT--------------------------GCCTAGTG
CG-AT-TGTAGTT------------------------------------------GAGC-
-CTTGCCATTTATGCAA-GTGTCAATTCTCAGTGGGGACAGACATTTGATAATTCTTTGT
CTCGTTCTTAACTAGGAATGCCTTGTACGGGTC-TTGGTTCAACAGACCACCCGGAATAC
GTCCCTGCCCTTTGTACACA-CCG-CCCGTCGCTCTTACCGA-TGAATTTCCCTGTGAGT
TTGAAGGACTGATG----------------------------------------------
------------------------------------------GTT-GCAAAATCATTGGA
AATTCTGTC---------------------------------------------------
------------------
>AJ390569 siph
------------------------------------------------------------
------------------------------------------------------------
------------------------------------------------------------
------------------------------------------------------------
------------------------------------------------------------
------------------------------------------------------------
------------------------------------------------------------
------------------------------------------------------------
------------------------------------------------------------
------------------------------------------------------------
------------------------------------------------------------
------------------------------------------------------------
------------------------------------------------------------
------------------------------------------------------------
------------------------------------------------------------
------AATAACAGGTC-TGTGATG-CCC-TCAGATGTCCCGGGCCGCACACG-TGCTAC
AT-TGAT-TA-GCGC---AG----------------------------------------
------------------------------------------------------------
------------------------------------------------------------
------------------------------------------------------------
------------------------------------------------------------
TGCG-CATAC---------T-TTCAAT----ATG-ATACATTAG----------------
----A----TTGGATTG------------------T------------------------
--------------TCTGTTGAGCTCCAT-CTAATAC-TATCCGGCTTGAGAAGGCT---
----GGGTAATCAATTGTAA--GTGCTGGTTCCTCCTCCCGTTGA--GCATTTTAATA-A
TGGCCTCTCTACATCCCTAGCAATAT--------------------------GCCTAGTG
CG-AT-TGTAGTT------------------------------------------GAGC-
-CTTGCCATTTATGCAA-GTGTCAATTCTCAGTGGGGACAGACATTTGATAATTCTTTGT
CTCGTTCTTAACTAGGAATGCCTTGTACGGGTC-TTGGTTCAACAGACCACCCGGAATAC
GTCCCTGCCCTTTGTACACA-CCG-CCCGTCGCTCTTACCGA-TGAATTTCCCTGWGAGT
TTGAAGGACTGATG----------------------------------------------
------------------------------------------GTT-GCAAAATCATTGGA
AATTCTGTC---------------------------------------------------
------------------
>AJ390568 siph
------------------------------------------------------------
------------------------------------------------------------
------------------------------------------------------------
------------------------------------------------------------
------------------------------------------------------------
------------------------------------------------------------
------------------------------------------------------------
------------------------------------------------------------
------------------------------------------------------------
------------------------------------------------------------
--------------------------------------GCTTTCTATTA-----------
-------------------------------------------------GGTGTGTATAT
ATAGTCTCAAAATTACATGTATTT-GTAATGGCGAGTAATATTTATAC-TATC-------
---------------------------------------------------------CTG
-TA-GGAAAACTC-GGG-CGACCGCTGTAATA---TTTCTCTTTAAAACAGAGGAAGATT
GCGGC-AATAACAGGTC-TGTGATG-CCC-TCAGATGTCCCGGGCCGCACACG-TGCTAC
AT-TGAT-TA-GCGC---AG----------------------------------------
------------------------------------------------------------
------------------------------------------------------------
------------------------------------------------------------
------------------------------------------------------------
TGCG-CATAC---------T-TTCAAT----ATG-ATACATTAG----------------
----A----TTGGATTG------------------T------------------------
--------------TCTGTTGAGCTCCAT-CTAATAC-TATCCGGCTTGAGAAGGCT---
----GGGTAATCAATTGTAA--GTGCTGGTTCCTCCTCCCGTTGA--GCATTTTAATA-A
TGGCCTCTCTACATCCCTAGCAATAT--------------------------GCCTAGTG
CG-AT-TGTAGTT------------------------------------------GAGC-
-CTTGCCATTTATGCAA-GTGTCAATTCTCAGTGGGGACAGACATTTGATAATTCTTTGT
CTCGTTCTTAACTAGGAATGCCTTGTACGGGTC-TTGGTTCAACAGACCACCCGGAATAC
GTCCCTGCCCTTTGTAMACA-CCG-CCCGTCGCTCTTACCGA-TGAATTTCCCTG-----
------------------------------------------------------------
------------------------------------------------------------
------------------------------------------------------------
------------------
>AJ390567 siph
------------------------------------------------------------
------------------------------------------------------------
------------------------------------------------------------
------------------------------------------------------------
------------------------------------------------------------
------------------------------------------------------------
------------------------------------------------------------
------------------------------------------------------------
------------------------------------------------------------
------------------------------------------------------------
----------------------------------------TTTCTATTA-----------
-------------------------------------------------GGTGTGTATAT
ATAGTCTCAAAATTACATGTATTT-GTAATGGCGAGTAATATTTATAC-TATC-------
---------------------------------------------------------CTG
-TA-GGAAAACTCGGGG-CGACCGCTGTAATA---TTTCTCTTTAAAACAGAGGAAGATT
GCGGC-AATAACAGGTC-TGTGATG-CCC-TCAGATGTCCCGGGCCGCACACG-TGCTAC
AT-TGAT-TA-GCGC---AG----------------------------------------
------------------------------------------------------------
------------------------------------------------------------
------------------------------------------------------------
------------------------------------------------------------
TGCG-CATAC---------T-TTCAAT----ATG-ATACATTAG----------------
----A----TTGGATTG------------------T------------------------
--------------TCTGTTGAGCTCCAT-CTAATAC-TATCCGGCTTGAGAAGGCT---
----GGGTAATCAATTGTAA--GTGCTGGTTCCTCCTCCCGTTGA--GCATTTTAATA-A
TGGCCTCTCTACATCCCTAGCAATAT--------------------------GCCTAGTG
CG-AT-TGTAGTT------------------------------------------GAGC-
-CTTGCCATTTATGCAA-GTGTCAATTCTCAGTGGGGACAGACATTTGATAATTCTTTGT
CTCGTTCTTAACTAGGAATGCCTTGTACGGGTC-TTGGTTCAACAGACCACCCGGAATAC
GTCCCTGCCCTTTGTAMACA-CCG-CCCGTCGCTCTTACCGA-TGAATTTCCCTG-----
------------------------------------------------------------
------------------------------------------------------------
------------------------------------------------------------
------------------
>U80787 siph
---GGCACTACAAGA--GCGTGGAGCATGTGGCTTAATTTGACTCAACGCGGGGAATCTT
ACCGGGTCCGGACACACTGAGGATTGACAGACAATTGT---C--TTTTGGT---------
------------------------------------------------------------
-------------------CAAATTTAAAGACAAAAGATAATAGATCTTTCATGATTATG
TGATGGGTGGTGCATGGCCGTTCTTAGTTCGTGGAGTGATCTGTCTGCTTAATTGCGTTT
CAAATATATTTTATTATATAACGAGTCTACAAAGGAGTGGTT------------------
------------------------------------------------------------
-------------------CATTAACAGACAATCATATC--------TTTGAGCGTCTGG
AATCTACTCTATTT-------------------------------------------GGC
TCAATTGAACGCAACGG-ACGTGATCGCGAGTCCT-TGTTGAACTTCAGTATATATTGAC
TATCCCCGTAGGAAGGGATTGGCAATAATTGAATGTTCGCTTTCTATTA-----------
-------------------------------------------------GGTGTGTATAT
ATAGTCTCCAAATTACATGTATTT-GTAATGGCGAGTAATATTTAC---TATC-------
---------------------------------------------------------CTG
-TA-GGAAAACTC-GGG-CGACCGCTGTAATA---TTTCTCTTTAAAACAGAGGAAGATT
GCGGC-AATAACAGGTC-TGTGATG-CCC-TCAGATGTCCCGGGCCGCACACG-TGCTAC
AT-TGAT-TA-GCGC---AG----------------------------------------
------------------------------------------------------------
------------------------------------------------------------
------------------------------------------------------------
------------------------------------------------------------
TGCG-CATAC---------T-TTCAAT----ATG-ATACATTAG----------------
----A----TTGGATTG------------------T------------------------
--------------TCTGTTGAGCTCCAT-CTAATAC-TATCCGGCTTGAGAAGGCT---
----GGGTAATCAATTGTAA--GTGCTGGTTCCTCCTCCCGTTGA--GCATTTTAATA-A
TGGCCTCTCTACATCCCTAGCAATAT--------------------------GCCTAGTG
CG-AT-TGTAGTT------------------------------------------GAGC-
-CTTGCCATTTATGCAA-GTGTCAATTCTCAGTGGGGACAGACATTTGATAATTCTTTGT
CTCGTTCTTAACTAGGAATGCCTTGTACGGGTC-TTGGTTCAACAGACCACCCGGAATAC
GTCCCTGCCCTTTGTACACA-CCG-CCCGTCGCTCTTACCGA-TGAATTTCCCTGTGAGT
TTGAAGGACTGATG----------------------------------------------
------------------------------------------GTT-G-AAAATCATTGGA
AATTCTGTCAAACAGCGAGATTTAAAGGAAAGAGAAGTCGTAACAAGGC-----------
------------------
>AJ390572 siph
------------------------------------------------------------
------------------------------------------------------------
------------------------------------------------------------
------------------------------------------------------------
------------------------------------------------------------
------------------------------------------------------------
------------------------------------------------------------
------------------------------------------------------------
------------------------------------------------------------
------------------------------------------------------------
------------------------------------------------------------
-------------------------------------------------GGTGTGTATAT
ATAGTCTCAAAATTACATGTATTT-GTAATGGCGAGTAATATTTATAC-TATC-------
---------------------------------------------------------CTG
-TA-GGAAAACTCGGGG-CGACCGCTGTAATA---TTTCTCTTTAAAACAGAGGAAGATT
GCGGC-AATAACAGGTC-TGTGATG-CCC-TCAGATGTCCCGGGCCGCACACG-TGCTAC
AT-TGAT-TA-GCGC---AG----------------------------------------
------------------------------------------------------------
------------------------------------------------------------
------------------------------------------------------------
------------------------------------------------------------
TGCG-CATAC---------T-TTCAAT----ATG-ATACATTAG----------------
----A----TTGGATTG------------------T------------------------
--------------TCTGTTGAGCTCCAT-CTAATAC-TATCCGGCTTGAGAAGGCT---
----GGGTAATCAATTGTAA--GTGCTGGTTCCTCCTCCCGTTGA--GCATTTTAATA-A
TGGCCTCTCTACATCCCTAGCAATAT--------------------------GCCTAGTG
CG-AT-TGTAGTT------------------------------------------GAGC-
-CTTGCCATTTATGCAA-GTGTCAATTCTCAGTGGGGACAGACATTTGATAATTCTTTGT
CTCGTTCTTAACTAGGAATGCCTTGTACGGGTC-TTGGTTCAACAGACCACCCGGAATAC
GTCCCTGCCCTTTGTACACA-CCG-CCCGTCGCTCTTACCGA-TGAATTTCCCTGAGAGT
TTGAAGGACTGATG----------------------------------------------
------------------------------------------GTT-G-------------
------------------------------------------------------------
------------------
>indet_spinose|P125|10
-------------GA--ACGTGGAGCATGTGGCTTAATTTGACTCAACGCGGGGAATCTT
ACCGGGTCCGGACACACTGAGGATTGACAGACAATTGT---C--CTTTTGG---------
------------------------------------------------------------
-------------------C---TTAAAAGACAAAAGATAACAGATCTTTCATGATTATG
TGATGGGTGGTGCATGGCCGTTCTTAGTTCGTGGAGTGATCTGTCTGCTTAATTGCGTTT
CAAATATACTTTTTTTACAACGAGTCTACAAAGGAGTGGTTC------------------
------------------------------------------------------------
-------------------AGTTACAACAGACAATTAATTCTTGTGTTTTGAACGTTTGG
AATGTACTCTATTT-------------------------------------------GGC
TCAATTGAACGCAACGG-ACGTGATCGCAAGTCCT-TGTTGAACTTCAGTATATATTGAC
TTTCCCCGTAGGAAGGGATTGCCAATAATTGAATGTTCGCTTTCTATTG-----------
-------------------------------------------------G-------TGT
GTGATCTCAAAATTGCATGTATTT-GTGATGGCGAGTGATCT-------AATC-------
---------------------------------------------------------CCT
-TA-GGAAAACTT-GGG-CGACCGCTGTAATA---CTTCTCTTTAAAACAGAGGCAGGTT
GCGGC-AATAACAGGTC-TGTGATG-CCC-TCAGATGTCCCGGGCCGCACACG-TGCTAC
AT-TGAT-TA-GCGC---AG----------------------------------------
------------------------------------------------------------
------------------------------------------------------------
------------------------------------------------------------
------------------------------------------------------------
TGCG-CATAC---------T-TTCAAT----ATG-ATACATTGG----------------
----A----TTGGTGGT------------------G------------------------
--------------AATTGTTGGCCCCGT-CTAATAC-TGTCCTGTCTGAGAAGGCT---
----GGGTAATCAATTGTAA--GTGCTGGTTCCTACTCCCGTTGA--GCATTTTAATA-A
TGGCCTCTCTACATCCCTAGTAAC-----------------------------CCTAGTG
CG-AT-TGTAGTT------------------------------------------GAGC-
-CTTGCCATTTATGCAA-GTGTCAATTCTCAGTGGGGACAGACATTTGATAATTCTTTGT
CTCGTTCTTAACTAGGAATGCCTTGTACGGGTC-TTGGTTCAACAGACCACCCGGAATAC
GTCCCTGCCCTTTGTACACA-CCG-CCCGTCGCTCTTACCGA-TGACTTTCCCTGTGAGT
TTGAAGGACTGGTG----------------------------------------------
------------------------------------------GTT-GCATGACTATTGGA
AATTCTGTCAAACAGCGAGATTTAAAG---------------------------------
------------------
>AJ251212 siph
----------------------------------------------------------TT
ACCGGGTCCGGACACACTGAGGATTGACAGACAATTGT---C--CTTTTGG---------
------------------------------------------------------------
-------------------C---TTAAAAGACAAAAGATAACAGATCTTTCATGATTATG
TGATGGGTGGTGCATGGCCGTTCTTAGTTCGTGGAGTGATCTGTCTGCTTAATTGCGTTT
CAAATATACTTTTTTTACAACGAGTCTACAAAGGAGTGGTTC------------------
------------------------------------------------------------
-------------------AGTTACAACAGACAATTAATTCTTGTGTTTTGAACGTTTGG
AATGTACTCTATTT-------------------------------------------GGC
TCAATTGAACGCAACGG-ACGTGATCGCAAGTCCT-TGTTGAACTTCAGTATATATTGAC
TTTCCCCGTAGGAAGGGATTGCCAATAATTGAATGTTCGCTTTCTATTG-----------
-------------------------------------------------G-------TGT
GTGATCTCAAAATTGCATGTATTT-GTGATGGCGAGTGATCT-------AATC-------
---------------------------------------------------------CCT
-TA-GGAAAACTT-GGG-CGACCGCTGTAATA---CTTCTCTTTAAAACAGAGGCAGGTT
GCGGC-AATAACAGGTC-TGTGATG-CCC-TCAGATGTCCCGGGCCGCACACG-TGCTAC
AT-TGAT-TA-GCGC---AG----------------------------------------
------------------------------------------------------------
------------------------------------------------------------
------------------------------------------------------------
------------------------------------------------------------
TGCG-CATAC---------T-TTCAAT----ATG-ATACATTGG----------------
----A----TTGGTGGT------------------G------------------------
--------------AATTGTTGGCCCCGT-CTAATAC-TGTCCTGTCTGAGAAGGCT---
----GGGTAATCAATTGTAA--GTGCTGGTTCCTACTCCCGTTGA--GCATTTTAATA-A
TGGCCTCTCTACATCCCTAGTAAC-----------------------------CCTAGTG
CG-AT-TGTAGTT------------------------------------------GAGC-
-CTTGCCATTTATGCAA-GTGTCAATTCTCAGTGGGGACAGACATTTGATAATTCTTTGT
CTCGTTCTTAACTAGGAATGCCTTGTACGGGTC-TTGGTTCAACAGACCACCCGGAATAC
GTCCCTGCCCTTTGTACACA-CCG-CCCGTCGCTCTTACCGA-TGACTTTCCCTGTGAGT
TTGAAGGACTGGTG----------------------------------------------
------------------------------------------GTT-GCATGACTATTGGA
AATTCTGTCAAACAGCGAGATTTAAAGGAAAGAGAAGTCG--------------------
------------------
>AJ390561 siph
------------------------------------------------------------
------------------------------------------------------------
------------------------------------------------------------
------------------------------------------------------------
------------------------------------------------------------
------------------------------------------------------------
------------------------------------------------------------
------------------------------------------------------------
------------------------------------------------------------
------------------------------------------------------------
------------------------------------------------------------
------------------------------------------------------------
------------------------------------------------------------
------------------------------------------------------------
------------------------------------------------------------
------------------TGTGATG-CCC-TCAGATGTCCCGGGCCGCACACG-TGCTAC
AT-TGAT-TA-GCGC---AG----------------------------------------
------------------------------------------------------------
------------------------------------------------------------
------------------------------------------------------------
------------------------------------------------------------
TGCG-CATAC---------T-TTCAAT----ATG-ATACATTGG----------------
----A----TTGGTGGT------------------G------------------------
--------------AATTGTTGGCCCCGT-CTAATAC-TGTCCTGTCTGAGAAGGCT---
----GGGTAATCAATTGTAA--GTGGTGGTTCCTACTCCCGTTGA--GCATTTTAATA-A
TGGCCTCTCTACATCCCTAGTAAC-----------------------------CCTAGTG
CG-AT-TGTAGTT------------------------------------------GAGC-
-CTTGCCATTTATGCAA-GTGTCAATTCTCAGTGGGGACAGACATTTGATAATTCTTTGT
CTCGTTCTTAACTAGGAATGCCTTGTACGGGTC-TTGGTTCAACAGACCACCCGGAATAC
GTCCCTGCCCTTTGTACACA-CCG-CCCGTCGCTCTTACCGA-TGACTTTCCCTG-----
------------------------------------------------------------
------------------------------------------------------------
------------------------------------------------------------
------------------
>AJ390560 siph
------------------------------------------------------------
------------------------------------------------------------
------------------------------------------------------------
------------------------------------------------------------
------------------------------------------------------------
------------------------------------------------------------
------------------------------------------------------------
------------------------------------------------------------
------------------------------------------------------------
------------------------------------------------------------
--------------GGGATTGCCAATAATTGAATGTTCGCTTTCTATTG-----------
-------------------------------------------------G-------TGT
GTGATCTCAAAATTGCATGTATTT-GTGATGGCGAGTGATCT-------AATC-------
---------------------------------------------------------CCT
-TA-GGAAAACTT-GGG-CGACCGCTGTAATA---CTTCTCTTTAAAACAGAGGCAGGTT
GCGGC-AATAACAGGTC-TGTGATG-CCC-TCAGATGTCCCGGGCCGCACACG-TGCTAC
AT-TGAT-TA-GCGC---AG----------------------------------------
------------------------------------------------------------
------------------------------------------------------------
------------------------------------------------------------
------------------------------------------------------------
TGCG-CATAC---------T-TTCAAT----ATG-ATACATTGG----------------
----A----TTGGTGGT------------------G------------------------
--------------AATTGTTGGCCCCGT-CTAATAC-TGTCCTGTCTGAGAAGGCT---
----GGGTAATCAATTGTAA--GTGCTGGTTCCTACTCCCGTTGA--GCATTTTAATA-A
TGGCCTCTCTACATCCCTAGTAAC-----------------------------CCTAGTG
CG-AT-TGTAGTT------------------------------------------GAGC-
-CTTGCCATTTATGCAA-GTGTCAATTCTCAGTGGGGACAGACATTTGATAATTCTTTGT
CTCGTTCTTAACTAGGAATGCCTTGTACGGGTC-TTGGTTCAACAGACCACCCGGAATAC
GTCCCTGCCCTTTGTACACA-CCG-CCCGTCGCTCTTACCGA-TGACTTTCCCTG-----
------------------------------------------------------------
------------------------------------------------------------
------------------------------------------------------------
------------------
>AJ390559 siph
------------------------------------------------------------
------------------------------------------------------------
------------------------------------------------------------
------------------------------------------------------------
------------------------------------------------------------
------------------------------------------------------------
------------------------------------------------------------
------------------------------------------------------------
------------------------------------------------------------
------------------------------------------------------------
--------------GGGATTGCCAATAATTGAATGTTCGCTTTCTATTG-----------
-------------------------------------------------G-------TGT
GTGATCTCAAAATTGCATGTATTT-GTGATGGCGAGTGATCT-------AATC-------
---------------------------------------------------------CCT
-TA-GGAAAACTT-GGG-CGACCGCTGTAATA---CTTCTCTTTAAAACAGAGGCAGGTT
GCGGC-AATAACAGGTC-TGTGATG-CCC-TCAGATGTCCCGGGCCGCACACG-TGCTAC
AT-TGAT-TA-GCGC---AG----------------------------------------
------------------------------------------------------------
------------------------------------------------------------
------------------------------------------------------------
------------------------------------------------------------
TGCG-CATAC---------T-TTCAAT----ATG-ATACATTGG----------------
----A----TTGGTGGT------------------G------------------------
--------------AATTGTTGGCCCCGT-CTAATAC-TGTCCTGTCTGAGAAGGCT---
----GGGTAATCAATTGTAA--GTGCTGGTTCCTACTCCCGTTGA--GCATTTTAATA-A
TGGCCTCTCTACATCCCTAGTAAC-----------------------------CCTAGTG
CG-AT-TGTAGTT------------------------------------------GAGC-
-CTTGCCATTTATGCAA-GTGTCAATTCTCAGTGGGGACAGACATTTGATAATTCTTTGT
CTCGTTCTTAACTAGGAATGCCTTGTACGGGTC-TTGGTTCAACAGACCACCCGGAATAC
GTCCCTGCCCTTTGTACACA-CCG-CCCGTCGCTCTTACCGA-TGACTTTCCCTGTGAGT
TTGAAGGACTGGTG----------------------------------------------
------------------------------------------GTT-GCATGACTATTGGA
AATTCTGTC---------------------------------------------------
------------------
>AJ390562 siph
------------------------------------------------------------
------------------------------------------------------------
------------------------------------------------------------
------------------------------------------------------------
------------------------------------------------------------
------------------------------------------------------------
------------------------------------------------------------
------------------------------------------------------------
------------------------------------------------------------
------------------------------------------------------------
------------------------------------------------------------
------------------------------------------------------------
------------TTGCATGTATTT-GTGATGGCGAGTGATCT-------AATC-------
---------------------------------------------------------CCT
-TA-GGAAAACTT-GGG-CGACCGCTGTAATA---CTTCTCTTTAAAACAGAGGCAGGTT
GCGGC-AATAACAGGTCTTGTGATG-CCC-TCAGATGTCCCGGGCCGCACACG-TGCTAC
AT-TGAT-TA-GCGC---AG----------------------------------------
------------------------------------------------------------
------------------------------------------------------------
------------------------------------------------------------
------------------------------------------------------------
TGCG-CATAC---------T-TTCAAT----ATG-ATACATTGG----------------
----A----TTGGTGGT------------------G------------------------
--------------AATTGTTGGCCCCGT-CTAATAC-TGTCCTGTCTGAGAAGGCT---
----GGGTAATCAATTGTAA--GTGCTGGTTCCTACTCCCGTTGA--GCATTTTAATA-A
TGGCCTCTCTACATCCCTAGTAAC-----------------------------CCTAGTG
CG-AT-TGTAGTT------------------------------------------GAGC-
-CTTGCCATTTATGCAA-GTGTCAATTCTCAGTGGGGACAGACATTTGATAATTCTTTGT
CTCGTTCTTAACTAGGAATGCCTTGTACGGGTC-TTGGTTCAACAGACCACCCGGAATAC
GTCCCTGCCCTTTGTAMACA-CCG-CCCGTCGCTCTTACCGA-TGACTTTCCCTRAGAGT
------------------------------------------------------------
------------------------------------------------------------
------------------------------------------------------------
------------------
>AJ390575 siph
------------------------------------------------------------
------------------------------------------------------------
------------------------------------------------------------
------------------------------------------------------------
------------------------------------------------------------
------------------------------------------------------------
------------------------------------------------------------
------------------------------------------------------------
------------------------------------------------------------
------------------------------------------------------------
------------------------------------------------------------
------------------------------------------------------------
------------------------------------------------------------
------------------------------------------------------------
------------------------------------------------------------
------------------------------------------------------------
------------------------------------------------------------
------------------------------------------------------------
------------------------------------------------------------
------------------------------------------------------------
------------------------------------------------------------
------------------------------------------------------------
------------------------------------------------------------
------------------------------------------------------------
------------------------------------------------------------
-----------------------------------------------------CCTAGTG
CG-AT-TGTAGTT------------------------------------------GAGC-
-CTTGCCATTTATGCAA-GTGTCAATTCTCAGTGGGGACAGACATTTGATAATTCTTTGT
CTCGTTCTTAACTAGGAATGCCTTGTACGGGTC-TTGGTTCAACAGACCACCCGGAATAC
GTCCCTGCCCTTTGTAMACA-CCG-CCCGTCGCTCTTACCGA-TGAATTTCCCTGNGAGT
------------------------------------------------------------
------------------------------------------------------------
------------------------------------------------------------
------------------
>U80788 siph
----GCACTACAAGA--GCGTGGAGCATGTGGCTTAATTTGACTCAACGCGGGGAATCTT
ACCGGGTCCGGACACACTGAGGATTGACAGACAATTGT---C--TTTTTGT---------
------------------------------------------------------------
-------------------CAAATTAAAAGACAAAAGATAACAGATCTTTCATGATTATG
TGATGGGTGGTGCATGGCCGTTCTTAGTTCGTGGAGTGATCTGTCTGCTTAATTGCGTTT
CAAATATATTTTATTATATA-CGAGTCTACAAAGGAGTGGTT------------------
------------------------------------------------------------
-------------------CATTAACAGACAATCATATC--------TTTGAGCGTCTGG
AATCTACTCTATTT-------------------------------------------GGC
TCAATTGAACGCAACGG-ACGTGATCGCGAGTCCT-TGTTGAACTTCAGTATATATTGAC
TTTCCCCGTAGGAAGGGATTGGCAATAATTGAATGTTCGCTTTCTATTA-----------
-------------------------------------------------GGTTTG--TAT
GTAATCTCAAAATTACATGTATTT-GTAATGGCGAGTGATC--------ACAC-------
---------------------------------------------------------CTA
-TA-GGAAAACTC-GGG-CGACCGCTGTAATA---TTTCTCTTTAAAACAGAGGAAGATT
GCGGC-AATAACAGGTC-TGTGATG-CCC-TCAGATGTCCCGGGCCGCACACG-TGCTAC
AT-TGAT-TA-GCGC---AG----------------------------------------
------------------------------------------------------------
------------------------------------------------------------
------------------------------------------------------------
------------------------------------------------------------
TGCG-CATAC---------T-TTCAAT----ATG-ATACATTAG----------------
----A----TTGGATAG-------------------------------------------
----------------CTTTTGCTTCCAT-CTAATAC-TATCCGGCTTGAGAAGGCT---
----GGGTAATCAATTGTAA--GTGCTGGTTCCTCCTCCCGTTGA--GCATTTTAATA-A
TGGCCTCTCTACATCCCTAGTAATAT--------------------------GACTAGTG
CG-AT-TGTAGTT------------------------------------------GAGC-
-CTTGCCATTTATGCAA-GTGTCAATTCTCAGTGGGGACAGACATTTGATAATTCTTTGT
CTCGTTCTTAACTAGGAATGCCTTGTACGGGTC-TTGGTTCAACAGACCACCCGGAATAC
GTCCCTGCCCTTTGTACACA-CCG-CCCGTCGCTCTTACCGA-TGAATTTCCCTGTGAGT
TTGAAGGACTGATG----------------------------------------------
------------------------------------------GTT-GNAAAATC-TTGGA
AATTCTGTCAAACAGCGAGATTTAAAGGAAAGAGAAGTCGTAAC----------------
------------------
>AF102227 siph
----GCACTACAAGA--GCGTGGAGCATGTGGCTTAATTTGACTCAACGCGGGGAATCTT
ACCGGGTCCGGACACACTGAGGATTGACAGACAATTGT---C--TTTTTGT---------
------------------------------------------------------------
-------------------CAAATTTAAAGACAAAAGATAACAGATCTTTCATGATTATG
TGATGGGTGGTGCATGGCCGTTCTTAGTTCGTGGAGTGATCTGTCTGCTTAATTGCGTTT
CAAATATATTTTATTATATAACGAGTCTACAAAGGAGTGGTT------------------
------------------------------------------------------------
-------------------CATTAACAGACAATCATATC--------TTTGAGCGTCTGG
AATCTACTCTATTT-------------------------------------------GGC
TCAATTGAACGCAACGG-ACGTGATCGCGAGTCCT-TGTTGAACTTCAGTATATATTGAC
TATCCCCGTAGGAAGGGATTGGCAATAATTGAATGTTCGCTTTCTATTA-----------
-------------------------------------------------GGTGTGTATAT
ATAGTCTCAAAATTACATGTATTT-GTAATGGCGAGTAATATATTAC--TATC-------
---------------------------------------------------------CTG
-TA-GGAAAACTC-GGG-CGACCGCTGTAATA---TTTCTCTTTAAAACAGAGGAAGATT
GCGGC-AATAACAGGTC-TGTGATG-CCC-TCAGATGTCCCGGGCCGCACACG-TGCTAC
AT-TGAT-TA-GCGC---AG----------------------------------------
------------------------------------------------------------
------------------------------------------------------------
------------------------------------------------------------
------------------------------------------------------------
TGCG-CATAC---------T-TTCAAT----ATG-ATACATTAG----------------
----A----TTGGATTG------------------T------------------------
--------------TCTGTTGAGCTCCAT-CTAATAC-TATCCGGCTTGAGAAGGCT---
----GGGTAATCAATTGTAA--GTGCTGGTTCCTCCTCCCGTTGA--GCATTTTAATA-A
TGGCCTCTCTACATCCCTAGCAATAT--------------------------GCCTAGTG
CG-AT-TGTAGTT------------------------------------------GAGC-
-CTTGCCATTTATGCAA-GTGTCAATTCTCAGTGGGGACAGACATTTGATAATTCTTTGT
CTCGTTCTTAACTAGGAATGCCTTGTACGGGTC-TTGGTTCAACAGACCACCCGGAATAC
GTCCCTGCCCTTTGTACACA-CCG-CCCGTCGCTCTTACCGA-TGAATTTCCCTGTGAGT
TTGAAGGACTGATG----------------------------------------------
------------------------------------------GTT-GCAAAATC-TTGGA
AATTCTGTCAAACAGCGAGATTTAAAGGAAAGAGAAGTCGTAAC----------------
------------------
>AJ390570 siph
------------------------------------------------------------
------------------------------------------------------------
------------------------------------------------------------
------------------------------------------------------------
------------------------------------------------------------
------------------------------------------------------------
------------------------------------------------------------
------------------------------------------------------------
------------------------------------------------------------
------------------------------------------------------------
------CGTAGGAAGGGATTGCCAATAATTGAATGTTCGCTTTCTATTA-----------
-------------------------------------------------GGTGTGTATAT
ATAGTCTCAAAATTACATGTATTT-GTAATGGCGAGTAATATTTAC---TATC-------
---------------------------------------------------------CTG
-TA-GGAAAACTC-GGG-CGACCGCTGTAATA---TTTCTCTTTAAAACAGAGGAAGATT
GCGGC-AATAACAGGTC-TGTGATG-CCC-TCAGATGTCCCGGGCCGCACACG-TGCTAC
AT-TGAT-TA-GCGC---AG----------------------------------------
------------------------------------------------------------
------------------------------------------------------------
------------------------------------------------------------
------------------------------------------------------------
TGCG-CATAC---------T-TTCAAT----ATG-ATACATTAG----------------
----A----TTGGATTG------------------T------------------------
--------------TCTGTTGAGCTCCAT-CTAATAC-TATCCGGCTTGAGAAGGCT---
----GGGTAATCAATTGTAA--GTGCTGGTTCCTCCTCCCGTTGA--GCATTTTAATA-A
TGGCCTCTCTACATCCCTAGCAATAT--------------------------GCCTAGTG
CG-AT-TGTAGTT------------------------------------------GAGC-
-CTTGCCATTTATGCAA-GTGTCAATTCTCAGTGGGGACAGACATTTGATAATTCTTTGT
CTCGTTCTTAACTAGGAATGCCTTGTACGGGTC-TTGGTTCAACAGACCACCCGGAATAC
GTCCCTGCCCTTTG----------------------------------------------
------------------------------------------------------------
------------------------------------------------------------
------------------------------------------------------------
------------------
>Z83960 siph
AAGGGCACCACAAGC--GCGTGGAGCATGTGGCTTAATTTGACTCAACGCGGGGAATCTT
ACCGGGTCCGGACACACTGAGGATTGACAGACAATTGT---C--TTTTTGT---------
------------------------------------------------------------
-------------------CAAATTTAAAGACAAAAGATAACAGATCTTTCATGATTATG
TGATGGGTGGTGCATGGCCGTTCTTAGTTCGTGGAGTGATCTGTCTGCTTAATTGCGTTT
CAAATATATTTTATTATATAACGAGTCTACAAAGGAGTGGTT------------------
------------------------------------------------------------
-------------------CATTAACAGACAATCATATC--------TTTGAGCGTCTGG
AATCTACTCTATTT-------------------------------------------GGC
TCAATTGAACGCAACGG-ACGTGATCGCGAGTCCT-TGTTGAACTTCAGTATATATTGAC
TATCCCCGTAGGAAGGGATTGGCAATAATTGAATGTTCGCTTTCTATTA-----------
-------------------------------------------------GGTGTGTATAT
ATAGTCTCAAAATTACATGTATTT-GTAATGGCGAGTAATATTTATAC-TATC-------
---------------------------------------------------------CTG
-TA-GGAAAACTC-GGG-CGACCGCTGTAATA---TTTCTCTTTAAAACAGAGGAAGATT
GCGGC-AATAACAGGTC-TGTGATG-CCC-TCAGATGTCCCGGGCCGCACACG-TGCTAC
AT-TGAT-TA--CGC---AG----------------------------------------
------------------------------------------------------------
------------------------------------------------------------
------------------------------------------------------------
------------------------------------------------------------
TGCG-CATAC---------T-TTCAAT----ATG-ATACATTAG----------------
----A----TTGGATTG------------------T------------------------
--------------TCTGTTGAGCTCCAT-CTAATAC-TATCCGGCTTGAGAAGGCT---
----GGGTAATCAATTGTAA--GTGCTGGTTCCTCCTCCCGTTGA--GCATTTTAATA-A
TGGCCTCTCTACATCCCTAGCAATAT--------------------------GCCTAGTG
CG-AT-TGTAGTT------------------------------------------GAGC-
-CTTGCCATTTATGCAA-GTNTCAATTCTCAGTGGGGACAGACATTTGATAATTCTTTGT
CTCGTTCTTAACTAGGAATGCCTTGTACGGGTC-TTGGTTCAACAGACCACCCGGAATAC
GTCCCTGCCCTTTGTACACA-CCG-CCCGTCGCTCTTACCGA-TGAATTTCCCTGTGAGT
TTGAAGGACTGATG----------------------------------------------
------------------------------------------GTT-GCAAAATC-TTGGA
AATTCTGTCAAACAGCGAGATTTAAAGGAAAGAGAAGTCGTAACAAGGCATCAGTAGGTG
AACCT-------------
>AB468870 siph
AAGGGCACCACAAGA--GCGTGGAGCATGTGGCTTAATTTGACTCAACGCGGGGAATCTT
ACCGGGTCCGGACACACTGAGGATTGACAGACAATTGT---C--TTTTTGT---------
------------------------------------------------------------
-------------------CAAATTTAAAGACAAAAGATAACAGATCTTTCATGATTATG
TGATGGGTGGTGCATGGCCGTTCTTAGTTCGTGGAGTGATCTGTCTGCTTAATTGCGTTT
CAAATATATTTTATTATATAACGAGTCTACAAAGGAGTGGTT------------------
------------------------------------------------------------
-------------------CATTAACAGACAATCATATC--------TTTGAGCGTCTGG
AATCTACTCTATTT-------------------------------------------GGC
TCAATTGAACGCAACGG-ACGTGATCGCGAGTCCT-TGTTGAACTTCAGTATATATTGAC
TATCCCCGTAGGAAGGGATTGGCAATAATTGAATGTTCGCTTTCTATTA-----------
-------------------------------------------------GGTGTGTATAT
ATAGTCTCAAAATTACATGTATTT-GTAATGGCGAGTAATATTTATAC-TATC-------
---------------------------------------------------------CTG
-TA-GGAAAACTC-GGG-CGACCGCTGTAATA---TTTCTCTTTAAAACAGAAGAAGATT
GCGGC-AATAACAGGTC-TGTGATG-CCC-TCAGATGTCCCGGGCCGCACACG-TGCTAC
AT-TGAT-TA-GCGC---AG----------------------------------------
------------------------------------------------------------
------------------------------------------------------------
------------------------------------------------------------
------------------------------------------------------------
TGCG-CATAC---------T-TTCAAT----ATG-ATACATTAG----------------
----A----TTGGATTG------------------T------------------------
--------------TCTGTTGAGCTCCAT-CTAATAC-TATCCGGCTTGAGAAGGCT---
----GGGTAATCAATTGTAA--GTGCTGGTTCCTCCTCCCGTTGA--GCATTTTAATA-A
TGGCCTCTCTACATCCCTAGCAATAT--------------------------GCCTAGTG
CG-AT-TGTAGTT------------------------------------------GAGC-
-CTTGCCATTTATGCAA-GTGTCAATTCTCAGTGGGGACAGACATTTGATAATACTTTGT
CTCGTTCTTAACTAGGAATGCCTTGTACGGGTC-TTGGTTCAACAGACCACCCGGAATAC
GTCCCTGCCCTTTGTACACA-CCG-CCCGTCGCTCTTACCGA-TGAATTTCCCTGTGAGT
TTGAAGGACTGATG----------------------------------------------
------------------------------------------GTT-GCAAAATC-TTGGA
AATTCTGTCAAACAGCGAGATTTAAAGGAAAGAGAAGTCGTAACAAGGCATCAGTAGGTG
AACCT-------------
>1509 siph
------------------------------------------------------------
------------------------------------------------------------
------------------------------------------------------------
------------------------------------------------------------
----------------------------------------------------TTGCGTTT
CAA-TATATTTTATTATATAACGAGTCTACAAAGGAGTGGTT------------------
------------------------------------------------------------
-------------------CATTAACAGACAATCATATC--------TTTGAGCGTCTGG
AATCTACTCTATTT-------------------------------------------GGC
TCAATTGAACGCAACGG-ACGTGATCGCGAGTCCT-TGTTGAACTTCAATATATATTGAC
TATCCCCGTAGGAAGGGATTGGCAATAATTGAATGTTCGCTTTCTATTA-----------
-------------------------------------------------GGTGTGTATAT
ATAGTCTCAAAATTACATGTATTT-GTAATGGCGAGTAATATTTATAC-TATC-------
---------------------------------------------------------CTG
-TA-GGAAAACTC-GGG-CGACCGCTGTAATA---TTTCTCTTTAAAACAGAGGAAGATT
GCGGC-AATAACAGGTC-TGTGATG-CCC-TCAGATGTCCCGGGCCGCACACG-TGCTAC
AT-TGAT-TA-GCGC---AG----------------------------------------
------------------------------------------------------------
------------------------------------------------------------
------------------------------------------------------------
------------------------------------------------------------
TGCG-CATAC---------T-TTCAAT----ATG-ATACATTAG----------------
----A----TTGGATTG------------------T------------------------
--------------TCTGTTGAGCTCCAT-CTAATAC-TATCCGGCTTGAGAAGGCT---
----GGGTAATCAATTGTAA--GTGCTGGTTCCTCCTCCCGTTGA--GCATTTTAATA-A
TGGCCTCTCTACATCCCTAGCAATAT--------------------------GCCTAGTG
CG-AT-TGTAGTT------------------------------------------GAGC-
-CTTGCCATTTATGCAA-GTGTCAATTCTCAGTGGGGACAGACATTTGATAATTCTTTGT
CTCGTTCTTAACTAGGAATGCCTTGTACGGGTC-TTGGTTCAACAGACCACCCGGAATAC
GTCCCTGCCCTTTGTACACA-CCG-CCCGTCGCTCTTACCGA-TGAATTTCCCTGTGAGT
TTGAAGGACTGATG----------------------------------------------
------------------------------------------GTT-GCAAAATC-TTGGA
AATTCTGTCAAACAGCGAGAT---------------------------------------
------------------
>TM56 siph
----------------------------GTGGCTTAATTTGACTCAACGCGGGGAATCTT
ACCNNGTCCGGACACACTGAGG-CTGACAGACAATTGT---C--TTTTTGT---------
------------------------------------------------------------
-------------------CAAATTTAAAGACAAAAGATAACAGATCTTTCATGATTATG
TGATGGGTGGTGCATGGCCGTTCTTAGTTCGTGGAGTGATCTGTCTGCTTAATTGCGTTT
CAAATATATTTTATTATATAACGAGTCTACAAAGGAGTGGTT------------------
------------------------------------------------------------
-------------------CATTAACAGACAATCATATC--------TTTGAGCGTCTGG
AATCTACTCTATTT-------------------------------------------GGC
TCAATTGAACGCAACGG-ACGTGATCGCGAGTCCT-TGTTGAACTTCAGTATATATTGAC
TATCCCCGTAGGAAGGGATTGGCAATAATTGAATGTTCGCTTTCTATTA-----------
-------------------------------------------------GGTGTGTATAT
ATAGTCTCAAAATTACATGTATTT-GTAATGGCGAGTAATATTTATAC-TATC-------
---------------------------------------------------------CTG
-TA-GGAAAACTC-GGG-CGACCGCTGTAATA---TTTCTCTTTAAAACAGAGGAAGATT
GCGGC-AATAACAGGTC-TGTGATG-C---------------------------------
------------------------------------------------------------
------------------------------------------------------------
------------------------------------------------------------
------------------------------------------------------------
------------------------------------------------------------
------------------------------------------------------------
------------------------------------------------------------
------------------------------------------------------------
------------------------------------------------------------
------------------------------------------------------------
------------------------------------------------------------
------------------------------------------------------------
------------------------------------------------------------
------------------------------------------------------------
------------------------------------------------------------
------------------------------------------------------------
------------------------------------------------------------
------------------
>AJ390573 siph
------------------------------------------------------------
------------------------------------------------------------
------------------------------------------------------------
------------------------------------------------------------
------------------------------------------------------------
------------------------------------------------------------
------------------------------------------------------------
------------------------------------------------------------
------------------------------------------------------------
------------------------------------------------------------
------CGTAGGAAGGGATTGGCAATAATTGAATGTTCGCTTTCTATTA-----------
-------------------------------------------------GGTGTGTATAT
ATAGTCTCAAAATTACATGTATTT-GTAATGGCGAGTAATATTTATAC-TATC-------
---------------------------------------------------------CTG
-TA-GGAAAACTC-GGG-CGACCGCTGTAATA---TTTCTCTTTAAAACAGAGGAAGATT
GCGGC-AATAACAGGTC-TGTGATG-CCC-TCAGATGTCCCGGGCCGCACACG-TGCTAC
AT-TGAT-TA-GCGC---AG----------------------------------------
------------------------------------------------------------
------------------------------------------------------------
------------------------------------------------------------
------------------------------------------------------------
TGCG-CATAC---------T-TTCAAT----ATG-ATACATTAG----------------
----A----TTGGATTG------------------T------------------------
--------------TCTGTTGAGCTCCAT-CTAATAC-TATCCGGCTTGAGAAGGCT---
----GGGTAATCAATTGTAA--GTGCTGGTTCCTCCTCCCGTTGA--GCATTTTAATA-A
TGGCCTCTCTACATCCCTAGCAATAT--------------------------GCCTAGTG
CG-AT-TGTAGTT------------------------------------------GAGC-
-CTTGCCATTTATGCAA-GTGTCAATTCTCAGTGGGGACAGACATTTGATAATTCTTTGT
CTCGTTCTTAACTAGGAATGCCTTGTACGGGTC-TTGGTTCAACAGACCACCCGGAATAC
GTCCCTGCCCTTTGTACACA-CCG-CCCGTCGCTCTTACCGA-TGAATTTCCCTGAGAGT
TTGAAGGACTGATG----------------------------------------------
------------------------------------------GTT-GCAAAATC-TTGGA
AATTCTGTC---------------------------------------------------
------------------
>2151 siph
------------------------------------------------------------
------------------------------------------------------------
------------------------------------------------------------
------------------------------------------------------------
----------------------------------------------------TTGCGTTT
CAA-TATATTTTATTATATAGCGAGTCTACAAAGGAGTGGTT------------------
------------------------------------------------------------
-------------------CATTAACAGACAATCATATC--------TTTGAGCGTCTGG
AATCTACTCTATTT-------------------------------------------GGC
TCAATTGAACGCAACGG-ACGTGATCGCGAGTCCT-TGTTGAACTTCACAATATATTGAC
TATCCCCGTAGGAAGGGATTGGCAATAATTGAATGTTCGCTTTCTATTA-----------
-------------------------------------------------GGTGTGTATAT
ATAGTCTCAAAATTACATGTATTT-GTAATGGCGAGTAATATTTATAC-TATC-------
---------------------------------------------------------CTG
-TA-GGAAAACTC-GGG-CGACCGCTGTAATA---TTTCTCTTTAAAACAGAGGAAGATT
GCGGC-AATAACAGGTC-TGTGATG-CCC-TCAGATGTCCCGGGCCGCA-----------
------------------------------------------------------------
------------------------------------------------------------
------------------------------------------------------------
------------------------------------------------------------
------------------------------------------------------------
------------------------------------------------------------
------------------------------------------------------------
------------------------------------------------------------
------------------------------------------------------------
------------------------------------------------------------
------------------------------------------------------------
------------------------------------------------------------
------------------------------------------------------------
------------------------------------------------------------
------------------------------------------------------------
------------------------------------------------------------
------------------------------------------------------------
------------------
>298305c siph
----------CAAGAA--CGTGGAGCATGTGGCTTAATTTGACTCAACGCGGGGAATCTT
ACCGGGTCCGGACACACTGAGGATTGACAGACAATTGT---C--TTTTTGT---------
------------------------------------------------------------
-------------------CAAATTTAAAGACAAAAGATAATAGATCTTTCATGATTATG
TGATGGGTGGTGCATGGCCGTTCTTAGTTCGTGGAGTGATCTGTCTGCTTAATTGCGTTT
CAAATATATTTTATTATATAACGAGTCTACAAAGGAGTGGTT------------------
------------------------------------------------------------
-------------------CATTAACAGACAATCATATC--------TTTGAGCGTCTGG
AATCTACTCTATTT-------------------------------------------GGC
TCAATTGAACGCAACGG-ACGTGATCGCGAGTCCT-TGTTGAACTTCAGTATATATTGAC
TATCCCCGTAGGAAGGGATTGGCAATAATTGAATGTTCGCTTTCTATTA-----------
-------------------------------------------------GGTGTGTATAT
ATAGTCTCAAAATTGCATGTATTT-GTAATGGCGAGTAATATGTAC---TATC-------
---------------------------------------------------------CTA
-TA-GGAAAACTC-GGG-CGACCGCTGTAATA---TTTCTCTTTAAAACAGAGGAAGATT
GCGGC-AATAACAGGTC-TGTGATG-CCC-TCAGATGTCCCGGGCCGCACACG-TGCTAC
AT-TGAT-TA-GCGC---AG----------------------------------------
------------------------------------------------------------
------------------------------------------------------------
------------------------------------------------------------
------------------------------------------------------------
TGCG-CATAC---------T-TTCAAT----ATG-ATACATTAG----------------
----A----TTGGATTG------------------T------------------------
--------------TCTGTTGAGCTCCAT-CTAATAC-TATCCGGCTTGAGAAGGCT---
----GGGTAATCAATTGTAA--GTGCTGGTTCCTCCTCCCGTTGA--GCATTTTAATA-A
TGGCCTCTCTACATCCCTAGCAATAT--------------------------GCCTAGTG
CG-AT-TGTAGTT------------------------------------------GAGC-
-CTTGCCATTTATGCAA-GTGTCAATTCTCAGTGGGGACAGACATTTGATAATTCTTTGT
CTCGTTCTTAACTAGGAATGCCTTGTACGGGTC-TTGGTTCAACAGACCACCCGGAATAC
GTCCCTGCCCTTTGTACACA-CCG-CCCGTCGCTCTTACCGA-TGAATTTCCCTGTGAGT
TTGAAGGACTGATG----------------------------------------------
------------------------------------------GTT-GCAAA---------
------------------------------------------------------------
------------------
>AB468868 siph
AAGGGCACCACAAGA--GCGTGGAGCATGTGGCTTAATTTGACTCAACGCGGGGAATCTT
ACCGGGTCCGGACACACTGAGGATTGACAGACAATTGT---C--TTTTTGT---------
------------------------------------------------------------
-------------------CAAATTTAAAGACAAAAGATAACAGATCTTTCATGATTATG
TGATGGGTGGTGCATGGCCGTTCTTAGTTCGTGGAGTGATCTGTCTGCTTAATTGCGTTT
CAAATATATTTTATTATATAACGAGTCTACAAAGGAGTGGTT------------------
------------------------------------------------------------
-------------------CATTAACAGACAATCATATC--------TTTGAGCGTCTGG
AATCTACTCTATTT-------------------------------------------GGC
TCAATTGAACGCAACGG-ACGTGATCGCGAGTCCT-TGTTGAACTTCAGTATATATTGAC
TTTCCCCGTAGGAAGGGATTGGCAATAATTGAATGTTCGCTTTCTAT-A-----------
-------------------------------------------------GGTGTGTATGA
TTAATCTCAAAATTACATGTATTT-GTAATGGCGAGTATAATTTAC---TATC-------
---------------------------------------------------------CTA
-TA-GGAAAACTC-GGG-CGACCGCTGTAATA---TTTCTCTTTAAAACAGAGGAAGATT
GCGGC-AATAACAGGTC-TGTGATG-CCC-TCAGATGTCCCGGGCCGCACACG-TGCTAC
AT-TGAT-TA-GCGC---AG----------------------------------------
------------------------------------------------------------
------------------------------------------------------------
------------------------------------------------------------
------------------------------------------------------------
TGCG-CATAC---------T-TTCAAT----ATG-ATACATTAG----------------
----A----TTGGATTG------------------T------------------------
--------------TTTATTAAGCTCCAT-CTAATAC-TATCCGGCTTGAGAAGGCT---
----GGGTAATCAATTGTAA--GTGCTGGTTCCTCCTCCCGTTGA--GCATTTTAATA-A
TGGCCTCTCTACATCCCTAGTAATAT--------------------------GCCTAGTG
CG-AT-TGTAGTT------------------------------------------GAGC-
-CTTGCCATTCATGCAA-GTGTCAATTCTCAGTGGGGACAGACATTTGATAATTCTTTGT
CTCGTTCTTAACTAGGAATGCCTTGTACGGGTC-TTGGTTCAACAGACCACCCGGAATAC
GTCCCTGCCCTTTGTACACA-CCG-CCCGTCGCTCTTACCGA-TGAATTTCCCTGTGAGT
TTGAAAGACTGGTG----------------------------------------------
------------------------------------------GTT-GCAAAATC-TTGGA
AATTCTGTCAAACAGCGAGATTTAAAGGAAAGAGAAGTCGTAACAAGGCATCAGTAGGTG
AACCT-------------
>AB468864 siph
AAGGGCACCACAAGA--GCGTGGAGCATGTGGCTTAATTTGACTCAACGCGGGGAATCTT
ACCGGGTCCGGACACACTGAGGATTGACAGACAATTGT---C--TTTTTGT---------
------------------------------------------------------------
-------------------CAAATTTAAAGACAAAAGATAACAGATCTTTCATGATTATG
TGATGGGTGGTGCATGGCCGTTCTTAGTTCGTGGAGTGATCTGTCTGCTTAATTGCGTTT
CAAATATATTTTATTATATAACGAGTCTACAAAGGAGTGGTT------------------
------------------------------------------------------------
-------------------CATTAACAGACAATCATATC--------TTTGAGCGTCTGG
AATCTACTCTATTT-------------------------------------------GGC
TCAATTGAACGCAACGG-ACGTGATCGCGAGTCCT-TGTTGAACTTCAGTATATATTGAC
TTTCCCCGTAGAAAGGGATTGGCAATAATTGAATGTTCGCTTTCTAT-A-----------
-------------------------------------------------GGTGTGTATGA
TTAATCTCAAAATTACATGTATTT-GTAGTGGCGAGTATAATTTAC---TATC-------
---------------------------------------------------------CTA
-TA-GGAAAACTC-GGG-CGACCGCTGTAATA---TTTCTCTTTAAAACAGAGGAAGATT
GCGGC-AATAACAGGTC-TGTGATG-CCC-TCAGATGTCCCGGGCCGCACACG-TGCTAC
AT-TGAT-TA-GCGC---AG----------------------------------------
------------------------------------------------------------
------------------------------------------------------------
------------------------------------------------------------
------------------------------------------------------------
TGCG-CATAC---------T-TTCAAT----ATG-ATACATTAG----------------
----A----TTGGATTG------------------T------------------------
--------------TTTATTAAGCTCCAT-CTAATAC-TATCCGGCTTGAGAAGGCT---
----GGGTAATCAATTGTAA--GTGCTGGTTCCTCCTCCCGTTGA--GCATTTTAATA-A
TGGCCTCTCTACATCCCTAGTAATAT--------------------------GCCTAGTG
CG-AT-TGTAGTT------------------------------------------GAGC-
-CTTGCCATTTATGCAA-GTGTCAATTCTCAGTGGNGACAGACATTTGATAATTCTTTGT
CTCGTTCTTAACTAGGAATGCCTTGTACGGGTC-TTGGTTCAACAGACCACCCGGAATAC
GTCCCTGCCCTTTGTACACA-CCG-CCCGTCGCTCTTACCGA-TGAATTTCCCTGTGAGT
TTGAAGGACTGGTG----------------------------------------------
------------------------------------------GTT-GCAAAATC-TTGGA
GATTCTGTCAAACAGCGAGATTTAAAGGAAAGAGAAGTCGTAACAAGGCATCAGTAGGTG
AACCT-------------
>106 siph
---------------------------------------------------GGGAATCTT
ACCGGGTCCGGACACACTGAGG-TTGACAGACAATTGT---C--TTTTTGT---------
------------------------------------------------------------
-------------------CAAATTTAAAGACAAAAGANAACAGATCTTTCATGATTATG
TGATGGGTGGNGCATGGCCGTTCTTAGTTCGTGGAGTGATCTGTCTGCTTAATTGCGTTT
CAAATATATTTTATTATATAACGAGTCTACAAAGGAGTGGTT------------------
------------------------------------------------------------
-------------------CATTAACAGACAATCATATC--------TTTGAGCGTCTGG
AATCTACTCTATTT-------------------------------------------GGC
TCAATTGAACGCAACGG-ACGTGATCGCGAGTCCT-TGTTGAACTTCAGTATATATTGAC
TTTCCCCGTAGGAAGGGATTGGCAATAATTGAATGTTCGCTTTCTAT-A-----------
-------------------------------------------------GGTGTGTATGA
TTAATCTCAAAATTACATGTATTT-GTAGTGGCGAGTATAATTTAC---TATC-------
---------------------------------------------------------CTA
-TA-GGAAAACTC-GGG-CGACCGCTGTAATA---TTTCTCTTTAAAACAGAGGAAGATT
GCGGC-AATAACAGGTC-TGTGATG-C---------------------------------
------------------------------------------------------------
------------------------------------------------------------
------------------------------------------------------------
------------------------------------------------------------
------------------------------------------------------------
------------------------------------------------------------
------------------------------------------------------------
------------------------------------------------------------
------------------------------------------------------------
------------------------------------------------------------
------------------------------------------------------------
------------------------------------------------------------
------------------------------------------------------------
------------------------------------------------------------
------------------------------------------------------------
------------------------------------------------------------
------------------------------------------------------------
------------------
>336 siph
------------------CGTGGA-CA-GTGGCTTAATTTGACTCAACGCGGGGAATCTT
ACCGGGTCCGGACACACTGAGGATTGACAGACAATTGT---C--TTTTTGT---------
------------------------------------------------------------
-------------------CAAATTTAAAGACAAAAGATAACAGATCTTTCATGATTATG
TGATGGGTGGTGCATGGCCGTTCTTAGTTCGTGGAGTGATCTGTCTGCTTAATTGCGTTT
CAAATATATTTTATTATATAACGAGTCTACAAAGGAGTGGTT------------------
------------------------------------------------------------
-------------------CATTAACAGACAATCATATC--------TTTGAGCGTCTGG
AATCTACTCTATTT-------------------------------------------GGC
TCAATTGAACGCAACGG-ACGTGATCGCGAGTCCT-TGTTGAACTTCAGTATATATTGAC
TTTCCCCGTAGGAAGGGATTGGCAATAATTGAATGTTCGCTTTCTAT-A-----------
-------------------------------------------------GGTGTGTATGA
TTAATCTCAAAATTACATGTATTT-GTAGTGGCGAGTATAATTAC----TATC-------
---------------------------------------------------------CTA
-TA-GGAAAACTC-GGG-CGACCGCTGTAATA---TTTCTCTTTAAAACAGAGGAAGATT
GCGGC-AATAACAGGTC-TGTGATG-C---------------------------------
------------------------------------------------------------
------------------------------------------------------------
------------------------------------------------------------
------------------------------------------------------------
------------------------------------------------------------
------------------------------------------------------------
------------------------------------------------------------
------------------------------------------------------------
------------------------------------------------------------
------------------------------------------------------------
------------------------------------------------------------
------------------------------------------------------------
------------------------------------------------------------
------------------------------------------------------------
------------------------------------------------------------
------------------------------------------------------------
------------------------------------------------------------
------------------
>AB468869 siph
AAGGGCACCACAAGA--GCGTGGAGCATGTGGCTTAATTTGACTCAACGCGGGGAATCTT
ACCGGGTCCGGACACACTGAGGATTGACAGACAATTGT---C--TTTTTGT---------
------------------------------------------------------------
-------------------CAAATTTAAAGACAAAAGATAACAGATCTTTCATGATTATG
TGATGGGTGGTGCATGGCCGTTCTTAGTTCGTGGAGTGATCTGTCTGCTTAATTGCGTTT
CAAATATATTTTATTATATAACGAGTCTACAAAGGAGTGGTT------------------
------------------------------------------------------------
-------------------CATTAACAGACAATCATATC--------TTTGAGCGTCTGG
AATCTACTCTATTT-------------------------------------------GGC
TCAATTGAACGCAACGG-ACGTGATCGCGAGTCCT-TGTTGAACTTCAGTATATATTGAC
TTTCCCCGTAGGAAGGGATTGGCAATAATTGAATGTTCGCTTTCTAT-A-----------
-------------------------------------------------GGTGTGTATGA
TTAATCTCAAAATTACATTTATTT-GTAGTGGCGAGTATAACTTAC---TATC-------
---------------------------------------------------------CTA
-TA-GGAAAACTC-GGG-CGACCGCTGTAATA---TTTCTCTTTAAAACAGAGGAAGATT
GCGGC-AATAACAGGTC-TGTGATG-CCC-TCAGATGTCCCGGGCCGCACACG-TGCTAC
AT-TGAT-TA-GCGC---AG----------------------------------------
------------------------------------------------------------
------------------------------------------------------------
------------------------------------------------------------
------------------------------------------------------------
TGCG-CATAC---------T-TTCAAT----ATG-ATACATTAG----------------
----A----TTGGATTG------------------T------------------------
--------------TTTATTAAGCTCCAT-CTAATAC-TATCCGGCTTGAGAAGGCT---
----GGGTAATCAATTGTAA--GTGCTGGTTCCTCCTCCCGTTGA--GCATTTTAATA-A
TGGCCTCTCTACATCCCTAGTAATAT--------------------------GCCTAGTG
CG-AT-TGTAGTT------------------------------------------GAGC-
-CTTGCCATTTATGCAA-GTGTCAATTCTCAGTGGGGACAGACATTTGATAATTCTTTGT
CTCGTTCTTAACTAGGAATGCCTTGTACGGGTC-TTGGTTCAACAGACCACCCGGAATAC
GTCCCTGCCCTTTGTACACA-CCG-CCCGTCGCTCTTACCGA-TGAATTTCCCTGTGAGT
TTGAAGGACTGGTG----------------------------------------------
------------------------------------------GTT-GCAAAATC-TTGGA
AATTCTGTCAAACAGCGAGATTTAAAGGAAAGAGAAGTCGTAACAAGGCATCAGTAGGTG
AACCT-------------
>0970 siph
-------------------------------------------------------ATCTT
ACCGGGTCCGGACACACTGAGGATTGACAGACAATTGT---C--TTTTTGT---------
------------------------------------------------------------
-------------------CAAATTTAAAGACAAAAGATAACAGATCTTTCATGATTATG
TGATGGGTGGTGCATGGCCGTTCTTAGTTCGTGGAGTGATCTGTCTGCTTAATTGCGTTT
CAAATATATTTTATTATATAACGAGTCTACAAAGGAGTGGTT------------------
------------------------------------------------------------
-------------------CATTAACAGACAATCATATC--------TTTGAGCGTCTGG
AATCTACTCTATTT-------------------------------------------GGC
TCAATTGAACGCAACGG-ACGTGATCGCGAGTCCT-TGTTGAACTTCAGTATATATTGAC
TTTCCCCGTAGGAAGGGATTGGCAATAATTGAATGTTCGCTTTCTAT-A-----------
-------------------------------------------------GGTGTGTATGA
TTAATCTCAAAATTACATTTATTT-GTAGTGGCGAGTATAACTTAC---TATC-------
---------------------------------------------------------CTA
-TA-GGAAAACTC-GGG-CGACCGCTGTAATA---TTTCTCTTTAAAACAGAAGAAGATT
GCGGC-AATAACAGGTC-TGTGATG-CCC-TCAGATGTCCCGGGCCGCACACG-TGCTAC
AT-TGAT-TA-ACGC---AG----------------------------------------
------------------------------------------------------------
------------------------------------------------------------
------------------------------------------------------------
------------------------------------------------------------
TGCG-CATAC---------T-TTCAAT----ATG-ATACATTAA----------------
----A----TTGGATTG------------------T------------------------
--------------TTTATTAAGCTCCAT-CTAATAC-TATCCGGCTTGAGAAGGCT---
----GGGTAATCAATTGTAA--GTGCTGGTTCCTCCTCCCGTTGA--NCATTTTAATA-A
TGGCCTCTCTACATCCCTAGTAATAT--------------------------GCCTAGTG
CG-AT-TGTAGTT------------------------------------------GANC-
-CTTGCCATTTATGCAA-GTGTCAATTCTCAGTGGGGACAGACATTTGATAATTCTTTGT
CTCGTTCTTAACTAGGAATGCCTTGTACGGGTC-TTGGTTCAACAGACCACCCGGAATAC
GTCCCTGCCCTTTGTACACA-CCG-CCCGTCGCTCTTACCGA-TGAATTTCCCTGTGAGT
TTGAAGGACTGGTG----------------------------------------------
------------------------------------------GTT-GCAAATCA-TTGGA
AATTCTGTCAANCAGCGAGATTTAAAGGNAAGAGAAGTCGTAACAAGGCATCAGTAG---
------------------
>AB468867 siph
AAGGGCACCACAAGA--GCGTGGAGCATGTGGCTTAATTTGACTCAACGCGGGGAATCTT
ACCGGGTCCGGACACACTGAAGATTGACAGACAATTGT---C--TTTTTGT---------
------------------------------------------------------------
-------------------CAAATTTAAAGACAAAAGATAACAGATCTTTCATGATTATG
TGATGGGTGGTGCATGGCCGTTCTTAGTTCGTGGAGTGATCTGTCTGCTTAATTGCGTTT
CAAATATATTTTATTATATAACGAGTCTACAAAGGAGTGGTT------------------
------------------------------------------------------------
-------------------CATTAACAGACAATCATATC--------TTTGAGCGTCTGG
AATCTACTCTATTT-------------------------------------------GGC
TCAATTGAACGCAACGG-ACGTGATCGCGAGTCCT-TGTTGAACTTCAGTATATATTGAC
TTTCCCCGTAGGAAGGGATTGGCAATAATTGAATGTTCGCTTTCTAT-A-----------
-------------------------------------------------GGTGTGTATGA
TTAATCTCAAAATTACATTTATTT-GTAGTGGCGTGTATAACTTAC---TATC-------
---------------------------------------------------------CTA
-TA-GGAAAACTC-GGG-CGACCGCTGTAATA---TTTCTCTTTAAAACAGANGAAGATT
GCGGC-AATAACAGGTC-TGTGATG-CCC-TCANATGTCCCGGGCCGCACACG-TGCTAC
AT-TGAT-TA-GCGC---AG----------------------------------------
------------------------------------------------------------
------------------------------------------------------------
------------------------------------------------------------
------------------------------------------------------------
TGCG-CATAC---------T-TTCAAT----ATG-ATACATTAG----------------
----A----TTGGATTG------------------T------------------------
--------------TTTATTAAGCTCCAT-CTAATAC-TATCCGGCTTGAGAAGGCT---
----GGGTAATCAATTGTAA--GTGCTGGTTCCTCCTCCCGTTGA--GCATTTTAATA-A
TGGCCTCTCTACATCCCTAGTAATAT--------------------------GCCTAGTG
CG-AT-TGTAGTT------------------------------------------GAGC-
-CTTGCCATTTATGCAA-GTGTCAATTCTCAGTGGGGACAGACATTTGATAATTCTTTGT
CTCGTTCTTAACTAGGAATGCCTTGTACGGGTC-TTGGTTCAACAGACCACCCGGAATAC
GTCCCTGCCCTTTGTACACA-CCG-CCCGTCGCTCTTACCGA-TGAATTTCCCTGTGAGT
TCGAAGGACTGGTG----------------------------------------------
------------------------------------------GTT-GCAAAATC-TTGGA
AATTCTGTCAAACAGCGAGATTTAAAGGAAAGAGAAGTCGTAACAAGGCATCAGTAGGTG
AACCT-------------
>229706c siph
---GGCACCACAAGAA--CGTGGAGCATGTGGCTTAATTTGACTCAACGCGGGGAATCTT
ACCGGGTCCGGACACACTGAGGATTGACAGACAATTGTCCTT------------------
------------------------------------------------------------
------------------TTGGCTTAAAAGACAAAAGATAACAGATCTTTCATGATTATG
TGATGGGTGGTGCATGGCCGTTCTTAGTTCGTGGAGTGATCTGTCTGCTTAATTGCGTTT
CAAATATACTTTTTTT-ACAACGAGTCTACAAAGGAGTGGTT------------------
------------------------------------------------------------
-------------------CAGTTACAACAGACAATTAATTCTTGTGTTTTGAACGTTTG
GAATGTACTCTATTT------------------------------------------GGC
TCAATTGAACGCAACGG-ACGTGATCGCAAGTCCT-TGTTGAACTTCAGTATATATTGAC
TTTCCCCGTAGGAAGGGATTGCCAATAATTGAATGTTCGCTTTCTATTG-----------
-------------------------------------------------G-------TGT
GTGATCTCAAAATTGCATGTATTT-GTGATGGCGAGTGATCT-------AATC-------
---------------------------------------------------------CCT
-TA-GGAAAACTT-GGG-CGACCGCTGTAATA---CTTCTCTTTAAAACAGAGGCAGGTT
GCGGC-AATAACAGGTC-TGTGATG-CCC-TCAGATGTCCCGGGCCGCACACG-TGCTAC
AT-TGAT-TA-GCGC---AG----------------------------------------
------------------------------------------------------------
------------------------------------------------------------
------------------------------------------------------------
------------------------------------------------------------
TGCG-CATAC---------T-TTCAAT----ATG-ATACATTGG----------------
----A----TTGGTGGT------------------G------------------------
--------------AATTGTTGGCCCCGT-CTAATAC-TGTCCTGTCTGAGAAGGCT---
----GGGTAATCAATTGTAA--GTGCTGGTTCCTACTCCCGTTGA--GCATTTTAATA-A
TGGCCTCTCTACATCCCTAGTAAC-----------------------------CCTAGTG
CG-AT-TGTAGTT------------------------------------------GAGC-
-CTTGCCATTTATGCAA-GTGTCAATTCTCAGTGGGGACAGACATTTGATAATTCTTTGT
CTCGTTCTTAACTAGGAATGCCTTGTACGGGTC-TTGGTTCAACAGACCACCCGGAATAC
GTCCCTGCCCTTTGTACACA-CCG-CCCGTCGCTCTTACCGA-TGACTTTCCCTGTGAGT
TT----------------------------------------------------------
------------------------------------------------------------
------------------------------------------------------------
------------------
>AF102228 siph
----GCACTACAAGA--GCGTGGAGCATGTGGCTTAATTTGACTCAACGCGGGGAATCTT
ACCGGGTCCGGACACACTGAGGATTGACAGACAATTGTCCTT------------------
------------------------------------------------------------
------------------TTGGCTTAAAAGACAAAAGATAACAGATCTTTCATGATTATG
TGATGGGTGGTGCATGGCCGTTCTTAGTTCGTGGAGTGATCTGTCTGCTTAATTGCGTTT
CAAATATACTTTTTTT-ACAACGAGTCTACAAAGGAGTGGTT------------------
------------------------------------------------------------
-------------------CAGTTACAACAGACAATTAATTCTTGTGTTTTGAACGTTTG
GAATGTACTCTATTT------------------------------------------GGC
TCAATTGAACGCAACGG-ACGTGATCGCAAGTCCT-TGTTGAACTTCAGTATATATTGAC
TTTCCCCGTAGGAAGGGATTGCCAATAATTGAATGTTCGCTTTCTATTG-----------
-------------------------------------------------G-------TGT
GTGATCTCAAAATTGCATGTATTT-GTGATGGCGAGTGATCT-------AATC-------
---------------------------------------------------------CCT
-TA-GGAAAACTT-GGG-CGACCGCTGTAATA---CTTCTCTTTAAAACAGAGGCAGGTT
GCGGC-AATAACAGGTC-TGTGATG-CCC-TCAGATGTCCCGGGCCGCACACG-TGCTAC
AT-TGAT-TA-GCGC---AG----------------------------------------
------------------------------------------------------------
------------------------------------------------------------
------------------------------------------------------------
------------------------------------------------------------
TGCG-CATAC---------T-TTCAAT----ATG-ATACATTGG----------------
----A----TTGGTGGT------------------G------------------------
--------------AATTGTTGGCCCCGT-CTAATAC-TGTCCTGTCTGAGAAGGCT---
----GGGTAATCAATTGTAA--GTGCTGGTTCCTACTCCCGTTGA--GCATTTTAATA-A
TGGCCTCTCTACATCCCTAGTAAC-----------------------------CCTAGTG
CG-AT-TGTAGTT------------------------------------------GAGC-
-CTTGCCATTTATGCAA-GTGTCAATTCTCAGTGGGGACAGACATTTGATAATTCTTTGT
CTCGTTCTTAACTAGGAATGCCTTGTACGGGTC-TTGGTTCAACAGACCACCCGGAATAC
GTCCCTGCCCTTTGTACACA-CCG-CCCGTCGCTCTTACCGA-TGACTTTCCCTGTGAGT
TTGAAGGACTGGTG----------------------------------------------
------------------------------------------GTT-GCATGACT-TTGGA
AATTCTGTCAAACAGCGAGATTTAAAGGAAAGAGAAGTCGTAAC----------------
------------------
>Z83959 siph
AAGGGCACCACAAGA--GCGTGGAGCATGTGGCTTAATTTGACTCAACGCGGGGAATCTT
ACCGGGTCCGGACACACTGAGGATTGACAGACAGTTGTCTTT--CCCTCCCT----TC--
------------------------------------------------------------
-------------------GGGGTGGGATTACAAAAGATAACAGATCTTTCATGATCATG
TGATGGGTGGTGCATGGCCGTTCTTAGTTCGTGGAGTGATCTGTCTGCTTAATTGCGTTT
CAAATTTTATATTTGTTAACATGCGAGTCTTCAATGACGGCCGCT---------------
---------------------------------------------------------CCA
CCTTATAGACATTATATGATATGCACATTTGTGTATTTGATTATAACTTGTCTGGAGTCT
GGCTCGATTTTTTT-------------------------------------------GAC
TCAATTGAACGCAACGG-ACGTGATTGCAAGTCCT-TGTTGAACAAATTATATATATACT
ACTTC-------------ATCATTAGTATATATAGTTCGCTTCTCATGTC----------
--------------------------------------------------GTAGCAGTCA
AACGGGCGGGCGTCTTAATTGGCGCGGTCACGAGGCTTAATATGCTGC------------
---------------------------------------------------------GGC
-AG-GGAAAACTT-GGG-CGACCGCTGTAATAC--TTCTCTCTTAAACCAGAGGAAGATT
GCGGC-AATAACAGGTC-TGTGATG-CCC-TCAGATGTCCCGGGCCGCACACG-TGCTAC
AT-TGAT-TA-GCGC---AG----------------------------------------
------------------------------------------------------------
------------------------------------------------------------
------------------------------------------------------------
------------------------------------------------------------
TGCG-CATAC-------------------------TTACATATAGATCATTGATT-GGTT
ATTTA-------------------------------------------------------
------------------------TAACCGTCAATAT-CGCCTTGTCTGAAAGGACT---
----AGGTAATCTATTGTAA--GTGCTGGTTCCTCCTCCCGTTGA--GCATTTTAATA-A
TGGTCTCTCTACATCCCTAGCACATGA--------T----------------GTCTAGTG
CG-AT-TGTAGTT------------------------------------------GAGT-
--TTGCCATTTATGCAA-GTGTCAATTCTCAGTGGGGACAGCCATTTGATAATTCTTTGG
CTCGGCCTCAACTAGGAATGCCTTGTACGGGTC-TTGGTTCAACAGACCACCCGGAATAC
GTCCCTGCCCTTTGTACACA-CCG-CCCGTCGCTCTTACCGA-TGAATTGTACTGTGAGT
TTGCAGGACCGAAC----------------------------------------------
------------------------------------------CCA-TTTTTGGT-TTGGA
AATGCAGTCAAACAGTACGATTTAAAGGAAAGAGAAGTCGTAACAAGGCATCGGTAGGTG
AACCT-------------
>180 siph
----------------------------GTGGCTTAATTTGACTCAACGCGGGGAATCTT
ACCGGGTCCGGACACACTGAGGATCGACAGACAGTTGTCTTT--CCCTCCCT----TC--
------------------------------------------------------------
-------------------GGGGTGGGATTACAAAAGATAACAGATCTTTCATGATCATG
TGATGGGTGGTGCATGGCCGTTCTTAGTTCGTGGAGTGATCTGTCTGCTTAATTGCGTTT
CAAATTTTATATTTGTTAACATGCGAGTCTTCAATGACGGCCGCT---------------
---------------------------------------------------------CCA
CCTTATAGACATTATATGATATGCACATTTGTGTATTTGATTATAACTTGTCTGGAGTCT
GGCTCGATTTTTTT-------------------------------------------GAC
TCAATTGAACGCAACGG-ACGTGATTGCAAGTCCT-TGTTGAACAAATTATATATATACT
ACTTC-------------ATCATTAGTATATATAGTTCGCTTCTCATGTC----------
--------------------------------------------------GTAGCAGTCA
AACGGGCGGGCGTCTTAATTGGCGCGGTCACGAGGCTTAATATGCTGC------------
---------------------------------------------------------GGC
-AG-GGAAAACTT-GGG-CGACCGCTGTAATAC--TTCTCTCTTAAACCAGAGGAAGATT
GCGGC-AATAACAGG---------------------------------------------
------------------------------------------------------------
------------------------------------------------------------
------------------------------------------------------------
------------------------------------------------------------
------------------------------------------------------------
------------------------------------------------------------
------------------------------------------------------------
------------------------------------------------------------
------------------------------------------------------------
------------------------------------------------------------
------------------------------------------------------------
------------------------------------------------------------
------------------------------------------------------------
------------------------------------------------------------
------------------------------------------------------------
------------------------------------------------------------
------------------------------------------------------------
------------------
>452 siph
----------------------------------------------ACGCGGGGAATCTT
ACCGGGTCCGGACACACTGAGGATTGACAGACAGTTGTCTTT--CCCTCCCT----TC--
------------------------------------------------------------
-------------------GGGGTGGGATTACAAAAGATAACAGATCTTTCATGATCATG
TGATGGGTGGTGCATGGCCGTTCTTAGTTCGTGGAGTGATCTGTCTGCTTAATTGCGTTT
CAAATTTTATATTTGTTAACATGCGAGTCTTCAATGACGGCCACT---------------
---------------------------------------------------------CCA
CCTTATAGACATTATATGATATGCACATTTGTGTATTTGATTATAACTTGTCTGGAGTCT
GGCTCGATTTTTTT-------------------------------------------GAC
TCAATTGAACGCAACGG-ACGTGATTGCAAGTCCT-TGTTGAACAAATTATATATATACT
ACTTC-------------ATCATTAGTATATATAGTTCGCTTCTCATGTC----------
--------------------------------------------------GTAGCAGTCA
AACGGGCGGGCGTCTTAATTGGCGCGGTCACGAGGCTTAATATGCTGC------------
---------------------------------------------------------GGC
TGG-GGAAAACTT-GGG-CGACCGCTGTAATAC--TTCTCTCTTAAACCAGAGGAAGATT
GCGGC-AATAACAGGTC-TGTGATG-CCC-TCAGATGTCCCGGGCCGCACACG-TGCTAC
AT-TGAT-TA-GCGC---AG----------------------------------------
------------------------------------------------------------
------------------------------------------------------------
------------------------------------------------------------
------------------------------------------------------------
TGCG-CATAC-------------------------TTACATATAGATCATTGATT-GGTT
ATTTA-------------------------------------------------------
------------------------TAACCGTCAATAT-CGCCTTGTCTGAAAGGACT---
----AGGTAATCTATTGTAA--GTGCTGGTTCCTCCTCCCGTTGA--GCATTTTAATA-A
TGGTCTCTCTACATCCCTAGCACATGA--------T----------------GTCTAGTG
CG-AT-TGTAGTT------------------------------------------GAGT-
-TCTGCCATTTATGCAA-GTGTCAATTCTCAGTGGGGACAGCCATTTGATAATTCTTTGG
CTCGGCCTCAACTAGNAATGCCTTGTACGGGTC-TTGGTTCAACAGACCACCCGGAATAC
GTCCCTGCCCTTT-----------------------------------------------
------------------------------------------------------------
------------------------------------------------------------
------------------------------------------------------------
------------------
>265 siph
------------------------------------------------------------
---GGGTCCGGACACACTGAGGATTGACAGACAGTTGTCTTT--CCCTCCCT----TC--
------------------------------------------------------------
-------------------GGGGTGGGATTACAAAAGATAACAGATCTTTCATGATCATG
TGATGGGTGGTGCATGGCCGTTCTTAGTTCGTGGAGTGATCTGTCTGCTTAATTGCGTTT
CAAATTTTATATTTGTTAACATGCGAGTCTTCAATGACGGCCACT---------------
---------------------------------------------------------CCA
CCTTATAGACATTATATGATATGCACATTTGTGTATTTGATTATAACTTGTCTGGAGTCT
GGCTCGATTTTTTT-------------------------------------------GAC
TCAATTGAACGCAACGG-ACGTGATTGCAAGTCCT-TGTTGAACAAATTATATATATACT
ACTTC-------------ATCATTAGTATATATAGTTCGCTTCTCATGTC----------
--------------------------------------------------GTAGCAGTCA
AACGGGCGGGCGTCTTAATTGGCGCGGTCACGAGGCTTAATATGCTGC------------
---------------------------------------------------------GGC
TGG-GGAAAACTT-GGG-CGACCGCTGTAATAC--TTCTCTCTTAAACCAGAGGAAGATT
GCGGC-AATAACAGGTC-TGTGATG-CCC-TCAGATGTCCCGGGCCGCACACG-TGCTAC
AT-TGAT-TA-GCGC---AG----------------------------------------
------------------------------------------------------------
------------------------------------------------------------
------------------------------------------------------------
------------------------------------------------------------
-GCG-CATAC-------------------------TTAC---------------------
------------------------------------------------------------
------------------------------------------------------------
------------------------------------------------------------
------------------------------------------------------------
------------------------------------------------------------
------------------------------------------------------------
------------------------------------------------------------
------------------------------------------------------------
------------------------------------------------------------
------------------------------------------------------------
------------------------------------------------------------
------------------
>AB263451 siph
AAGGGCACCACAAGA--GCGTGGAGCATGTGGCTTAATTTGACTCAACGCGGGGAATCTT
ACCGGGTCCGGACACACTGAGGATTGACAGACAGTTGTCTTT--CCCTCCCT----TC--
------------------------------------------------------------
-------------------GGGGTGGGATTACAATAGATAACAGATCTTTCATGATCATG
TGATGGGTGGTGCATGGCCGTTCTTAGTTCGTGGAGTGATCTGTCTGCTTAATTGCGTTT
CAAATTTTATATTTGTTAACATGCGAGTCTTCAATGACGGCCACT---------------
---------------------------------------------------------CCA
CCTTATAGACATTATATGATATGCACATTTGTGTATTTGATTATAACTTGTCTGGAGTCT
GGCTCGATTTTTTT-------------------------------------------GAC
TCAATTGAACGCAACGG-ACGTGATTGCAAGTCCT-TGTTGAACAAATTATATATATACT
ACTTC-------------ATCATTAGTATATATAGTTCGCTTCTCATGTC----------
--------------------------------------------------GTAGCAGTCA
AACGGGCGGGCGTCTTAATTGGCGCGGTCACGAGGCTTAATATGCTGC------------
---------------------------------------------------------GGC
-TG-GGAAAACTT-GGG-CGACCGCTGTAATAC--TTCTCTCTTAAACCAGAGGAAGATT
GCGGC-AATAACAGGTC-TGTGATG-CCC-TCAGATGTCCCGGGCCGCACACG-TGCTAC
AT-TGAT-TA-GCGC---AG----------------------------------------
------------------------------------------------------------
------------------------------------------------------------
------------------------------------------------------------
------------------------------------------------------------
TGCG-CATAC-------------------------TTACATATAGATCATTGATT-GGTT
ATTTA-------------------------------------------------------
------------------------TAACCGTCAATAT-CGCCTTGTCTGAAAGGACT---
----AGGTAATCTATTGTAA--GTGCTGGTTCCTCCTCCCGTTGA--GCATTTTAATA-A
TGGTCTCTCTACATCCCTAGCACATGA--------T----------------GTCTAGTG
CG-AT-TGTAGTT------------------------------------------GAGT-
-TCTGCCATTTATGCAA-GTGTCAATTCTCAGTGGGGACAGCCATTTGATAATTCTTTGG
CTCGGCCTCAACTAGGAATGCCTTGTACGGGTC-TTGGTTCAACAGACCACCCGGAATAC
GTCCCTGCCCTTTGTACACA-CCG-CCCGTCGCTCTTACCGA-TGAATTGTACTGTGAGT
TTGCAGGACCGAAC----------------------------------------------
------------------------------------------CCA--TTTTAAGTTTGGA
AATGCAGTCAAACAGTNCGATTNAAAGGAAAGAGAAGTCGTAACAAGGCATCAGTAGGTG
AACCT-------------
>300407c siph
---GGCACCACAAGAA--CGTGGAGCATGTGGCTTAATTTGACTCAACGCGGGGAATCTT
ACCGGGTCCGGACACACTGAGGATTGACAGACAGTTGTCTTT--CCCTCCCT----TC--
------------------------------------------------------------
-------------------GGGGTGGGATTACAAAAGATAACAGATCTTTCATGATCATG
TGATGGGTGGTGCATGGCCGTTCTTAGTTCGTGGAGTGATCTGTCTGCTTAATTGCGTTT
CAAATTTTATATTTGTTAACATGCGAGTCTTCAATGACGGCCACT---------------
---------------------------------------------------------CCA
CCTTATAGACATTATATGATATGCACATTTGTGTATTTGATTATAACTTGTCTGGAGTCT
GGCTCGATTTTTTT-------------------------------------------GAC
TCAATTGAACGCAACGG-ACGTGATTGCAAGTCCT-TGTTGAACAAATTATATATATACT
ACTTC-------------ATCATTAGTATATATAGTTCGCTTCTCATGTC----------
--------------------------------------------------GTAGCAGTCA
AACGGGCGGGCGTCTTAATTGGCACGGTCACGAGGCTTAATATGCTGC------------
---------------------------------------------------------GGC
-TG-GGAAAACTT-GGG-CGACCGCTGTAATAC--TTCTCTCTTAAACCAGAGGAAGATT
GCGGC-AATAACAGGTC-TGTGATG-CCC-TCAGATGTCCCGGGCCGCACACG-TGCTAC
AT-TGAT-TA-GCGC---AG----------------------------------------
------------------------------------------------------------
------------------------------------------------------------
------------------------------------------------------------
------------------------------------------------------------
TGCG-CATAC-------------------------TTACATATAGATCATTGATT-GGTT
ATTTA-------------------------------------------------------
------------------------TAACCGTCAATAT-CGCCTTGTCTGAAAGGACT---
----AGGTAATCTATTGTAA--GTGCTGGTTCCTCCTCCCGTTGA--GCATTTTAATA-A
TGGTCTCTCTACATCCCTAGCACATGA--------T----------------GTCTAGTG
CG-AT-TGTAGTT------------------------------------------GAGT-
-TCTGCCATTTATGCAA-GTGTCAATTCTCAGTGGGGACAGCCATTTGATAATTCTTTGG
CTCGGCCTCAACTGGGAATGCCTTGTACGGGTC-TTGGTTCAACAGACCACCCGGAATAC
GTCCCTGCCCTTTGTACACA-CCG-CCCGTCGCTCTTACCGA-TGAATTGTACTGTGAGT
TTGCAGGACCGAAC----------------------------------------------
------------------------------------------CCATTTTTTTGGTTTGGA
AATGCAGTCAAACAGTACGATTTAA-----------------------------------
------------------
>P11 siph
----GCACCACAAGA--GCGTGGAGCATGTGGCTTAATTTGACTCAACGCGGGGAATCTT
ACCGGGTCCGGACATACTGAGGATTGACAGACATCACCACGT--CTTTTTG---------
------------------------------------------------------------
-------------------TCCTTAAAAAGACAAAAGATAACAGATCTTTCATGATTATG
TGGTGGGTGGTGCATGGCCGTTCTTAGTTCGTGGAGTGATCTGTCTGCTTAATTGCGTTT
CAAATGTATTTTTGATTTCTCAAACGAGTCTACGAAG-----------------------
------------------------------------------------------------
-------------------ATGTCTATTCATAACAAGCACTTCATTTATGATTTGTTTGG
AATACGACTCTTTC-------------------------------------------GGC
TCAATTGAACGCAACGG-ACGTGATTGCAAGTCCT-TGTTGAACTTCTATACATATCATT
TACATTCTTAACTGAGTGTATCTAAGATAATAGAGTTCGCTTTCTATTG-----------
-------------------------------------------------GTGACGGGATC
TCCAAT---------CACTTTCGA-GTGAGAGTGAGTGATCT-------AATC-------
---------------------------------------------------------CTT
-TA-GGAAAACTC-GGG-CGACCGCTGTAATAC--TTTCTTTTTAAAACAGAGGAAGATT
GCGGC-AATAACAGGTC-TGTGATG-CCC-TCAGATGTCCCGGGCCGCACACG-TGCTAC
AT-TGAT-TA-GCGC---AG----------------------------------------
------------------------------------------------------------
------------------------------------------------------------
------------------------------------------------------------
------------------------------------------------------------
TGCG-CATAC---------T-TTCAAT----ATG-ATACATTGGTTTTGGTAGTA-AGCT
ATTCA----TCTGATGG------------------A------------------------
--------------TATGCTACTCTCCATACCAATAC-TATCTAGTCTGAAAAGACT---
----GGGTAATCTATTGTAA--GTGCTGGTTCCTCTTCCCGTTGA--GCATTTTAATA-A
TGGTCTCTCTACGTCCCTAGTATAT----------------------------TCTAGTG
CG-AT-TGTAGTT------------------------------------------GAGT-
-C-TGCCATTTATGCAA-GTGTCAATTCTCAGTGGGGACAGACATTTGATAATTCTTTGT
CTCGTTCTTAACTAGGAATGCCTTGTACGGGTC-TTGGTTCAACAGACCACCCGGAATAC
GTCCCTGCCCTTTGTACACA-CCG-CCCGTCGCTCTTACCGA-TGAATTTCACTGTGAGT
TCAATGGACCGATT----------------------------------------------
-----------------------------------------------TTTTCCCTTTGGA
AATTTGGTCAAACAGTGAGATTTAAAGGAAAGAGAAGTCGTAACAAGGCATCCGTA----
------------------
>162 siph
------------------------------------------------------------
---GGGTCCGGACATACTGAGGATTGACAGACATCACCACGT--CTTTTTG---------
------------------------------------------------------------
-------------------TCCTTAAAAAGACAAAAGATAACAGATCTTTCATGATTATG
TGGTGGGTGGTGCATGGCCGTTCTTAGTTCGTGGAGTGATCTGTCTGCTTAATTGCGTTT
CAAATGTATTTTTGATTTATCAAACGAGTCTACGAAG-----------------------
------------------------------------------------------------
-------------------ATGTCTATTCATAACAAGCATTTCATTTATGATTTGTTTGG
AATACGGCTCTTTC-------------------------------------------GGC
TCAATTGAACGCAACGG-ACGTGATTGCAAGTCCT-TGTTGAACTTCTGTATATATCATT
TACATTCTTAACTGAGTGTATCTAAGATAATAGAGTTCGCTTTCTATTG-----------
-------------------------------------------------GTGACGGGATC
TCCAAT---------CACTTTCGA-GTGAGAGTGAGTGATCT-------AATC-------
---------------------------------------------------------CTT
-TA-GGAAAACTC-GGG-CGACCGCTGTAATAC--TTTCTTTTTAAAACAGAGGAAGATT
GCGGC-AATAACAGGTC-TGTGATG-CCC-TCAGATGTCCCGGGCCGCACACG-TGCTAC
AT-TGAT-TA-GCGC---AG----------------------------------------
------------------------------------------------------------
------------------------------------------------------------
------------------------------------------------------------
------------------------------------------------------------
TGCG-CATAC---------T-TTCAAT----ATG-ATACATTGGTTTTGGTAGTA-AGCT
ATTCA----TCTGATGG------------------A------------------------
--------------TATGCTACTCTCCATACCAATAC-TATCTAGTCTGAAAAGACT---
----GGG-AATCTATTG-AA--GTGCTGGTCCTCTTCCC--GTGA--GCATTTTAA----
------------------------------------------------------------
------------------------------------------------------------
------------------------------------------------------------
------------------------------------------------------------
------------------------------------------------------------
------------------------------------------------------------
------------------------------------------------------------
------------------------------------------------------------
------------------
>6699 siph
------------------------------------------------------------
------------------------------------------------------------
------------------------------------------------------------
------------------------------------------------------------
---------------------------------------------------ATTGCGTTT
C-AATGTATTTTTGATTTATCAAACGAGTCTACGAAG-----------------------
------------------------------------------------------------
-------------------ATGTCTATTCATAACAAGCATTTCATTTATGATTTGTTTGG
AATACGGCTCTTTC-------------------------------------------GGC
TCAATTGAACGCAACGG-ACGTGATTGCAAGTCCT-TGTTGAACTTCTGTATATATCATT
TACATTCTTAACTGAGTGTATCTAAGATAATAGAGTTCGCTTTCTATTG-----------
-------------------------------------------------GTGACGGGATC
TCCAAT---------CACTTTCGA-GTGAGAGTGAGTGATCT-------AATC-------
---------------------------------------------------------CTT
-TAGGGAAAACTC-GGG-CGACCGCTGTAATAC--TTTCTTTTTAAAACAGAGGAAGATT
GCGGC-AATAACAGGTC-TGTGATG-CCC-TCAGATGTCCCGGGCCGC------------
------------------------------------------------------------
------------------------------------------------------------
------------------------------------------------------------
------------------------------------------------------------
------------------------------------------------------------
------------------------------------------------------------
------------------------------------------------------------
------------------------------------------------------------
------------------------------------------------------------
------------------------------------------------------------
------------------------------------------------------------
------------------------------------------------------------
------------------------------------------------------------
------------------------------------------------------------
------------------------------------------------------------
------------------------------------------------------------
------------------------------------------------------------
------------------
>2637 siph
------------------------------------------------------------
------------------------------------------------------------
------------------------------------------------------------
------------------------------------------------------------
------------------------------------------------------------
------------------------------------------------------------
------------------------------------------------------------
------------------------------------------------------------
------------------------------------------------------------
------------------------------------------------------------
------------------------------------------------------------
------------------------------------------------------------
------------------------------------------------------------
------------------------------------------------------------
-------------------------------------------------------AGANT
GCGGC-AATAACAGGTC-TGTGATG-CCC-TCAGATGTCCCGGGCCGCACACG-TGCTAC
AT-TGAT-TA-GCGC---AG----------------------------------------
------------------------------------------------------------
------------------------------------------------------------
------------------------------------------------------------
------------------------------------------------------------
TGCG-CATAC---------T-TTCAAT----ATG-ATACATTGGTTTTGGTAGTA-AGCT
ATTCA----TCTGATGG------------------A------------------------
--------------TATGCTACTCTCCATACCAATAC-TATCTAGTCTGAAAAGACT---
----GGGTAATCTATTGTAA--GTGCTGGTTCCTCTTCCCGTTGA--GCATTTTAATA-A
TGGTCTCTCTACGTCCCTAGTATAT----------------------------TCTAGTG
CG-AT-TGTAGTT------------------------------------------GAGT-
-C-TGCCATTTATGCAA-GTGTCAATTCTCAGTGGGGACAGACATTTGATAATTCTTTGT
CTCGTTCTTAACTAGGAATGCCTTGTACGGGTC-TTGGTTCAACAGACCACCCGGAATAC
GTCCCTGCCCTTTGTACACA-CCG-CCCGTCGCTCTTAC---------------------
------------------------------------------------------------
------------------------------------------------------------
------------------------------------------------------------
------------------
>300 siph
---------------------------------------------------GGGAATCTT
ACCGGGTCCGGACATACTGAGGATTGACAGACATCACCACGT--CTTTTTG---------
------------------------------------------------------------
-------------------TCCTTAAAAAGACAAAAGATAACAGATCTTTCATGATTATG
TGGTGGGTGGTGCATGGCCGTTCTTAGTTCGTGGAGTGATCTGTCTGCTTAATTGCGTTT
CAAATGTATTTTTGATTTATCAAACGAGTCTACGAAG-----------------------
------------------------------------------------------------
-------------------ATG-TCTATTCATACAAGCACTTCATTTATGATTTGTTTGG
AATACGACTCTTTC-------------------------------------------GGC
TCAATTGAACGCAACGG-ACGTGATTGCAAGTCCT-TGTTGAACTTCTGTATATATCATT
TACATTCTTAACTGAGTGTATCTAAGATAATAGAGTTCGCTTTCTATTG-----------
-------------------------------------------------GTGACGGGATC
TCCAAT---------CACTTTCGA-GTGAGAGTGAGTGATCT-------AATC-------
---------------------------------------------------------CTT
-TA-GGAAAACTC-GGG-CGACCGCTGTAATAC--TTTCTTTTTAAAACAGAGGAAGATT
GCGGC-AATAACAGGTC-TGTGATG-CCC-TCAGATGTCCCGGGCCGCACACG-TGCTAC
AT-TGAT-TA-GCGC---AG----------------------------------------
------------------------------------------------------------
------------------------------------------------------------
------------------------------------------------------------
------------------------------------------------------------
TGCG-CATAC---------T-TTCAAT----ATG-ATACATTGGTTTTGGTAGTA-AGCT
ATTCA----TCTGATGG------------------A------------------------
--------------TATGCTACTCTCCATACCAATAC-TATCTAGTCTGAAAAGACT---
----GGGTAATCTATTGTAA--GTGCTGGTTCCTCTTCCCGTTGA--GCATTTTAATA-A
TGGTCTCTCTACGTCCCTAGTATAT----------------------------TCTAGTG
CG-AT-TGTAGTT------------------------------------------GAGT-
-C-TGCCATTTATGCAA-GTGTCAATTCTCAGTGGGGACAGACATTTGATAATTCTTTGT
CTCGTTCTTAACTAGGAATGCCTTGTACGGGTC-TTGGTTCNACAGACCACCCGGAATAC
GTCCCTGCCCTTTGTACACA-CCG-CCCGTCGCTCTTACCGA-TGANNTTCACTGTGAGT
TC-ATGGACCGATT----------------------------------------------
-----------------------------------------------TTNNCCCTTGGAA
AT----------------------------------------------------------
------------------
>1999 siph
------------------------------------------------------------
------------------------------------------------------------
------------------------------------------------------------
------------------------------------------------------------
----------------------------------------------------TTGCGTTT
C-AATGTATTTTTGATTTATCAAACGAGTCTACGAAG-----------------------
------------------------------------------------------------
-------------------ATG-TCTATTCATACAAGCACTTCATTTATGATTTGTTTGG
AATACGACTCTTTC-------------------------------------------GGC
TCAATTGAACGCAACGG-ACGTGATTGCAAGTCCT-TGTTGAACTTCTGTATATATCATT
TACATTCTTAACTGAGTGTATCTAAGATAATAGAGTTCGCTTTCTATTG-----------
-------------------------------------------------GTGACGGGATC
TCCAAT---------CACTTTCGA-GTGAGAGTGAGTGATCT-------AATC-------
---------------------------------------------------------CTT
-TAGGGAAAACTC-GGG-CGACCGCTGTAATAC--TTTCTTTTTAAAACAGAGGAAGATT
GCGGC-AATAACAGGTC-TGTGATG-CCC-TCAGATGTCCCGGGCCGC------------
------------------------------------------------------------
------------------------------------------------------------
------------------------------------------------------------
------------------------------------------------------------
------------------------------------------------------------
------------------------------------------------------------
------------------------------------------------------------
------------------------------------------------------------
------------------------------------------------------------
------------------------------------------------------------
------------------------------------------------------------
------------------------------------------------------------
------------------------------------------------------------
------------------------------------------------------------
------------------------------------------------------------
------------------------------------------------------------
------------------------------------------------------------
------------------
>A149 siph
------------------------------------------------------------
------------------------------------------------------------
------------------------------------------------------------
------------------------------------------------------------
------------------------------------------------------------
----TGTATTTTTGATTTATCAAACGAGTCTACGA-------------------------
------------------------------------------------------------
-------------------AGGACCTATTCATACAAGCACTTCATTTATGATTTGTTTGG
AATTTGGTTCTTTC-------------------------------------------GGC
TCAATTGAACGCAACGG-ACGTGATTGCAAGTCCT-TGTTGAACTTCTGTATATATCATT
TACATTCTTAACTGAGTGTATCTAAGATAATAGAGTTCGCTTTCTATTG-----------
-------------------------------------------------GTGACGGGATC
TCCT---------------------CATTCGTGGAGTGATCT-------AATC-------
---------------------------------------------------------CTC
-TA-GGAAAACTC-GGG-CGACCGCTGTAATAC--TTTCTTTTTAAAACAGAGGAAGATT
GCGGC-AATAACAGGTC-TGTGATG-CCC-TCAGATGTCCCGGGCCGCACACG-TGCTAC
AT-TGAT-TA-GCGC---AG----------------------------------------
------------------------------------------------------------
------------------------------------------------------------
------------------------------------------------------------
------------------------------------------------------------
TGCG-CATAC---------T-TTCAAT----ATG-ATACATTGGTTTTGGTAGTA-AGCT
ATTCA----TCTGATGG------------------A------------------------
--------------TATGCTACTCTCCATACCAATAC-TATCTAGTCTGAAAAGACT---
----GGGTAATCTATTGTAA--GTGCTGGTTCCTCTTCCCGTTGA--GCATTTTAATA-A
TGGTCTCTCTACGTCCCTAGTATAT----------------------------TCTAGTG
CG-AT-TGTAGTT------------------------------------------GAGT-
-C-TGCCATTTATGCAA-GTGTCAATTCTCAGTGGGGACAGACATTTGATAATTCTTTGT
CTCGTTCTTAACTAGGAATGCCTTGTACGGGTC-TTGGTTCAACAGACCACCCGGAATAC
GTCCCTGCCCTTTGTACACA-CCG-CCCGTCGCTCTTACCGA-TGAATTTCACTGTGAGT
TCAATGGACCGATT----------------------------------------------
-----------------------------------------------TTTTCCCTTTGGA
AATTTGGTCAAACAGTGAGA----------------------------------------
------------------
>A165 siph
------------------------------------------------------------
------------------------------------------------------------
------------------------------------------------------------
------------------------------------------------------------
------------------------------------------------------------
----TGTATTTTTGATTTATCAAACGAGTCTACGA-------------------------
------------------------------------------------------------
-------------------AGGACCTATTCATACAAGCACTTCATTTATGATTTGTTTGG
AATTTGGTTCTTTC-------------------------------------------GGC
TCAATTGAACGCAACGG-ACGTGATTGCAAGTCCT-TGTTGAACTTCTGTATATATCATT
TACATTCTTAACTGAGTGTATCTAAGATAATAGAGTTCGCTTTCTATTG-----------
-------------------------------------------------GTGACGGGATC
TCCT---------------------CATTCGTGGAGTGATCT-------AATC-------
---------------------------------------------------------CTC
-TAGGGAAAACTC-GGG-CGACCGCTGTAATAC--TTTCTTTTTAAAACAGAGGAAGATT
GCGGC-AATAACAGGTC-TGTGATG-CCC-TCAGATGTCCCGGG----------------
------------------------------------------------------------
------------------------------------------------------------
------------------------------------------------------------
------------------------------------------------------------
------------------------------------------------------------
------------------------------------------------------------
------------------------------------------------------------
------------------------------------------------------------
------------------------------------------------------------
------------------------------------------------------------
------------------------------------------------------------
------------------------------------------------------------
------------------------------------------------------------
------------------------------------------------------------
------------------------------------------------------------
------------------------------------------------------------
------------------------------------------------------------
------------------
>A209 siph
------------------------------------------------------------
------------------------------------------------------------
------------------------------------------------------------
------------------------------------------------------------
------------------------------------------------------------
----TGTATTTTTGATTTATCAAACGAGTCTACGA-------------------------
------------------------------------------------------------
-------------------AGGACCTATTCATACAAGCACTTCATTTATGATTTGTTTGG
AATTTGGTTCTTTC-------------------------------------------GGC
TCAATTGAACGCAACGG-ACGTGATTGCAAGTCCT-TGTTGAACTTCTGTATATATCATT
TACATTCTTAACTGAGTGTATCTAAGATAATAGAGTTCGCTTTCTATTG-----------
-------------------------------------------------GTGACGGGATC
TCCT---------------------CATTCGTGGAGTGATCT-------AATC-------
---------------------------------------------------------CTC
-TA-GGAAAACTC-GGG-CGACCGCTGTAATAC--TTTCTTTTTAAAACAGAGGAAGATT
GCGGC-AATAACAGGTC-TGTGATG-CCC-ACAGATGTCCCGGGCCGCA-----------
------------------------------------------------------------
------------------------------------------------------------
------------------------------------------------------------
------------------------------------------------------------
------------------------------------------------------------
------------------------------------------------------------
------------------------------------------------------------
------------------------------------------------------------
------------------------------------------------------------
------------------------------------------------------------
------------------------------------------------------------
------------------------------------------------------------
------------------------------------------------------------
------------------------------------------------------------
------------------------------------------------------------
------------------------------------------------------------
------------------------------------------------------------
------------------
>AJ390563 siph
------------------------------------------------------------
------------------------------------------------------------
------------------------------------------------------------
------------------------------------------------------------
------------------------------------------------------------
------------------------------------------------------------
------------------------------------------------------------
------------------------------------------------------------
------------------------------------------------------------
------------------------------------------------------------
------------------------------------------------------------
------------------------------------------------------------
------------------------------------------------------------
------------------------------------------------------------
-------------------------TGTAATA---CTTCTCTTTAAAACAGAGGCAGGTT
GCGGC-AATAACAGGTC-TGTGATG-CCC-TCAGATGTCCCGGGCCGCACACGKTGCTAC
AT-TGAT-TA-GCGC---AG----------------------------------------
------------------------------------------------------------
------------------------------------------------------------
------------------------------------------------------------
------------------------------------------------------------
TGCG-CATAC---------T-TTCAAT----ATG-ATACATTGG----------------
----A----TTGGTGGT------------------G------------------------
--------------AATTGTTGGCCCCGT-CTAATAC-TGTCCTGTCTGAGAAGGCT---
----GGGTAATCAATTGTAA--GTGCTGGTTCCTACTCCCGTTGA--GCATTTTAATA-A
TGGCCTCTCTACATCCCTAGTAAC-----------------------------CCTAGTG
CG-AT-TGTAGTT------------------------------------------GAGC-
-CTTGCCATTTATGCAA-GTGTCAATTCTCAGTGGGGACAGACATTTGATAATTCTTTGT
CTCGTTCTTAACTAGGAATGCCTTGTACGGGTC-TTGGTTCAACAGACCACCCGGAATAC
GTCCCTGCCCTTTGAAAANA-CCG-CCCGTCGCTCTTACCGA-TGACTTTCCCTAAGAGT
------------------------------------------------------------
------------------------------------------------------------
------------------------------------------------------------
------------------
>AJ390558 siph
------------------------------------------------------------
------------------------------------------------------------
------------------------------------------------------------
------------------------------------------------------------
------------------------------------------------------------
------------------------------------------------------------
------------------------------------------------------------
------------------------------------------------------------
------------------------------------------------------------
------------------------------------------------------------
------------------------------------------------------------
------------------------------------------------------------
------------------------------------------------------------
------------------------------------------------------------
------------------------------------------------------------
------------------------------------------------------------
------------------------------------------------------------
------------------------------------------------------------
------------------------------------------------------------
------------------------------------------------------------
------------------------------------------------------------
------------------------------------------------------------
------------------------------------------------------------
------------------------------------------------------------
------------------------------------------------------------
-------------TCCCTAGTAAC-----------------------------CCTAGTG
CG-AT-TGTAGTT------------------------------------------GAGC-
-CTTGCCATTTATGCAA-GTGTCAATTCTCAGTGGGGACAGACATTTGATAATTCTTTGT
CTCGTTCTTAACTAGGAATGCCTTGTACGGGTC-TTGGTTCAACAGACCACCCGGAATAC
GTCCCTGCCCTTTGTACACA-CCG-CCCGTCGCTCTTACCGA-TGACTTTCCCTGTGAGT
TTGAAGGACTGGTG----------------------------------------------
------------------------------------------GTT-GCATRGACTATTGG
AAATTCTGTC--------------------------------------------------
------------------
>spinose|P155|07
-------------------GTGGAGCATGTGGCTTAATTTGACTCAACGCGGGGAATCTT
ACCGGGTCCGGACATACTGAGGATTGACAGACATCACCACGT--CTTTTTG---------
------------------------------------------------------------
-------------------TCCTTAAAAAGACAAAAGATAACAGATCTTTCATGATTATG
TGGTGGGTGGTGCATGGCCGTTCTTAGTTCGTGGAGTGATCTGTCTGCTTAATTGCGTTT
CAAATGTATTTTTGATTTATCAAACGAGTCTACGA-------------------------
------------------------------------------------------------
-------------------AGGACCTATTCATACAAGCACTTCATTTATGATTTGTTTGG
AATTTGGTTCTTTC-------------------------------------------GGC
TCAATTGAACGCAACGG-ACGTGATTGCAAGTCCT-TGTTGAACTTCTGTATATATCATT
TACATTCTTAACTGAGTGTATCTAAGATAATAGAGTTCGCTTTCTATTG-----------
-------------------------------------------------GTGACGGGATC
TCCT---------------------CATTTGTGGAGTGATCT-------AATC-------
---------------------------------------------------------CTC
-TA-GGAAAACTC-GGG-CGACCGCTGTAATAC--TTTCTTTTTAAAACAGAGGAAGATT
GCGGC-AATAACAGGTC-TGTGATG-CCC-TCAGATGTCCCGGGCCGCACACG-TGCTAC
AT-TGAT-TA-GCGC---AG----------------------------------------
------------------------------------------------------------
------------------------------------------------------------
------------------------------------------------------------
------------------------------------------------------------
TGCG-CATAC---------T-TTCAAT----ATG-ATACATTGGTTTTGGTAGTA-AGCT
ATTCA----TCTGATGG------------------A------------------------
--------------TATGCTACTCTCCATACCAATAC-TATCTAGTCTGAAAAGACT---
----GGGTAATCTATTGTAA--GTGCTGGTTCCTCTTCCCGTTGA--GCATTTTAATA-A
TGGTCTCTCTACGTCCCTAGTATAT----------------------------TCTAGTG
CG-AT-TGTAGTT------------------------------------------GAGT-
-C-TGCCATTTATGCAA-GTGTCAATTCTCAGTGGGGACAGACATTTGATAATTCTTTGT
CTCGTTCTTAACTAGGAATGCCTTGTACGGGTC-TTGGTTCAACAGACCACCCGGAATAC
GTCCCTGCCCTTTGTACACA-CCG-CCCGTCGCTCTTACCGA-TGAATTTCACTGTGAGT
TCAATGGACCGATT----------------------------------------------
-----------------------------------------------TTTTCCCTTTGGA
AATTTGGTCAAACAGTGAGATTTAAAG---------------------------------
------------------
>46132|AJ390580 siph
------------------------------------------------------------
------------------------------------------------------------
------------------------------------------------------------
------------------------------------------------------------
------------------------------------------------------------
------------------------------------------------------------
------------------------------------------------------------
------------------------------------------------------------
------------------------------------------------------------
----------GCAACGGAACGTGATTGCAAGTCCT-TGTTGAACTTCTATACATATCATT
TACATTCTTAACTGAGTGTATCTAAGATAATAGAGTTCGCTTTCTATTG-----------
-------------------------------------------------GTGACGGGATC
TCCAAT---------CACTTTCGA-GTGAGAGTGAGTGATCT-------AATC-------
---------------------------------------------------------CTT
-TA-GGAAAACTC-GGG-CGACCGCTGTAATAC--TTTCTTTTTAAAACAGAGGAAGATT
GCGGC-AATAACAGGTC-TGTGATG-CCC-TCAGATGTCCCGGGCCGCACACG-TGCTAC
AT-TGAT-TA-GCGC---AG----------------------------------------
------------------------------------------------------------
------------------------------------------------------------
------------------------------------------------------------
------------------------------------------------------------
TGCG-CATAC---------T-TTCAAT----ATG-ATACATTGGTTTTGGTAGTA-AGCT
ATTCA----TCTGATGG------------------A------------------------
--------------TATGCTACTCTCCATACCAATAC-TATCTAGTCTGAAAAGACT---
----GGGTAATCTATTGTAA--GTGCTGGTTCCTCTTCCCGTTGA--GCATTTTAATA-A
TGGTCTCTCTACGTCCCTAGTATAT----------------------------TCTAGTG
CG-AT-TGTAGTT------------------------------------------GAGT-
-C-TGCCATTTATGCAA-GTGTCAATTCTCAGTGGGGACAGACATTTGATAATTCTTTGT
CTCGTTCTTAACTAGGAATGCCTTGTACGGGTC-TTGGTTCAACAGACCACCCGGAATAC
GTCCCTGCCCTTTGTACACA-CCG-CCCGTCGCTCTTACCGA-TGAATTTCACTGTGAGT
TCAATGGACCGATT----------------------------------------------
-----------------------------------------------TTTTCCCTTTG--
------------------------------------------------------------
------------------
>AJ390578 siph
------------------------------------------------------------
------------------------------------------------------------
------------------------------------------------------------
------------------------------------------------------------
------------------------------------------------------------
------------------------------------------------------------
------------------------------------------------------------
------------------------------------------------------------
------------------------------------------------------------
----------GCAACGGAACGTGATTGCAAGTCCT-TGTTGAACTTCTATACATATCATT
TACATTCTTAACTGAGTGTATCTAAGATAATAGAGTTCGCTTTCTATTG-----------
-------------------------------------------------GTGACGGGATC
TCCAAT---------CACTTTCGA-GTGAGAGTGAGTGATCT-------AATC-------
---------------------------------------------------------CTT
-TA-GGAAAACTC-GGG-CGACCGCTGTAATAC--TTTCTTTTTAAAACAGAGGAAGATT
GCGGC-AATAACAGGTC-TGTGATG-CCC-TCAGATGTCCCGGGCCGCACACG-TGCTAC
AT-TGAT-TA-GCGC---AG----------------------------------------
------------------------------------------------------------
------------------------------------------------------------
------------------------------------------------------------
------------------------------------------------------------
TGCG-CATAC---------T-TTCAAT----ATG-ATACATTGGTTTTGGTAGTA-AGCT
ATTCA----TCTGATGG------------------A------------------------
--------------TATGCTACTCTCCATACCAATAC-TATCTAGTCTGAAAAGACT---
----GGGTAATCTATTGTAA--GTGCTGGTTCCTCTTCCCGTTGA--GCATTTTAATA-A
TGGTCTCTCTACGTCCCTAGTATAT----------------------------TCTAGTG
CG-AT-TGTAGTT------------------------------------------GAGT-
-C-TGCCATTTATGCAA-GTGTCAATTCTCAGTGGGGACAGACATTTGATAATTCTTTGT
CTCGTTCTTAACTAGGAATGCCTTGTACGGGTC-TTGGTTCAACAGACCACCCGGAATAC
GTCCCTGCCCTTTGTACACA-CCG-CCCGTCGCTCTTACCGA-TGAATTTCACTGTGAGT
TCAATGGACCGATT----------------------------------------------
-----------------------------------------------TTTTCCCTTTG--
------------------------------------------------------------
------------------
>AJ251213 siph
------------------------------------------------------------
---GGGCCCGGACATACTGAGGATTGACAGACATCACCACGT--CTTTTTG---------
------------------------------------------------------------
-------------------TCCTTAAAAAGACAAAAGATAACAGATCTTTCATGATTATG
TGGTGGGTGGTGCATGGCCGTTCTTAGTTCGTGGAGTGATCTGTCTGCTTAATTGCGTTT
CAAATGTATTTTTGATTTCTCAAACGAGTCTACGAAG-----------------------
------------------------------------------------------------
-------------------ATGTCTATTCATAACAAGCACTTCATTTATGATTTGTTTGG
AATACGACTCTTTC-------------------------------------------GGC
TCAATTGAACGCAACGG-ACGTGATTGCAAGTCCT-TGTTGAACTTCTATACATATCATT
TACATTCTTAACTGAGTGTATCTAAGATAATAGAGTTCGCTTTCTATTG-----------
-------------------------------------------------GTGACGGGATC
TCCAAT---------CACTTTCGA-GTGAGAGTGAGTGATCT-------AATC-------
---------------------------------------------------------CTT
-TA-GGAAAACTC-GGG-CGACCGCTGTAATAC--TTTCTTTTTAAAACAGAGGAAGATT
GCGGC-AATAACAGGTC-TGTGATG-CCC-TCAGATGTCCCGGGCCGCACACG-TGCTAC
AT-TGAT-TA-GCGC---AG----------------------------------------
------------------------------------------------------------
------------------------------------------------------------
------------------------------------------------------------
------------------------------------------------------------
TGCG-CATAC---------T-TTCAAT----ATG-ATACATTGGTTTTGGTAGTA-AGCT
ATTCA----TCTGATGG------------------A------------------------
--------------TATGCTACTCTCCATACCAATAC-TATCTAGTCTGAAAAGACT---
----GGGTAATCTATTGTAA--GTGCTGGTTCCTCTTCCCGTTGA--GCATTTTAATA-A
TGGTCTCTCTACGTCCCTAGTATAT----------------------------TCTAGTG
CG-AT-TGTAGTT------------------------------------------GAGT-
-C-TGCCATTTATGCAA-GTGTCAATTCTCAGTGGGGACAGACATTTGATAATTCTTTGT
CTCGTTCTTAACTAGGAATGCCTTGTACGGGTC-TTGGTTCAACAGACCACCCGGAATAC
GTCCCTGCCCTTTGTACACA-CCG-CCCGTCGCTCTTACCGA-TGAATTTCACTGTGAGT
TCAATGGACCGATT----------------------------------------------
-----------------------------------------------TTTTCCCTTTGGA
AATTTGGTCAAACAGTGAGATTTAAAGGAAAAAGGGGTC---------------------
------------------
>AJ390579 siph
------------------------------------------------------------
------------------------------------------------------------
------------------------------------------------------------
------------------------------------------------------------
------------------------------------------------------------
------------------------------------------------------------
------------------------------------------------------------
------------------------------------------------------------
------------------------------------------------------------
------------------------------------------------------------
--TTC-------------ATCATTAGTATATATAGTTCGCTTCTCATGTC----------
--------------------------------------------------GTAGCAGTCA
AACGGGCGGGCGTCTTAATTGGCGC-GTCACGAGGCTTAATATGCTGC------------
---------------------------------------------------------GGC
-AG-GGAAAACTT-GGG-CGACCGCTGTAATAC--TTCTCTCTTAAACCAGAGGAAGATT
GCGGC-AATAACAGGTC-TGTGATG-CCC-TCAGATGTCCCGGGCCGCACACG-TGCTAC
AT-TGAT-TA-GCGC---AG----------------------------------------
------------------------------------------------------------
------------------------------------------------------------
------------------------------------------------------------
------------------------------------------------------------
TGCG-CATAC-------------------------TTACATATAGATCATTGATT-GGTT
ATTTA-------------------------------------------------------
------------------------TAACCGTCAATAT-CGCCTTGTCTGAAAGGACT---
----AGGTAATCTATTGTAA--GTGCTGGTTCCTCCTCCCGTTGA--GCATTTTAATA-A
TGGTCTCTCTACATCCCTAGCACATGA--------T----------------GTCTAGTG
CG-AT-TGTAGTT------------------------------------------GAGT-
-CTTGCCATTTATGCAA-GTGTCAATTCTCAGTGGGGACAGCCATTTGATAATTCTTTGG
CTCGGCCTCAACTAGGAATGCCTTGTACGGGTC-TTGGTTCAACAGACCACCCGGAATAC
GTCCCTGCCCTTTGTACACAMCCG-CCCGTCGCTCTTACCGA-TGAATTGTACTGTGAGT
TTGCAGGACCGAAC----------------------------------------------
------------------------------------------CCA-TTTTTGGGTTTGGA
AATGCAGTC---------------------------------------------------
------------------
>AJ390577 siph
------------------------------------------------------------
------------------------------------------------------------
------------------------------------------------------------
------------------------------------------------------------
------------------------------------------------------------
------------------------------------------------------------
------------------------------------------------------------
------------------------------------------------------------
------------------------------------------------------------
--------------------------------------------AAATTATATATATACT
ACTTC-------------ATCATTAGTATATATAGTTCGCTTCTCATGTC----------
--------------------------------------------------GTAGCAGTCA
AACGGGCGGGCGTCTTAATTGGCGC-GTCACGAGGCTTAATATGCTGC------------
---------------------------------------------------------GGC
-AG-GGAAAACTT-GGG-CGACCGCTGTAATAC--TTCTCTCTTAAACCAGAGGAAGATT
GCGGC-AATAACAGGTC-TGTGATG-CCC-TCAGATGTCCCGGGCCGCACACG-TGCTAC
AT-TGAT-TA-GCGC---AG----------------------------------------
------------------------------------------------------------
------------------------------------------------------------
------------------------------------------------------------
------------------------------------------------------------
TGCG-CATAC-------------------------TTACATATAGATCATTGATT-GGTT
ATTTA-------------------------------------------------------
------------------------TAACCGTCAATAT-CGCCTTGTCTGAAAGGACT---
----AGGTAATCTATTGTAA--GTGCTGGTTCCTCCTCCCGTTGA--GCATTTTAATA-A
TGGTCTCTCTACATCCCTAGCACATGA--------T----------------GTCTAGTG
CG-AT-TGTAGTT------------------------------------------GAGT-
-CTTGCCATTTATGCAA-GTGTCAATTCTCAGTGGGGACAGCCATTTGATAATTCTTTGG
CTCGGCCTCAACTAGGAATGCCTTGTACGGGTC-TTGGTTCAACAGACCACCCGGAATAC
GTCCCTGCCCTTTGTACACA-CCG-CCCGTCGCTCTTACCGA-TGAATTGTACTGTGAGT
TTGCAGGACCGAAC----------------------------------------------
------------------------------------------CCA-TTTTTGGGTT----
------------------------------------------------------------
------------------
>AJ390576 siph
------------------------------------------------------------
------------------------------------------------------------
------------------------------------------------------------
------------------------------------------------------------
------------------------------------------------------------
------------------------------------------------------------
------------------------------------------------------------
------------------------------------------------------------
------------------------------------------------------------
--------------------------------------------AAATTATATATATACT
ACTTC-------------ATCATTAGTATATATAGTTCGCTTCTCATGTC----------
--------------------------------------------------GTAGCAGTCA
AACGGGCGGGCGTCTTAATTGGCGC-GTCACGAGGC-TAATATGCTGC------------
---------------------------------------------------------GGC
-AG-GGAAAACTT-GGG-CGACCGCTGTAATAC--TTCTCTCTTAAACCAGAGGAAGATT
GCGGC-AATAACAGGTC-TGTGATG-CCC-TCAGATGTCCCGGGCCGCACACG-TGCTAC
AT-TGAT-TA-GCGC---AG----------------------------------------
------------------------------------------------------------
------------------------------------------------------------
------------------------------------------------------------
------------------------------------------------------------
TGCG-CATAC-------------------------TTACATATAGATCATTGATT-GGTT
ATTTA-------------------------------------------------------
------------------------TAACCGTCAATAT-CGCCTTGTCTGAAAGGACT---
----AGGTAATCTATTGTAA--GTGCTGGTTCCTCCTCCCGTTGA--GCATTTTAATA-A
TGGTCTCTCTACATCCCTAGCACATGA--------T----------------GTCTAGTG
CG-AT-TGTAGTT------------------------------------------GAGT-
-CTTGCCATTTATGCAA-GTGTCAATTCTCAGTGGGGACAGCCATTTGATAATTCTTTGG
CTCGGCCTCAACTAGGAATGCCTTGTACGGGTC-TTGGTTCAACAGACCACCCGGAATAC
GTCCCTGCCCTTTGTACACA-CCG-CCCGTCGCTCTTACCGA-TGAATTGTACTGTGAGT
TTGCAGGACCGAAC----------------------------------------------
------------------------------------------CCA-TTTTTGGGTT----
------------------------------------------------------------
------------------
>U65631 siph
---GGCACCACAAGA--GCGTGGAGCATGTGGCTTAATTTGACTCAACGCGGGGAATCTT
ACCGGGTCCGGACACACTGAGGATTGACAGACAGTTGTCTTT--CCCTCCCT----TC--
------------------------------------------------------------
-------------------GGGGTGGGATTACAAAAGATAACAGATCTTTCATGATCATG
TGATGGGTGGTGCATGGCCGTTCTTAGTTCGTGGAGTGATCTGTCTGCTTAATTGCGTTT
CAAATTTTATATTTGTTAACATGCGAGTCTTCAATGACGGCCGCT---------------
---------------------------------------------------------CCA
CCTTATAGACATTATATGATATGCACATTTGTGTATTTGATTATAACTTGTCTGGAGTCT
GGCTCGATTTTTTT-------------------------------------------GAC
TCAATTGAACGCAACGGACGTGATTGCAAGTCCTT-GTTGAAC-AAATTATATATATACT
ACTTC-------------ATCATTAGTATATATAGTTCGCTTCTCATGTC----------
--------------------------------------------------GTAGCAGTCA
AACGGGCGGGCGTCTTAATTGGCGCGGTCACGAGGCTTAATATGCTGC------------
---------------------------------------------------------GGC
-AG-GGAAAACTT-GGG-CGACCGCTGTAATAC--TTCTCTCTTAAACCAGAGGAAGATT
GCGGC-AATAACAGGTC-TGTGATG-CCC-TCAGATGTCCCGGGCCGCACACG-TGCTAC
AT-TGAT-TA-GCGC---AG----------------------------------------
------------------------------------------------------------
------------------------------------------------------------
------------------------------------------------------------
------------------------------------------------------------
TGCG-CATAC-------------------------TTACATATAGATCATTGATT-GGTT
ATTTA-------------------------------------------------------
------------------------TAACCGTCAATAT-CGCCTTGTCTGAAAGGACT---
----AGGTAATCTATTGTAA--GTGCTGGTTCCTCCTCCCGTTGA--GCATTTTAATA-A
TGGTCTCTCTACATCCCTAGCACATGA--------T----------------GTCTAGTG
CG-AT-TGTAGTT------------------------------------------GAGT-
-CTTGCCATTTATGCAA-GTGTCAATTCTCAGTGGGGACAGCCATTTGATAATTCTTTGG
CTCGGCCTCAACTAGGAATGCCTTGTACGGGTC-TTGGTTCAACAGACCACCCGGAATAC
GTCCCTGCCCTTTGTACACA-CCG-CCCGTCGCTCTTACCGA-TGAATTGTACTGTGAGT
TTGCAGGACCGAAC----------------------------------------------
------------------------------------------CCA-TTTTTGGGTTTGGA
AATGCAGTCAAACAGTACGATTTAAAGGAAAGAGAAGTCGTAACAAGGC-----------
------------------
>Z69602 siph
AAGGGCACCACAAGA--GCGTGGAGCATGTGGCTTAATTTGACTCAACGCGGGGAATCTT
ACCGGGTCCGGACACACTGAGGATTGACAGACAGTTGTCTTT--CCCTCCCT----TC--
------------------------------------------------------------
-------------------GGGGTGGGATTACAAAAGATAACAGATCTTTCATGATCATG
TGATGGGTGGTGCATGGCCGTTCTTAGTTCGTGGAGTGATCTGTCTGCTTAATTGCGTTT
CAAATTTTATATTTGTTAACATGCGAGTCTTCAATGACGGCCGCT---------------
---------------------------------------------------------CCA
CCTTATAGACATTATATGATATGCACATTTGTGTATTTGATTATAACTTGTCTGGAGTCT
GGCTCGATTTTTTT-------------------------------------------GAC
TCAATTGAACG-AACGGACGTGATTGCAAGTCCTT-GTTCGAACAAATTCATATATATAC
CTACTTC-----------ATCATTAGTATATATAGTTCGCTTCTCATGTC----------
--------------------------------------------------GTAGCAGTCA
AACGGGCGGGCGTCTTAATTGGCGCGGTCACGAGGCTTAATATGCTGC------------
---------------------------------------------------------GGC
-AG-GGAAAACTT-GGG-CGACCGCTGTAATAC--TTCTCTCTTAAACCAGAGGAAGATT
GCGGC-AATAACAGGTC-TGTGATG-CCC-TCAGATGTCCCGGGCCGCACACG-TGCTAC
AT-TGAT-TA-GCGC---AG----------------------------------------
------------------------------------------------------------
------------------------------------------------------------
------------------------------------------------------------
------------------------------------------------------------
TGCG-CATAC-------------------------TTACATATAGATCATTGATTGGGTT
ATTTA-------------------------------------------------------
------------------------TAACCGTCAATAT-CGCCTTGTCTGAAAGGACT---
----AGGTAATCTATTGTAA--GTGCTGGTTCCTCCTCCCGTTGA--GCATTTTAATA-A
TGGTCTCTCTACATCCCTAGCACATGA--------T----------------GTCTAGTG
CG-AT-TGTAGTT------------------------------------------CAGT-
-CTTGCCATTTATGCAA-GTGTCAATTCTCAGTGGGGACAGCCATTTGATAATTCTTTGG
CTCGGCCTCAACTAGGAATGCCTTGTACGGGTC-TTGGTTCAACAGACCACCCGGAATAC
G-CCCTGCCCTTTGTACACA-CCG-CCCGTCGCTCTTACCGA-TGAATTGTACTGTGAGT
TTGCAGGACCGAAC----------------------------------------------
------------------------------------------CCA-TTTTTGGGTTTGGA
AATGCAGTCAAACAGTACGATTTAAAGGAAAGAGAAGTCGTAACAAGGCATCGGTAGGTG
AACCT-------------
>103510|Bee
---------------------------------TTAATTTGACTCAACGCGGGAAATCTT
ACCGGGTCCGGACACACTGAGGATTGACAGACAGTTCTCTAT--ACTACTTA----A---
------------------------------------------------------------
-------------------TCGTTGGCTGGATCGAAATATATAGATCTTTCATGATTATG
TGATAGGTGGTGCATGGCCGTTCTTAGTTCGTGGAGTGATCTGTCTGCTTAATTGCGTTT
CAACATATTTATTTATGTTTGTACACCGATAC----------------------------
------------------------------------------------------------
-----------------------------------TATTTGATCATTTAGTTGGTCTAGT
ATTTTAGTTGTGCT-------------------------------------------TTC
ATATTTGAACGCAACGG-ACGTGATTGCAACCCCT-TGTTGAATTGGCACTTACTGCAAT
TCACTTTC--------------------------ATTGGTCCTTTATT------------
------------------------------------------------------------
-------------------------------------------------GAAC-------
---------------------------------------------------------CTT
-TG-GGAAAACTC-GGG-GGACCGCTGAACGA---TTTTCCTTTAAACCAGAGGAAGATT
GCGGC-AATAACAGGTC-TGTGATG-CCC-TTAGATGTCCCGGGCCGCACACG-TGCTAC
AC-TGAT-TG-CGCC---AG----------------------------------------
------------------------------------------------------------
------------------------------------------------------------
------------------------------------------------------------
------------------------------------------------------------
TACG-TGTCC---------CATTCGCT----TAG-AACCATTGGTTTTGGTAGTTATACT
GATGG----ATTGTTGTAGCTTGCTACTTCAAACCT------------------------
--------------GATTTATGGCTCCAC-CCAATAT-CGTCTAGTCTGAGAAGGCT---
----GGGTAATCTATTTGAA--GTGGTGATTTTTCCTCGTTGCGA--GCATTTTAATA-A
ATGGTTTCGTACTGTCCCTGCAGTACAATTTCTAGT----------------ACGCGGTG
CG-AC-AACTATG------------------------------------------ATATT
GCCTGCCACACATGTTC-CTATTTATTCCCAGTGGGGACAGGCATTTGGCAATTCTGTGT
CTCGTTCTTAACTAGGAATGCCTTGTACGGGTCTTTGGTTCAACAGACCACCCGGAATAC
GTCCCTGCCCTTTGTACACA-CCG-CCCGTCGCTCTTACCGA-TGATTTTCGCTGTGAGT
TTGAAGGACTGAAT----------------------------------------------
----------------------CC-----------------GACC-TTATAGGATTTGGA
AATTCTGTCAAACAGTGAGATTTAAAGGAAAGAGAAGTCGTAACAAGGCATCAGGGTACC
GAGCT----------CGA
>P027|02 hir
-------------------GTGGAGCATGTGGCTTAATTTGACTCAACGCGGGGAATCTT
ACCGGGTCCGGACACACTGAGGATTGACAGGCAAATCTAA-T--AGAATCTT----TCTT
ATTTTCTAATAAGTATAGA-----------------------------------------
-------------------TTTCTATTTGTTATAAAGATGCTAGTCCTTTCATGATTATG
TGATAGGTGGTGCATGGCCATTCTTAGTTCGTGGAGTGATCTGTCTGCTTAATTGCGTTT
CACTAAGGTCCCAGTAATCTAAGGTATGCT------------------------------
------------------------------------------------------------
-------------------CGTCTAC-TTATCTCATATGACGCTGATAGACCCCTCGTA-
------------------------------------------------------------
-----------------AGAGCGCGTTGTCTATTG-CGTTAATATATGTAACAAGTGACA
CATACTGTTGGGATCTGAAAGCAACGAACGTGACCGCAACGTCTTGTTG-----------
-------------------------------------------------CCTTTCTAATT
TATTCTAA----------------------TTCTTTTGTAATTA-GTCTAATA-------
-----------------------------------------ACAAAGGC--------TAT
-TC-TTTAAACTA-GAC-GGACCGCTGT-------TTCTCTTTTAAACCAGAGGAAGGTT
GCGGC-AATAACAGGTC-TGTGATG-CCC-TTAGATGTTCCGGGCTGCACACG-TGCTAC
AA-TGAT-CA-GTAC---AG----------------------------------------
------------------------------------------------------------
------------------------------------------------------------
------------------------------------------------------------
------------------------------------------------------------
TGAG-CATCT-CAATTTATT-ACTAAC----ACCGCTTTATTAAAGCATTCACTG-TGTA
GTTGT----GTAAGCAG------------------C------------------------
-------------TGCCTCTGATATGC---GCGGTAA-CACCTGTCTCGAGAGTCGA---
T---GGGTAATCCATTAGAA--GTAATGATTCCTCTCTTTTATAT----AGCACACTG-A
TATACAGCATCGGTTCCCGAGGTAACC--------TTGTGTTA---------CTTATGTG
CG-AG-CGTGATGTCAGAGCTTAACGTTTATTATTCTTTATGTCTAATAGATCTCTGAT-
-TTTACTGTATGTGCAA-TTGTTAATTCGTGGTGGGGACAGACCATTGTTAACTATTGGT
CTCGGTCTTAACTAGGAATGCCTCGTACGGGTC-TTGGTTCAACAAACCACCCGGAATAC
GTCCCTGCCCTTTGTACACA-CCG-CCCGTCGCTCTTACCGA-TGAACTTCTTTGTGAGT
CTAAGGGACTGGGTAA--------------------------------------------
-------------TGATTCATTCTTTT--CT-------AAAGTTT-GAATTACCTATAGA
AACTTAGCCGAACAAGGTGGTTTAAAG---------------------------------
------------------
>P029|09 hir
-------------------GTGGAGCATGTGGCTTAATTTGACTCAACGCGGGGAATCTT
ACCGGGTCCGGACACACTGAGGATTGACAGGCAAATCTAA-T--AGAATCTT----TCTT
ATTTTCTAATAAGTATAGA-----------------------------------------
-------------------TTTCTATTTGTTATAAAGATGCTAGTCCTTTCATGATTATG
TGATAGGTGGTGCATGGCCGTTCTTAGTTCGTGGAGTGATCTGTCTGCTTAATTGCGTTT
CACTAAGGTCCCAGTAATCTAAGGTATGCT------------------------------
------------------------------------------------------------
-------------------CGTCTAC-TTATCTCATATGACGCTGATAGACCCCTCGTA-
------------------------------------------------------------
-----------------AGAGCGCGTTGTCTATTG-CGTTAATATATGTAACAAGTGACA
CATACTGTTGGGATCTGAAAGCAACGAACGTGACCGCAACGTCTTGTTG-----------
-------------------------------------------------CCTTTCTAATT
TATTCTAA----------------------TTCTTTTGTAATTA-GTCTAATA-------
-----------------------------------------ACAAAGGC--------TAT
-TC-TTTAAACTA-GAC-GGACCGCTGT-------TTCTCTTTTAAACCAGAGGAAGGTT
GCGGC-AATAACAGGTC-TGTGATG-CCC-TTAGATGTTCCGGGCTGCACACG-TGCTAC
AA-TGAT-CA-GTAC---AG----------------------------------------
------------------------------------------------------------
------------------------------------------------------------
------------------------------------------------------------
------------------------------------------------------------
TGAG-CATCT-CAATTTATT-ACTAAC----ACCGCTTTATTAAAGCATTCACTG-TGTA
GTTGT----GTAAGCAG------------------C------------------------
-------------TGCCTCTGATATGC---GCGGTAA-CACCTGTCTCGAGAGTCGA---
T---GGGTAATCCATTAGAA--GTAATGATTCCTCTCTTTTATAT----AGCACACTG-A
TATACAGCATCGGTTCCCGAGGTAACC--------TTGTGTTA---------CTTATGTG
CG-AG-CGTGATGTCAGAGCTTAACGTTTATTATTCTTTATGTCTAATAGATCTCTGAT-
-TTTACTGTATGTGCAA-TTGTTAATTCGTGGTGGGGACAGACCATTGTTAACTATTGGT
CTCGGTCTTAACTAGGAATGCCTCGTACGGGTC-TTGGTTCAACAAACCACCCGGAATAC
GTCCCTGCCCTTTGTACACA-CCG-CCCGTCGCTCTTACCGA-TGAACTTCTTTGTGAGT
CTAAGGGACTGGGTAA--------------------------------------------
-------------TGATTCATTCTTTT--CT-------AAAGTTT-GAATTACCTATAGA
AACTTAGCCGAACAAGGTGGTTTAAAG---------------------------------
------------------
>P027|06 hir
-------------------GTGGAGCATGTGGCTTAATTTGACTCAACGCGGGGAATCTT
ACCGGGTCCGGACACACTGAGGATTGACAGGCAAATCTAA-T--AGAATCTT----TCTT
ATTTTCTAATAAGTATAGA-----------------------------------------
-------------------TTTCTATTTGTTATAAAGATGCTAGTCCTTTCATGATTATG
TGATAGGTGGTGCATGGCCGTTCTTAGTTCGTGGAGTGATCTGTCTGCTTAATTGCGTTT
CACTAAGGTCCCAGTAATCTAAGGTATGCT------------------------------
------------------------------------------------------------
-------------------CGTCTAC-TTATCTCATATGACGCTGATAGACCCCTCGTA-
------------------------------------------------------------
-----------------AGAGCGCGTTGTCTATTG-CGTTAATATATGTAACAAGTGACA
CATACTGTTGGGATCTGAAAGCAACGAACGTGACCGCAACGTCTTGTTG-----------
-------------------------------------------------CCTTTCTAATT
TATTCTAA----------------------TTCTTTTGTAATTA-GTCTAATA-------
-----------------------------------------ACAAAGGC--------TAT
-TC-TTTAAACTA-GAC-GGACCGCTGT-------TTCTCTTTTAAACCAGAGGAAGGTT
GCGGC-AATAACAGGTC-TGTGATG-CCC-TTAGATGTTCCGGGCTGCACACG-TGCTAC
AA-TGAT-CA-GTAC---AG----------------------------------------
------------------------------------------------------------
------------------------------------------------------------
------------------------------------------------------------
------------------------------------------------------------
TGAG-CATCT-CAATTTATT-ACTAAC----ACCGCTTTATTAAAGCATTCACTG-TGTA
GTTGT----GTAAGCAG------------------C------------------------
-------------TGCCTCTGATATGC---GCGGTAA-CACCTGTCTCGAGAGTCGA---
T---GGGTAATCCATTAGAA--GTAATGATTCCTCTCTTTTATAT----AGCACACTG-A
TATACAGCATCGGTTCCCGAGGTAACC--------TTGTGTTA---------CTTATGTG
CG-AG-CGTGATGTCAGAGCTTAACGTTTATTATTCTTTATGTCTAATAGATCTCTGAT-
-TTTACTGTATGTGCAA-TTGTTAATTCGTGGTGGGGACAGACCATTGTTAACTATTGGT
CTCGGTCTTAACTAGGAATGCCTCGTACGGGTC-TTGGTTCAACAAACCACCCGGAATAC
GTCCCTGTCCTTTGTACACA-CCG-CCCGTCGCTCTTACCGA-TGAACTTCTTTGTGAGT
CTAAGGGACTGGGTAA--------------------------------------------
-------------TGATTCATTCTTTT--CT-------AAAGTTT-GAATTACCTATAGA
AACTTAGCCGAACAAGGTGGTTTAAAG---------------------------------
------------------
>P066|13 hir
-------------------GTGGAGCATGTGGCTTAATTTGACTCAACGCGGGGAATCTT
ACCGGGTCCGGACACACTGAGGATTGACAGGCAAATCTAA-T--AGAATCTT----TCTC
ATTTT-TAATGAGTATAGA-----------------------------------------
-------------------TTTCTATTTGTTATAAAGATGCTAGTCCTTTCATGATTATG
TGATAGGTGGTGCATGGCCGTTCTTAGTTCGTGGAGTGATCTGTCTGCTTAATTGCGTTT
CACTAAGGTCCCAGTAATCTAAGGTATGCT------------------------------
------------------------------------------------------------
-------------------CGTCTAC-TTATCTCATATGACGCTGATAGACCCCTCGTA-
------------------------------------------------------------
-----------------AGAGCGCGTTGTCTATTG-CGTTAATATATGTAACAAGTGACA
CATACTGTTGGGATCTGAAAGCAACGAACGTGACCGCAACGTCTTGTTG-----------
-------------------------------------------------CCTTTCTAATT
TATTCTAA----------------------TTCTTTTGTAATTA-GTCTAATA-------
-----------------------------------------ACAAAGGC--------TAT
-TC-TTTAAACTA-GAC-GGACCGCTGT-------TTCTCTTTTAAACCAGAGGAAGGTT
GCGGC-AATAACAGGTC-TGTGATG-CCC-TTAGATGTTCCGGGCTGCACACG-TGCTAC
AA-TGAT-CA-GTAC---AG----------------------------------------
------------------------------------------------------------
------------------------------------------------------------
------------------------------------------------------------
------------------------------------------------------------
TGAG-CATCT-CAATTTATT-ACTAAC----ACCGCTTTATTAAAGCATTCAGTG-TGTA
GTTGT----GTAAGCAG------------------C------------------------
-------------TGCCTCTGATATGC---GCGGTAA-CACCTGTCTCGAGAGTCGA---
T---GGGTAATCCATTAGAA--GTAATGATTCCTCTCTTTTATAT----AGCACACTG-A
TATACAGCATCGGTTCCCGAGGTAACC--------TTGTGTTA---------CTTATGTG
CG-AG-CGTGATGTCAGAGCTTAACGTTTATTATTCTTTATGTCTAATAGATCTCTGAT-
-TTTACTGTATGTGCAA-TTGTTAATTCGTGGTGGGGACAGACCATTGTTAACTATTGGT
CTCGGTCTTAACTAGGAATGCCTCGTACGGGTC-TTGGTTCAACAAACCACCCGGAATAC
GTCCCTGCCCTTTGTACACA-CCG-CCCGTCGCTCTTACCGA-TGAACTTCTTTGTGAGT
CTAAGGGACTGGGTAA--------------------------------------------
-------------TGATTCATTCTTTTTCTT-------AAAGTTT-GAATTACCTATAGA
AACTTAGCCGAACAAGGTGGTTTAAAG---------------------------------
------------------
>P069|60 hir
-------------------GTGGAGCATGTGGCTTAATTTGACTCAACGCGGGGAATCTT
ACCGGGTCCGGACACACTGAGGATTGACAGGCAAATCTAA-T--AGAATCTT----TCTC
ATTTT-TAATGAGTATAGA-----------------------------------------
-------------------TTTCTATTTGTTATAAAGATGCTAGTCCTTTCATGATTATG
TGATAGGTGGTGCATGGCCGTTCTTAGTTCGTGGAGTGATCTGTCTGCTTAATTGCGTTT
CACTAAGGTCCCAGTAATCTAAGGTATGCT------------------------------
------------------------------------------------------------
-------------------CGTCTAC-TTATCTCATATGACGCTGATAGACCCCTCGTA-
------------------------------------------------------------
-----------------AGAGCGCGTTGTCTATTG-CGTTAATATATGTAACAAGTGACA
CATACTGTTGGGATCTGAAAGCAACGAACGTGACCGCAACGTCTTGTTG-----------
-------------------------------------------------CCTTTCTAATT
TATTCTAA----------------------TTCTTTTGTAATTA-GTCTAATA-------
-----------------------------------------ACAAAGGC--------TAT
-TC-TTTAAACTA-GAC-GGACCGCTGT-------TTCTCTTTTAAACCAGAGGAAGGTT
GCGGC-AATAACAGGTC-TGTGATG-CCC-TTAGATGTTCCGGGCTGCACACG-TGCTAC
AA-TGAT-CA-GTAC---AG----------------------------------------
------------------------------------------------------------
------------------------------------------------------------
------------------------------------------------------------
------------------------------------------------------------
TGAG-CATCT-CAATTTATT-ACTAAC----ACCGCTTTATTAAAGCATTCAGTG-TGTA
GTTGT----GTAAGCAG------------------C------------------------
-------------TGCCTCTGATATGC---GCGGTAA-CACCTGTCTCGAGAGTCGA---
T---GGGTAATCCATTAGAA--GTAATGATTCCTCTCTTTTATAT----AGCACACTG-A
TATACAGCATCGGTTCCCGAGGTAACC--------TTGTGTTA---------CTTATGTG
CG-AG-CGTGATGTCAGAGCTTAACGTTTATTATTCTTTATGTCTAATAGATCTCTGAT-
-TTTACTGTATGTGCAA-TTGTTAATTCGTGGTGGGGACAGACCATTGTTAACTATTGGT
CTCGGTCTTAACTAGGAATGCCTCGTACGGGTC-TTGGTTCAACAAACCACCCGGAATAC
GTCCCTGCCCTTTGTACACA-CCG-CCCGTCGCTCTTACCGA-TGAACTTCTTTGTGAGT
CTAAGGGACTGGGTAA--------------------------------------------
-------------TGATTCATTCTTTT--CT-------AAAGTTT-GAATTACCTATAGA
AACTTAGCCGAACAAGGTGGTTTAAAG---------------------------------
------------------
>P069|71 hir
-------------------GTGGAGCATGTGGCTTAATTTGACTCAACGCGGGGAATCTT
ACCGGGTCCGGACACACTGAGGATTGACAGGCAAATCTAA-T--AGAATCTT----TCTC
ATTTT-TAATGAGTATAGA-----------------------------------------
-------------------TTTCTATTTGTTATAAAGATGCTAGTCCTTTCATGATTATG
TGATAGGTGGTGCATGGCCGTTCTTAGTTCGTGGAGTGATCTGTCTGCTTAATTGCGTTT
CACTAAGGTCCCAGTAATCTAAGGTATGCT------------------------------
------------------------------------------------------------
-------------------CGTCTAC-TTATCTCATATGACGCTGATAGACCCCTCGTA-
------------------------------------------------------------
-----------------AGAGCGCGTTGTCTATTG-CGTTAATATATGTAACAAGTGACA
CATACTGTTGGGATCTGAAAGCAACGAACGTGACCGCAACGTCTTGTTG-----------
-------------------------------------------------CCTTTCTAATT
TATTCTAA----------------------TTCTTTTGTAATTA-GTCTAATA-------
-----------------------------------------ACAAAGGC--------TAT
-TC-TTTAAACTA-GAC-GGACCGCTGT-------TTCTCTTTTAAACCAGAGGAAGGTT
GCGGC-AATAACAGGTC-TGTGATG-CCC-TTAGATGTTCCGGGCTGCACACG-TGCTAC
AA-TGAT-CA-GTAC---AG----------------------------------------
------------------------------------------------------------
------------------------------------------------------------
------------------------------------------------------------
------------------------------------------------------------
TGAG-CATCT-CAATTTATT-ACTAAC----ACCGCTTTATTAAAGCATTCAGTG-TGTA
GTTGT----GTAAGCAG------------------C------------------------
-------------TGCCTCTGATATGC---GCGGTAA-CACCTGTCTCGAGAGTCGA---
T---GGGTAATCCATTAGAA--GTAATGATTCCTCTCTTTTATAT----AGCACACTG-A
TATACAGCATCGGTTCCCGAGGTAACC--------TTGTGTTA---------CTTATGTG
CG-AG-CGTGATGTCAGAGCTTAACGTTTATTATTCTTTATGTCTAATAGATCTCTGAT-
-TTTACTGTATGTGCAA-TTGTTAATTCGTGGTGGGGACAGACCATTGTTAACTATTGGT
CTCGGTCTTAACTAGGAATGCCTCGTACGGGTC-TTGGTTCAACAAACCACCCGGAATAC
GTCCCTGCCCTTTGTACACA-CCG-CCCGTCGCTCTTACCGA-TGAACTTCTTTGTGAGT
CTAAGGGACTGGGTAA--------------------------------------------
-------------TGATTCATTCTTTT--CT-------AAAGTTT-GAATTACCTATAGA
AACTTAGCCGAACAAGGTGGTTTAAAG---------------------------------
------------------
>R002|02 hir
-------------GAACGCGYGGAGCATGTGGCTTAATTTGACTCAACGCGGGGAATCTT
ACCGGGTCCGGACACACTGAGGATTGACAGGCAAATCTAA-T--AGAATCTT----TCTC
ATTTT-TAATGAGTATAGA-----------------------------------------
-------------------TTTCTATTTGTTATAAAGATGCTAGTCCTTTCATGATTATG
TGATAGGTGGTGCATGGCCGTTCTTAGTTCGTGGAGTGATCTGTCTGCTTAATTGCGTTT
CACTAAGGTCCCAGTAATCTAAGGTATGCT------------------------------
------------------------------------------------------------
-------------------CGTCTAC-TTATCTCATATGACGCTGATAGACCCCTCGTA-
------------------------------------------------------------
-----------------AGAGCGCGTTGTCTATTG-CGTTAATATATGTAACAAGTGACA
CATACTGTTGGGATCTGAAAGCAACGAACGTGACCGCAACGTCTTGTTG-----------
-------------------------------------------------CCTTTCTAATT
TATTCTAA----------------------TTCTTTTGTAATTA-GTCTAATA-------
-----------------------------------------ACAGAGGC--------TAT
-TC-TTTAAACTA-GAC-GGACCGCTGT-------TTCTCTTTTAAACCAGAGGAAGGTT
GCGGC-AATAACAGGTC-TGTGATG-CCC-TTAGATGTTCCGGGCTGCACACG-TGCTAC
AA-TGAT-CA-GTAC---AG----------------------------------------
------------------------------------------------------------
------------------------------------------------------------
------------------------------------------------------------
------------------------------------------------------------
TGAG-CATCT-CAATTTATT-ACTAAC----ACCGCTTTATTAAAGCATTCAGTG-TGTA
GTTGT----GTAAGCAG------------------C------------------------
-------------TGCCTCTGATATGC---GCGGTAA-CACCTGTCTCGAGAGTCGA---
T---GGGTAATCCATTAGAA--GTAATGATTCCTCTCTTTTATAT----AGCACACTG-A
TATACAGCATCGGTTCCCGAGGTAACC--------TTGTGTTA---------CTTATGTG
CG-AG-CGTGATGTCAGAGCTTAACGTTTATTATTCTTTATGTCTAATAGATCTCTGAT-
-TTTACTGTATGTGCAA-TTGTTAATTCGTGGTGGGGACAGACCATTGTTAACTATTGGT
CTCGGTCTTAACTAGGAATGCCTCGTACGGGTC-TTGGTTCAACAAACCACCCGGAATAC
GTCCCTGCCCTTTGTACACA-CCG-CCCGTCGCTCTTACCGA-TGAACTTCTTTGTGAGT
CTAAGGGACTGGGTAA--------------------------------------------
-------------TGATTCATTCTTTT--CT-------AAAGTTT-GAATTACCTATAGA
AACTTAGCCGAACAAGGTGGTTTAAAG---------------------------------
------------------
>R002|09 hir
-------------GAACGCGTGGAGCATGTGGCTTAATTTGACTCAACGCGGGGAATCTT
ACCGGGTCCGGACACACTGAGGATTGACAGGCAAATCTAA-T--AGAATCTT----TCTC
ATTTT-TAATGAGTATAGA-----------------------------------------
-------------------TTTCTATTTGTTATAAAGATGCTAGTCCTTTCATGATTATG
TGATAGGTGGTGCATGGCCGTTCTTAGTTCGTGGAGTGATCTGTCTGCTTAATTGCGTTT
CACTAAGGTCCCAGTAATCTAAGGTATGCT------------------------------
------------------------------------------------------------
-------------------CGTCTAC-TTATCTCATATGACGCTGATAGACCCCTCGTA-
------------------------------------------------------------
-----------------AGAGCGCGTTGTCTATTG-CGTTAATATATGTAACAAGTGACA
CATACTGTTGGGATCTGAAAGCAACGAACGTGACCGCAACGTCTTGTTG-----------
-------------------------------------------------CCTTTCTAATT
TATTCTAA----------------------TTCTTTTGNAATTA-GTCTAATA-------
-----------------------------------------ACAGAGGC--------TAT
-TC-TTTAAACTA-GAC-GGACCGCTGT-------TTCTCTTTNNNNNNNNNNNNNNNNN
NNNNN-NNNNNNNNNNN-NNNNNNN-NNN-NNNNNNNNNNNNNNNNNNNNNNN-NNNNNN
NN-NNNN-NN-NNNN---NN----------------------------------------
------------------------------------------------------------
------------------------------------------------------------
------------------------------------------------------------
------------------------------------------------------------
NNNN-NNNNN-NNNNNNNNN-NNNNNN----NNNNNNNNNNNNNNNNNNNNNNNN-NNNN
NNNNN----NNNNNNNN------------------N------------------------
-------------NNNNNNNGATATGC---GCGGTAA-CACCTGTCTCGAGAGTCGA---
T---GGGTAATCCATTAGAA--GTAATGATTCCTCTCTTTTATAT----AGCACACTG-A
TATACAGCATCGGTTCCCGAGGTAACC--------TTGTGTTA---------CTTATGTG
CG-AG-CGTGATGTCAGAGCTTAACGTTTATTATTCTTTATGTCTAATAGATCTCTGAT-
-TTTACTGTATGTGCAA-TTGTTAATTCGTGGTGGGGACAGACCATTGTTAACTATTGGT
CTCGGTCTTAACTAGGAATGCCTCGTACGGGTC-TTGGTTCAACAAACCACCCGGAATAC
GTCCCTGCCCTTTGTACACA-CCG-CCCGTCGCTCTTACCGA-TGAACTTCTTTGTGAGT
CTAAGGGACTGGGTAA--------------------------------------------
-------------TGATTCATTCTTTT--CT-------AAAGTTT-GAATTACCTATAGA
AACTTAGCCGAACAAGGTGGTTTAAAG---------------------------------
------------------
>R002|11 hir
-------------GAACGCGTGGAGCATGTGGCTTAATTTGACTCAACGCGGGGAATCTT
ACCGGGTCCGGACACACTGAGGATTGACAGGCAAATCTAA-T--AGAATCTT----TCTC
ATTTT-TAATGAGTATAGA-----------------------------------------
-------------------TTTCTATTTGTTATAAAGATGCTAGTCCTTTCATGATTATG
TGATAGGTGGTGCATGGCCGTTCTTAGTTCGTGGAGTGATCTGTCTGCTTAATTGCGTTT
CACTAAGGTCCCAGTAATCTAAGGTATGCT------------------------------
------------------------------------------------------------
-------------------CGTCTAC-TTATCTCATATGACGCTGATAGACCCCTCGTA-
------------------------------------------------------------
-----------------AGAGCGCGTTGTCTATTG-CGTTAATATATGTAACAAGTGACA
CATACTGTTGGGATCTGAAAGCAACGAACGTGACCGCAACGTCTTGTTG-----------
-------------------------------------------------CCTTTCTAATT
TATTCTAA----------------------TTCTTTTGTAATTA-GTCTAATA-------
-----------------------------------------ACAGAGGC--------TAT
-TC-TTTAAACTA-GAC-GGACCGCTGT-------TTCTCTTTTAAACCAGAGGAAGGTT
GCGGC-AATAACAGGTC-TGTGATG-CCC-TTAGATGTTCCGGGCTGCACACG-TGCTAC
AA-TGAT-CA-GTAC---AG----------------------------------------
------------------------------------------------------------
------------------------------------------------------------
------------------------------------------------------------
------------------------------------------------------------
TGAG-CATCT-CAATTTATT-ACTAAC----ACCGCTTTATTAAAGCATTCAGTG-TGTA
GTTGT----GTAAGCAG------------------C------------------------
-------------TGCCTCTGATATGC---GCGGTAA-CACCTGTCTCGAGAGTCGA---
T---GGGTAATCCATTAGAA--GTAATGATTCCTCTCTTTTATAT----AGCACACTG-A
TATACAGCATCGGTTCCCGAGGTAACC--------TTGTGTTA---------CTTATGTG
CG-AG-CGTGATGTCAGAGCTTAACGTTTATTATTCTTTATGTCTAATAGATCTCTGAT-
-TTTACTGTATGTGCAA-TTGTTAATTCGTGGTGGGGACAGACCATTGTTAACTATTGGT
CTCGGTCTTAACTAGGAATGCCTCGTACGGGTC-TTGGTTCAACAAACCACCCGGAATAC
GTCCCTGCCCTTTGTACACA-CCG-CCCGTCGCTCTTACCGA-TGAACTTCTTTGTGAGT
CTAAGGGACTGGGTAA--------------------------------------------
-------------TGATTCATTCTTTT--CT-------AAAGTTT-GAATTACCTATAGA
AACTTAGCCGAACAAGGTGGTTTAAAG---------------------------------
------------------
>R021|01 sci
------------------------------------------------------------
------------------------------------------------------------
------------------------------------------------------------
------------------------------------------------------------
------------------------------------------------------------
------------------------------------------------------------
------------------------------------------------------------
------------------------------------------------------------
------------------------------------------------------------
------------------------------------------------------------
-------------------------------------------TTGTTG-----------
-------------------------------------------------CCTTTCTAATT
TATTCTAA----------------------TTCTTTTGTAATTA-GTCTAATA-------
-----------------------------------------ACAGAGGC--------TAT
-TC-TTTAAACTA-GAC-GGACCGCTGT-------TTCTCTTTTAAACCAGAGGAAGGTT
GCGGC-AATAACAGGTC-TGTGATG-CCC-TTAGATGTTCCGGGCTGCACACG-TGCTAC
AA-TGAT-CA-GTAC---AG----------------------------------------
------------------------------------------------------------
------------------------------------------------------------
------------------------------------------------------------
------------------------------------------------------------
TGAG-CATCT-CAATTTATT-ACTAAC----ACCGCTTTATTAAAGCATTCAGTG-TGTA
GTTGT----GTAAGCAG------------------C------------------------
-------------TGCCTCTGATATGC---GCGGTAA-CACCTGTCTCGAGAGTCGA---
T---GGGTAATCCATTAGAA--GTAATGATTCCTCTCTTTTATAT----AGCACACTG-A
TATACAGCATCGGTTCCCGAGGTAACC--------TTGTGTTA---------CTTATGTG
CG-AG-CGTGATGTCAGAGCTTAACGTTTATTATTCTTTATGTCTAATAGATCTCTGAT-
-TTTACTGTATGTGCAA-TTGTTAATTCGTGGTGGGGACAGACCATTGTTAACTATTGGT
CTCGGTCTTAACTAGGAATGCCTCGTACGGGTC-TTGGTTCAACAAACCACCCGGAATAC
GTCCCTGCCCTTTGTACACA-CCG-CCCGTCGCTCTTACCGA-TGAACTTCTTTGTGAGT
CTAAGGGACTGGGTAA--------------------------------------------
-------------TGATTCATTCTTTT--CT-------AAAGTTT-GAATTACCTATAGA
AACTTAGCCGAACAAGGTGGTTTAAAG---------------------------------
------------------
>R021|02 sci
------------------------------------------------------------
------------------------------------------------------------
------------------------------------------------------------
------------------------------------------------------------
------------------------------------------------------------
------------------------------------------------------------
------------------------------------------------------------
------------------------------------------------------------
------------------------------------------------------------
------------------------------------------------------------
-------------------------------------------TTGTTG-----------
-------------------------------------------------CCTTTCTAATT
TATTCTAA----------------------TTCTTTTGTAATTA-GTCTAATA-------
-----------------------------------------ACAGAGGC--------TAT
-TC-TTTAAACTA-GAC-GGACCGCTGT-------TTCTCTTTTAAACCAGAGGAAGGTT
GCGGC-AATAACAGGTC-TGTGATG-CCC-TTAGATGTTCCGGGCTGCACACG-TGCTAC
AA-TGAT-CA-GTAC---AG----------------------------------------
------------------------------------------------------------
------------------------------------------------------------
------------------------------------------------------------
------------------------------------------------------------
TGAG-CATCT-CAATTTATT-ACTAAC----ACCGCTTTATTAAAGCATTCAGTG-TGTA
GTTGT----GTAAGCAG------------------C------------------------
-------------TGCCTCTGATATGC---GCGGTAA-CACCTGTCTCGAGAGTCGA---
T---GGGTAATCCATTAGAA--GTAATGATTCCTCTCTTTTATAT----AGCACACTG-A
TATACAGCATCGGTTCCCGAGGTAACC--------TTGTGTTA---------CTTATGTG
CG-AG-CGTGATGTCAGAGCTTAACGTTTATTATTCTTTATGTCTAATAGATCTCTGAT-
-TTTACTGTATGTGCAA-TTGTTAATTCGTGGTGGGGACAGACCATTGTTAACTATTGGT
CTCGGTCTTAACTAGGAATGCCTCGTACGGGTC-TTGGTTCAACAAACCACCCGGAATAC
GTCCCTGCCCTTTGTACACA-CCG-CCCGTCGCTCTTACCGA-TGAACTTCTTTGTGAGT
CTAAGGGACTGGGTAA--------------------------------------------
-------------TGATTCATTCTTTT--CT-------AAAGTTT-GAATTACCTATAGA
AACTTAGCCGAACAAGGTGGTTTAAAG---------------------------------
------------------
>R021|36 sci
------------------------------------------------------------
------------------------------------CTAA-T--AGAATCTT----TCTC
ATTTT-TAATGAGTATAGA-----------------------------------------
-------------------TTTCTATTTGTTATAAAGATGCTAGTCCTTTCATGATTATG
TGATAGGTGGTGCATGGCCGTTCTTAGTTCGTGGAGTGATCTGTCTGCTTAATTGCGTTT
CACTAAGGTCCCAGTAATCTAAGGTATGCT------------------------------
------------------------------------------------------------
-------------------CGTCTAC-TTATCTCATATGACGCTGATAGACCCCTCGTA-
------------------------------------------------------------
-----------------AGAGCGCGTTGTCTATTG-CGTTAATATATGTAACAAGTGACA
CATACTGTTGGGATCTGAAAGCAACGAACGTGACCGCAACGTCTTGTTG-----------
-------------------------------------------------CCTTTCTAATT
TATTCTAA----------------------TTCTTTTGTAATTA-GTCTAATA-------
-----------------------------------------ACAAAGGC--------TAT
-TC-TTTAAACTA-GAC-GGACCGCTGT-------TTCTCTTTTAAACCAGAGGAAGGTT
GCGGC-AATAACAGGTC-TGTGATG-CCC-TTAGATGTTCCGGGCTGCACACG-TGCTAC
AA-TGAT-CA-GTAC---AG----------------------------------------
------------------------------------------------------------
------------------------------------------------------------
------------------------------------------------------------
------------------------------------------------------------
TGAG-CATCT-CAATTTATT-ACTAAC----ACCGCTTTATTAAAGCATTCACTG-TGTA
GTTGT----GTAAGCAG------------------C------------------------
-------------TGCCTCTGATATGC---GCGGTAA-CACCTGTCTCGAGAGTCGA---
T---GGGTAATCCATTAGAA--GTAATGATTCCTCTCTTTTATAT----AGCACACTG-A
TATACAGCATCGGTTCCCGAGGTAACC--------TTGTGTTA---------CTTATGTG
CG-AG-CGTGATGTCAGAGCTTAACGTTTATTATTCTTTATGTCTAATAGATCTCTGAT-
-TTTACTGTATGTGCAA-TTGTTAATTCGTGGTGGGGACAGACCATTGTTAACTATTGGT
CTCGGTCTTAACTAGGAATGCCTCGTACGGGTC-TTGGTTCAACAAACCACCCGGAATAC
GTCCCTGCCCTTTGTACACA-CCG-CCCGTCGCTCTTACCGA-TGAACTTCTTTGTGAGT
CTAAGGGACTGGGTAA--------------------------------------------
-------------TGATTCATTCTTTT--CT-------AAAGTTT-GAATTACCTATAGA
AACTTAGCCG--------------------------------------------------
------------------
>P029|05 hir
-----------------------------------------------CGCGGGGAATCTT
ACCGGGTCCGGACACACTGAGGATTGACAGGCAAATCTAA-T--AGAATCTT----TCTC
ATTTT-TAATGAGTATAGA-----------------------------------------
-------------------TTTCTATTTGTTATAAAGATGCTAGTCCTTTCATGATTATG
TGATAGGTGGTGCATGGCCGTTCTTAGTTCGTGGAGTGATCTGTCTGCTTAATTGCGTTT
CACTAAGGTCCCAGTAATCTAAGGTATGCT------------------------------
------------------------------------------------------------
-------------------CGTCTAC-TTATCTCATATGACGCTGATAGACCCCTCGTA-
------------------------------------------------------------
-----------------AGAGCGCGTTGTCTATTG-CGTTAATATATGTAACAAGTGACA
CATACTGTTGGGATCTGAAAGCAACGAACGTGACCGCAACGTCTTGTTG-----------
-------------------------------------------------CCTTTCTAATT
TATTCTAA----------------------TTCTTTTGTAATTA-GTCTAATA-------
-----------------------------------------ACAAAGGC--------TAT
-TC-TTTAAACTA-GAC-GGACCGCTGT-------TTCTCTTTTAAACCAGAGGAAGGTT
GCGGC-AATAACAGGTC-TGTGATG-CCC-TTAGATGTTCCGGGCTGCACACG-TGCTAC
AA-TGAT-CA-GTAC---AG----------------------------------------
------------------------------------------------------------
------------------------------------------------------------
------------------------------------------------------------
------------------------------------------------------------
TGAG-CATCT-CAATTTATT-ACTAAC----ACCGCTTTATTAAAGCATTCAGTG-TGTA
GTTGT----GTAAGCAG------------------C------------------------
-------------TGCCTCTGATATGC---GCGGTAA-CACCTGTCTCGAGAGTCGA---
T---GGGTAATCCATTAGAA--GTAATGATTCCTCTCTTTTATAT----AGCACACTG-A
TATACAGCATCGGTTCCCGAGGTAACC--------TTGTGTTA---------CTTATGTG
CG-AG-CGTGATGTCAGAGCTTAACGTTTATTATTCTTTATGTCTAATAGATCTCTGAT-
-TTTACTGTATGTGCAA-TTGTTAATTCGTGGTGGGGACAGACCATTGTTAACTATTGGT
CTCGGTCTTAACTAGGAATGCCTCGTACGGGTC-TTGGTTCAACAAACCACCCGGAATAC
GTCCCTGCCCTTTGTACACA-CCG-CCCGTCGCTCTTACCGA-TGAACTTCTTTGTGAGT
CTAAGGGACTGGGTAA--------------------------------------------
-------------TGATTCATTCTTTTTCTT-------AAAGTTT-GAATTACCTA----
------------------------------------------------------------
------------------
>P066|04 hir
--------------------------------------------------GGGGAATCTT
ACCGGGTCCGGACACACTGAGGATTGACAGGCAAATCTAA-T--AGAATCTT----TCTC
ATTTT-TAATGAGTATAGA-----------------------------------------
-------------------TTTCTATTTGTTATAAAGATGCTAGTCCTTTCATGATTATG
TGATAGGTGGTGCATGGCCGTTCTTAGTTCGTGGAGTGATCTGTCTGCTTAATTGCGTTT
CACTAAGGTCCCAGTAATCTAAGGTATGCT------------------------------
------------------------------------------------------------
-------------------CGTCTAC-TTATCTCATATGACGCTGATAGACCCCTCGTA-
------------------------------------------------------------
-----------------AGAGCGCGTTGTCTATTG-CGTTAATATATGTAACAAGTGACA
CATACTGTTGGGATCTGAAAGCAACGAACGTGACCGCAACGTCTTGTTG-----------
-------------------------------------------------CCTTTCTAATT
TATTCTAA----------------------TTCTTTTGTAATTA-GTCTAATA-------
-----------------------------------------ACAAAGGC--------TAT
-TC-TTTAAACTA-GAC-GGACCGCTGT-------TTCTCTTTTAAACCAGAGGAAGGTT
GCGGC-AATAACAGGTC-TGTGATG-CCC-TTAGATGTTCCGGGCTGCACACG-TGCTAC
AA-TGAT-CA-GTAC---AG----------------------------------------
------------------------------------------------------------
------------------------------------------------------------
------------------------------------------------------------
------------------------------------------------------------
TGAG-CATCT-CAATTTATT-ACTAAC----ACCGCTTTATTAAAGCATTCAGTG-TGTA
GTTGT----GTAAGCAG------------------C------------------------
-------------TGCCTCTGATATGC---GCGGTAA-CACCTGTCTCGAGAGTCGA---
T---GGGTAATCCATTAGAA--GTAATGATTCCTCTCTTTTATAT----AGCACACTG-A
TATACAGCATCGGTTCCCGAGGTAACC--------TTGTGTTA---------CTTATGTG
CG-AG-CGTGATGTCAGAGCTTAACGTTTATTATTCTTTATGTCTAATAGATCTCTGAT-
-TTTACTGTATGTGCAA-TTGTTAATTCGTGGTGGGGACAGACCATTGTTAACTATTGGT
CTCGGTCTTAACTAGGAATGCCTCGTACGGGTC-TTGGTTCAACAAACCACCCGGAATAC
GTCCCTGCCCTTTGTACACA-CCG-CCCGTCGCTCTTACCGA-TGAACTTCTTTGTGAGT
CTAAGGGACTGGGTAA--------------------------------------------
-------------TGATTCATTCTTTTTCTT-------AAAGTTT-GAATTACC------
------------------------------------------------------------
------------------
>69027|Z83973 hir
AAGGGCACCACAAGAACGCGTGGAGCATGTGGCTTAATTTGACTCAACGCGGGGAATCTT
ACCAGGTCCGGACACACTGAGGATTGACAGGCAAATCTAATT--AGAATCTT----TCTC
ATTTT-TAATGAGTATAGA-----------------------------------------
-------------------TTTCTATTTGTTATAAAGATGCTAGTCCTTTCATGATTATG
TGATAGGTGGTGCATGGCCGTTCTTAGTTCGTGGAGTGATCTGTCTGCTTAATTGCGTTT
CACTAAGGT-CCAGTAATCTAAGGTATGCT------------------------------
------------------------------------------------------------
-------------------CGTCTAC-TTATCTCATATGACGCTGATAGACCCCTCGTA-
------------------------------------------------------------
-----------------AGAGCGCGTTGTCTATTG-CGTTAATATATGTAACAAGTGACA
CATACTGTTGGGATCTGAAAGCAACGAACGTGACCGCAACGTCTTGTTG-----------
-------------------------------------------------CCTTTCTAATT
TATTCTAA----------------------TTCTTTTGTAATTA-GTCTAATA-------
-----------------------------------------ACAAAGGC--------TAT
-TC-TTTAAACTA-GAC-GGACCGCTGT-------TTCTCTTTTAAACCAGAGGAAGGTT
GCGGC-AATAACAGGTC-TGTGATG-CCC-TTAGATGTTCCGGGCTGCACACG-TGCTAC
AA-TGAT-CA-GTAC---AG----------------------------------------
------------------------------------------------------------
------------------------------------------------------------
------------------------------------------------------------
------------------------------------------------------------
TGAG-CATCT-CAATTTATT-ACTAAC----ACCGCTTTATTAAAGCATTCAGTG-TGTA
GTTGT----GTAAGCAG------------------C------------------------
-------------TGCCTCTGATATGC---GCGGTAA-CACCTGTCTCGAGAGTCGA---
T---GGGTAATCCATTAGAA--GTAATGATTCCTCTCTTTTATAT----AGCACACTG-A
TATACAGCATCGGTTCCCGAGGTAACC--------TTGTGTTA---------CTTATGTG
CG-AG-CGTGATGTCAGAGCTTAACGTTTATTATTCTTTATGTCTAATAGATCTCTGAT-
-TTTACTGTATGTGCAA-TTGTTAATTCGTGGTGGGGACAGACCATTGTTAACTATTGGT
CTCGGTCTTAACTAGGAATGCCTCGTACGGGTC-TTGGTTCAACAAGCCACCCGGAATAC
GTCCCTGCCCTTTGTACACA-CCG-CCCGTCGCTCTTACCGA-TGAACTTCTTTGTGAGT
CTAAGGGACTGGGTAA--------------------------------------------
-------------TGATTCATTCTTTT--CT-------AAAGTTT-GAATTACCTATAGA
AACTTAGCCGAACAAGGTGGTTTAAAGGAAAGAGAAGTCGTAACAAGGCAGCAGTAGGTG
AACCT-------------
>P121|05 inf
-------------------GTGGAGCATGTGGCTTAATTTGACTCAACGCGGGAAATCTT
ACCGGGTCCGGACACACTGAGGATTGACAGGCAATATATTAG--CATAAAGA----CTCG
TCTT--------------------------------------------------------
-------------------TAGCGCTAATTGTTAAATATGCTAGTCCTTTCATGATTATG
TGATAGGTGGTGCATGGCCGTTCTTAGTTCGTGGAGTGATCTGTCTGCTTAATTGCGTTT
CACTAAGGGCCCATAAATTCAAGGTATGTT------------------------------
------------------------------------------------------------
-------------------AGCAAAT-GCTGCTCT----------ATTGACCCCTAATA-
---------GGCTT-------------------------------------------AAC
TGTCT------------TTAGCGCGTGTCTCT------ACGAGTTCTTTAAAGCACTGCG
CATGCTGTTGGGTCCTGAAAGCAACGAACGTGACCGCAACGTCTTGTTG-----------
-------------------------------------------------CCTCTCTATAA
TACCTTC--TTATTTTTA--------------ATAAGAGTATTT-ACCTGAGG-------
---------------------------------------------------------CTA
-TT-TTAAAACTA-GAC-GGACCGCTGT-------TTCTTTCTTAAACCAGAGGAAGGTT
GCGGC-AATAACAGGTC-TGTGATG-CCC-TTAGATGTTCCGGGCTGCACACG-TGCTAC
AA-TGAT-CA-GTAC---AG----------------------------------------
------------------------------------------------------------
------------------------------------------------------------
------------------------------------------------------------
------------------------------------------------------------
TGAG-CATCT-CAATTTTAT-A---------ACA-CCGTATTAA-GCGCTTGGGT-CGTA
ATTGT----TAGGCCTT------------------T------------------TGGGTT
TTTTCAATTGCGT-TTCTCCAATGCGC---ACGGTAA-AGCCTGCTTCGAGAGTAAG---
T---GGGTAATCCATTGGAA--GTAATGATTTCCTTATTTTTATAAAC-AGCACACCA-A
TATACGGCATTCATTCCCGAGACGGCT--------TAGTTCCG---------ACTTTGTG
CG-AA-TGTAATGT-----------------------------------------ATTC-
-TTATCCGTATGTGCGA-TTGTCAATTCATGGTGGGGACAGACCATTGTTAATTGTTGGT
CTCGGTCTTAACTAGGAATGCCTTGTACGGGTCTTTGGTTCAACAAACCACCCGGAATAC
GTCCCTGCCCTTTGTACACA-CCG-CCCGTCGCTCTTACCGA-TGGACTTCTTTGTGAGT
CTTGGGGACTGGGT----------------------------------------------
-------------TAAGCGATTTCTTT-----------AGAATGA-GCTCTACCTATGGA
AACCAATACGAACAATGTGGTCTAAAG---------------------------------
------------------
>P137|47 inf
-------------------GTGGAGCATGTGGCTTAATTTGACTCAACGCGGGAAATCTT
ACCGGGTCCGGACACACTGAGGATTGACAGGCAATATATTAG--CATAAAGA----CTCG
TCTT--------------------------------------------------------
-------------------TAGCGCTAATTGTTAAATATGCTAGTCCTTTCATGATTATG
TGATAGGTGGTGCATGGCCGTTCTTAGTTCGTGGAGTGATCTGTCTGCTTAATTGCGTTT
CACTAAGGGCCCATAAATTCAAGGTATGTT------------------------------
------------------------------------------------------------
-------------------AGCAAAT-GCTGCTCT----------ATTGACCCCTAATA-
---------GGCTT-------------------------------------------AAC
TGTCT------------TTAGCGCGTGTCTCT------ACGAGTTCTTTAAAGCACTGCG
CATGCTGTTGGGTCCTGAAAGCAACGAACGTGACCGCAACGTCTTGTTG-----------
-------------------------------------------------CCTCTCTATAA
TACCTTC--TTATTTTTA--------------ATAAGAGTATTT-ACCTGAGG-------
---------------------------------------------------------CTA
-TT-TTAAAACTA-GAC-GGACCGCTGT-------TTCTTTCTTAAACCAGAGGAAGGTT
GCGGC-AATAACAGGTC-TGTGATG-CCC-TTAGATGTTCCGGGCTGCACACG-TGCTAC
AA-TGAT-CA-GTAC---AG----------------------------------------
------------------------------------------------------------
------------------------------------------------------------
------------------------------------------------------------
------------------------------------------------------------
TGAG-CATCT-CAATTTTAT-A---------ACA-CCGTATTAA-GCGCTTGGGT-CGTA
ATTGT----TAGGCCTT------------------T------------------TGGGTT
TTTTCAATTGCGT-TTCTCCAATGCGC---ACGGTAA-AGCCTGCTTCGAGAGTAAG---
T---GGGTAATCCATTGGAA--GTAATGATTTCCTTATTTTTATAAAC-AGCACACCA-A
TATACGGCATTCATTCCCGAGACGGCT--------TAGTTCCG---------ACTTTGTG
CG-AA-TGTAATGT-----------------------------------------ATTC-
-TTATCCGTATGTGCGA-TTGTCAATTCATGGTGGGGACAGACCATTGTTAATTGTTGGT
CTCGGTCTTAACTAGGAATGCCTTGTACGGGTCTTTGGTTCAACAAACCACCCGGAATAC
GTCCCTGCCCTTTGTACACA-CCG-CCCGTCGCTCTTACCGA-TGGACTTCTTTGTGAGT
CTTGGGGACTGGGT----------------------------------------------
-------------TAAGCGATTTCTTT-----------AGAATGA-GCTCTACCTATGGA
AACCAATACGAACAATGTGGTCTAAAG---------------------------------
------------------
>P137|70 inf
-------------------GTGGAGCATGTGGCTTAATTTGACTCAACGCGGGAAATCTT
ACCGGGTCCGGACACACTGAGGATTGACAGGCAATATATTAG--CATAAAGA----CTCG
TCTT--------------------------------------------------------
-------------------TAGCGCTAATTGTTAAATATGCTAGTCCTTTCATGATTATG
TGATAGGTGGTGCATGGCCGTTCTTAGTTCGTGGAGTGATCTGTCTGCTTAATTGCGTTT
CACTAAGGGCCCATAAATTCAAGGTATGTT------------------------------
------------------------------------------------------------
-------------------AGCAAAT-GCTGCTCT----------ATTGACCCCTAATA-
---------GGCTT-------------------------------------------AAC
CGTCT------------TTAGCGCGTGTCTCT------ACGAGTTCTTTAAAGCACTGCG
CATGCTGTTGGGTCCTGAAAGCAACGAACGTGACCGCAACGTCTTGTTG-----------
-------------------------------------------------CCTCTCTATAA
TACCTTC--TTATTTTTA--------------ATAAGAGTATTT-ACCTGAGG-------
---------------------------------------------------------CTA
-TT-TTAAAACTA-GAC-GGACCGCTGT-------TTCTTTCTTAAACCAGAGGAAGGTT
GCGGC-AATAACAGGTC-TGTGATG-CCC-TTAGATGTTCCGGGCTGCACACG-TGCTAC
AA-TGAT-CA-GTAC---AG----------------------------------------
------------------------------------------------------------
------------------------------------------------------------
------------------------------------------------------------
------------------------------------------------------------
TGAG-CATCT-CAATTTTAT-A---------ACA-CCGTATTAA-GCGCTTGGGT-CGTA
ATTGT----TAGGCCTT------------------T------------------TGGGTT
TTTTCAATTGCGT-TTCTCCAATGCGC---ACGGTAA-AGCCTGCTTCGAGAGTAAG---
T---GGGTAATCCATTGGAA--GTAATGATTTCCTTATTTTTATAAAC-AGCACACCA-A
TATACGGCATTCATTCCCGAGACGGCT--------TAGTTCCG---------ACTTTGTG
CG-AA-TGTAATGT-----------------------------------------ATTC-
-TTATCCGTATGTGCGA-TTGTCAATTCATGGTGGGGACAGACCATTGTTAATTGTTGGT
CTCGGTCTTAACTAGGAATGCCTTGTACGGGTCTTTGGTTCAACAAACCACCCGGAATAC
GTCCCTGCCCTTTGTACACA-CCG-CCCGTCGCTCTTACCGA-TGGACTTCTTTGTGAGT
CTTGGGGACTGGGT----------------------------------------------
-------------TAAGCGATTTCTTT-----------AGAATGA-GCTCTACCTATGGA
AACCAATACGAACAATGTGGTCTAAAG---------------------------------
------------------
>P138|01 inf
-------------------GTGGAGCATGTGGCTTAATTTGACTCAACGCGGGAAATCTT
ACCGGGTCCGGACACACTGAGGATTGACAGGCAATATATTAG--CATAAAGA----CTCG
TCTT--------------------------------------------------------
-------------------TAGCGCTAATTGTTAAATATGCTAGTCCTTTCATGATTATG
TGATAGGTGGTGCATGGCCGTTCTTAGTTCGTGGAGTGATCTGTCTGCTTAATTGCGTTT
CACTAAGGGCCCATAAATTCAAGGTATGTT------------------------------
------------------------------------------------------------
-------------------AGCAAAT-GCTGCTCT----------ATTGACCCCTAATA-
---------GGCTT-------------------------------------------AAC
CGTCT------------TTAGCGCGTGTCTCT------ACGAGTTCTTTAAAGCACTGCG
CATGCTGTTGGGTCCTGAAAGCAACGAACGTGACCGCAACGTCTTGTTG-----------
-------------------------------------------------CCTCTCTATAA
TATCTTC--TTATTTTTA--------------ATAAGAGTATTT-ACCTGAGG-------
---------------------------------------------------------CTA
-TT-TTAAAACTA-GAC-GGACCGCTGT-------TTCTTTCTTAAACCAGAGGAAGGTT
GCGGC-AATAACAGGTC-TGTGATG-CCC-TTAGATGTTCCGGGCTGCACACG-TGCTAC
AA-TGAT-CA-GTAC---AG----------------------------------------
------------------------------------------------------------
------------------------------------------------------------
------------------------------------------------------------
------------------------------------------------------------
TGAG-CATCT-CAATTTTAT-A---------ACA-CCGTATTAA-GCGCTTGGGT-CGTA
ATTGT----TAGGCCTT------------------T------------------TAGGTT
TTTTCAATTGCGT-TTCTCCAATGCGC---ACGGTAA-AGCCTGCTTCGAGAGTAAG---
T---GGGTAATCCATTGGAA--GTAATGATTTCCTTATTTTTATAAAC-AGCACACCA-A
TATACGGCATTCATTCCCGAGACGGCT--------TAGTTCCG---------ACTTTGTG
CG-AA-TGTAATGT-----------------------------------------ATTC-
-TTATCCGTATGTGCGA-TTGTCAATTCATGGTGGGGACAGACCATTGTTAATTGTTGGT
CTCGGTCTTAACTAGGAATGCCTTGTACGGGTCTTTGGTTCAACAAACCACCCGGAATAC
GTCCCTGCCCTTTGTACACA-CCG-CCCGTCGCTCTTACCGA-TGGACTTCTTTGTGAGT
CTTGGGGACTGGGT----------------------------------------------
-------------TAAGCGATTTCTTT----------TAGAATGA-GCTCTACCTATGGA
AACCAATACGAACAATGTGGTCTAAAG---------------------------------
------------------
>P138|14 inf
-------------------GTGGAGCATGTGGCTTAATTTGACTCAACGCGGGAAATCTT
ACCGGGTCCGGACACACTGAGGATTGACAGGCAATATATTAG--CATAAAGA----CTCG
TCTT--------------------------------------------------------
-------------------TAGCGCTAATTGTTAAATATGCTAGTCCTTTCATGATTATG
TGATAGGTGGTGCATGGCCGTTCTTAGTTCGTGGAGTGATCTGTCTGCTTAATTGCGTTT
CACTAAGGGCCCATAAATTCAAGGTATGTT------------------------------
------------------------------------------------------------
-------------------AGCAAAT-GCTGCTCT----------ATTGACCCCTAATA-
---------GGCTT-------------------------------------------AAC
TGTCT------------TTAGCGCGTGTCTCT------ACGAGTTCTTTAAAGCACTGCG
CATGCTGTTGGGTCCTGAAAGCAACGAACGTGACCGCAACGTCTTGTTG-----------
-------------------------------------------------CCTCTCTATAA
TACCTTC--TTATTTTTA--------------ATAAGAGTATTT-ACCTGAGG-------
---------------------------------------------------------CTA
-TT-TTAAAACTA-GAC-GGACCGCTGT-------TTCTTTCTTAAACCAGAGGAAGGTT
GCGGC-AATAACAGGTC-TGTGATG-CCC-TTAGATGTTCCGGGCTGCACACG-TGCTAC
AA-TGAT-CA-GTAC---AG----------------------------------------
------------------------------------------------------------
------------------------------------------------------------
------------------------------------------------------------
------------------------------------------------------------
TGAG-CATCT-CAATTTTAT-A---------ACA-CCGTATTAA-GCGCTTGGGT-CGTA
ATTGT----TAGGCCTT------------------T------------------TAGGTT
TTTTCAATTGCGT-TTCTCCAATGCGC---ACGGTAA-AGCCTGCTTCGAGAGTAAG---
T---GGGTAATCCATTGGAA--GTAATGATTTCCTTATTTTTATAAAC-AGCACACCA-A
TATACGGCATTCATTCCCGAGACGGCT--------TAGTTCCG---------ACTTTGTG
CG-AA-TGTAATGT-----------------------------------------ATTC-
-TTATCCGTATGTGCGA-TTGTCAATTCATGGTGGGGACAGACCATTGTTAATTGTTGGT
CTCGGTCTTAACTAGGAATGCCTTGTACGGGTCTTTGGTTCAACAAACCACCCGGAATAC
GTCCCTGCCCTTTGTACACA-CCG-CCCGTCGCTCTTACCGA-TGGACTTCTTTGTGAGT
CTTGGGGACTGGGT----------------------------------------------
-------------TAAGCGATTTCTTT----------TAGAATGA-GCTCTACCTATGGA
AACCAATACGAACAATGTGGTCTAAAG---------------------------------
------------------
>R023|01 inf
-------------GAACGCGTGGAGCATGTGGCTTAATTTGACTCAACGCGGGAAATCTT
ACCGGGTCCGGACACACTGAGGATTGACAGGCAATATATTAG--CATAAAGA----CTCG
TCTT--------------------------------------------------------
-------------------TAGCGCTAATTGTTAAATATGCTAGTCCTTTCATGATTATG
TGATAGGTGGTGCATGGCCGTTCTTAGTTCGTGGAGTGATCTGTCTGCTTAATTGCGTTT
CACTAAGGGCCCATAAATTCAAGGTATGTT------------------------------
------------------------------------------------------------
-------------------AGCAAAT-GCTGCTCT----------ATTGACCCCTAATA-
---------GGCTT-------------------------------------------AAT
TGTCT------------TTAGCGCGTGTCTCT------ACGAGTTCTTTAAAGCACTGCG
CATGCTGTTGGGTCCTGAAAGCAACGAACGTGACCGCAACGTCTTGTTG-----------
-------------------------------------------------CCTCTCTATAA
TATCTTC--TTATTTTTA--------------ATAAGAGTANNN-NNNNNNNN-------
---------------------------------------------------------NNN
-NN-NNNNNNNNN-NNN-NNNNNNNNNN-------NNNNNNNNNNNNNNNNNNNNNNNNN
NNNNN-NNNNNNNNNNN-NNNNNNN-NNN-NNNNNNNNNNNNNNCTGCACACG-TGCTAC
AA-TGAT-CA-GTAC---AG----------------------------------------
------------------------------------------------------------
------------------------------------------------------------
------------------------------------------------------------
------------------------------------------------------------
TGAG-CATCT-CAATTTTAT-A---------ACA-CCGTATTAA-GCGCTTGGGT-CGTA
ATTGT----TAGGCCTT------------------T------------------TGGGTT
TTTTCAATTGCGT-TTCTCCAATGCGC---ACGGTAA-AGCCTGCTTCGAGAGTAAG---
T---GGGTAATCCATTGGAA--GTAATGATTTCCTTATTTTTATAAAC-AGCACACCA-A
TATACGGCATTCATTCCCGAGACGGCT--------TAGTTCCG---------ACTTTGTG
CG-AA-TGTAATGT-----------------------------------------ATTC-
-TTATCCGTATGTGCGA-TTGTCAATTCATGGTGGGGACAGACCATTGTTAATTGTTGGT
CTCGGTCTTAACTAGGAATGCCTTGTACGGGTCTTTGGTTCAACAAACCACCCGGAATAC
GTCCCTGCCCTTTGTACACA-CCG-CCCGTCGCTCTTACCGA-TGGACTTCTTTGTGAGT
CTTGGGGACTGGGT----------------------------------------------
-------------TAAGCGATTTCTTT-----------AGAATGA-GCTCTACCTATGGA
AACCAATACGAACAATGTGGTCTAAAG---------------------------------
------------------
>R023|08 inf
-------------GAACGCGTGGAGCATGTGGCTTAATTTGACTCAACGCGGGAAATCTT
ACCGGGTCCGGACACACTGAGGATTGACAGGCAATATATTAG--CATAAAGA----CTCG
TCTT--------------------------------------------------------
-------------------TAGCGCTAATTGTTAAATATGCTAGTCCTTTCATGATTATG
TGATAGGTGGTGCATGGCCGTTCTTAGTTCGTGGAGTGATCTGTCTGCTTAATTGCGTTT
CACTAAGGGCCCATAAATTCAAGGTATGTT------------------------------
------------------------------------------------------------
-------------------AGCAAAT-GCTGCTCT----------ATTGACCCCTAATA-
---------GGCTT-------------------------------------------AAC
TGTCT------------TTAGCGCGTGTCTCT------ACGAGTTCTTTAAAGCACTGCG
CATGCTGTTGGGTCCTGAAAGCAACGAACGTGACCGCAACGTCTTGTTG-----------
-------------------------------------------------CCTCTCTATAA
TACCTTC--TTATTTTTA--------------ATAAGAGTATTT-ACCTGAGG-------
---------------------------------------------------------CTA
-TT-TTAAAACTA-GAC-NNNNNNNNNN-------NNNNNNNNNNNNNNNNNNNNNNNNN
NNNNN-NNNNNNNNNNN-NNNNNNN-NNN-NNNNNNNNNNNNNNCTGCACACG-TGCTAC
AA-TGAT-CA-GTAC---AG----------------------------------------
------------------------------------------------------------
------------------------------------------------------------
------------------------------------------------------------
------------------------------------------------------------
TGAG-CATCT-CAATTTTAT-A---------ACA-CCGTATTAA-GCGCTTGGGT-CGTA
ATTGT----TAGGCCTT------------------T------------------TAGGTT
TTTTCAATTGCGT-TTCTCCAATGCGC---ACGGTAA-AGCCTGCTTCGAGAGTAAG---
T---GGGTAATCCATTGGAA--GTAATGATTTCCTTATTTTTATAAAC-AGCACACCA-A
TATACGGCATTCATTCCCGAGACGGCT--------TAGTTCCG---------ACTTTGTG
CG-AA-TGTAATGT-----------------------------------------ATTC-
-TTATCCGTATGTGCGA-TTGTCAATTCATGGTGGGGACAGACCATTGTTAATTGTTGGT
CTCGGTCTTAACTAGGAATGCCTTGTACGGGTCTTTGGTTCAACAAACCACCCGGAATAC
GTCCCTGCCCTTTGTACACA-CCG-CCCGTCGCTCTTACCGA-TGGACTTCTTTGTGAGT
CTTGGGGACTGGGT----------------------------------------------
-------------TAAGCGATTTCTTT----------TAGAATGA-GCTCTACCTATGGA
AACCAATACGAACAATGTGGTCTAAAG---------------------------------
------------------
>AY453134 crass
AAGGGCACCACAAGAACGCGTGGAGCATGTGGCTTAATTTGACTCAACGCGGGAAATCTT
ACCGGGTCCGGACACACTGAGGATTGACAGGCAATATATTAG--CATAAAGA----CTCG
TCTT--------------------------------------------------------
-------------------TAGCGCTAATTGTTAAATATGCTAGTCCTTTCATGATTATG
TGATAGGTGGTGCATGGCCGTTCTTAGTTCGTGGAGTGATCTGTCTGCTTAATTGCGTTT
CACTAAGGGCCCATAAATTCAAGGTATGTT------------------------------
------------------------------------------------------------
-------------------AGCAAAT-GCTGCTCT----------ATTGACCCCTAATA-
---------GGCTT-------------------------------------------AAC
TGTCT------------TTAGCGCGTGTCTCT------ACGAGTTCTTTAAAGCACTGCG
CATGCTGTTGGGTCCTGAAAGCAACGAACGTGACCGCAACGTCTTGTTG-----------
-------------------------------------------------CCTCTCTATAA
TATCCTC--TTATTTTTA--------------ATAAGAGTATTT-ACCTGAGG-------
---------------------------------------------------------CTA
-TT-TTAAAACTA-GAC-GGACCGCTGTT------TTCTTTCTTAAACCAGAGGAAGGTT
GCGGC-ATAAACAGGTC-TGTGATG-CCC-TTAGATGTTCCGGGCTGCACACG-TGCTAC
AA-TGAT-CA-GTAC---AG----------------------------------------
------------------------------------------------------------
------------------------------------------------------------
------------------------------------------------------------
------------------------------------------------------------
TGAG-CATCT-CAATTTTAT-A---------ACA-CCGTATTAA-GCGCTTGGGT-CGTA
ATTGT----TAGGCCTT------------------T------------------TAGGTT
TTTTCAATTGCG--TTCTCCAATGCAC---ACGGTAA-AGCCTGCTTCGAGAGTAAG---
T---GGGTAATCCATTGGAA--GTAATGATTTCCTTATTTTTATAAAC-AGCACACCA-A
TATACGGCATTCATTCCCGAGACGGCT--------TAGTTCCG---------ACTTTGTG
CG-AA-TGTAATGT-----------------------------------------ATTC-
-TTATCCGTATGTGCGA-TTGTCAATTCATGGTGGGGACAGACCATTGTTAATTGTTGGT
CTCGGTCTTAACTAGGAATGCCTTGTACGGGTCTTTGGTTCAACAAACCATCCGGAATAC
GTCCCTGCCCTTTGTACACA-CCG-CCCGTCGCTCTTACCGA-TGGACTTCTTTGTGAGT
CTTGGGGACTGGGT----------------------------------------------
-------------TAAGCGATTTCTTT----------TTGAATGA-GCTCTACCTATGGA
AACCAATACGAACAATGTGGTCTAAAGGAAAGAGAAGTCGTAACAAGGCAACAGTAGGTG
AACCTGCAGAAGGATCA-
>Z83971 inf
AAGGGCACCACAAGAACGCGTGGAGCATGTGGCTTAATTTGACTCAACGCGGGAAATCTT
ACCGGGTCCGGACACACTGAGGATTGACAGGCAATATATTAG--CATAAAGA----TTCG
TCTT--------------------------------------------------------
-------------------TAGCGCTAATTGTTAAATATGCTAGTCCTTTCATGATTATG
TGATAGGTGGTGCATGGCCGTTCTTAGTTCGTGGAGTGATCTGTCTGCTTAATTGCGTTT
CACTAAGGG-CCATAAATTCAAGGTATGTT------------------------------
------------------------------------------------------------
-------------------AGCAAAT-GCTGCTCT----------ATTGACCCCTAATA-
---------GGCTT-------------------------------------------AAC
TGTCT------------TTAGCGCGTGTCTC-------ACGAGTTCTTTAAAGCACTGCG
CATGCTGTTGGGTCCTGAAAGCAACGAACGTGACCGCAACGTCTTGTTG-----------
-------------------------------------------------CCTCTCTATAA
TACCTTC--TTATTTTTA--------------ATAAGAGTATTT-ACCTGAGG-------
---------------------------------------------------------CTA
-TT-TTAAAACTA-GAC-GGACCGCTGT-------TTCTTTCTTAAACCAGAGGAAGGTT
GCGGC-AATAACAGGTC-TGTGATG-CCC-TTAGATGTTCCGGGCTGCACACG-TGCTAC
AA-TGAT-CA-GTAC---AG----------------------------------------
------------------------------------------------------------
------------------------------------------------------------
------------------------------------------------------------
------------------------------------------------------------
TGAG-CATCT-CAATTTTAT-A---------ACA-CCGTATTAA-GCGCTTGGGT-CGTA
ATTGT----TAGGCCTT------------------T------------------TAGGTT
TTTTCAATTGCGT-TTCTCCAATGCGC---ACGGTAA-AGCCTGCTTCGAGAGTAAG---
T---GGGTAATCCATTGGAA--GTAATGATTTCCTTATTTTTATAAAC-AGCACACCA-A
TATACGGCATTCATTCCCGAGACGGCT--------TAGTTCCG---------ACTTTGTG
CG-AA-TGTAATGT-----------------------------------------ATTC-
-TTATCCGTATGTGCGA-TTGTCAATTCATGGT-GGGACAGACCATTGTTAATTGTTGGT
CTCGGTCTTAACTAGGAATGCCTTGTACGGGTCTTTGGTTCAACAAACCACCCGGAATAC
GTCCCTGCCCTTTGTACACA-CCG-CCCGTCGCTCTTACCGA-TGGACTTCTTTGTGAGT
CTTGGGGACTGGGT----------------------------------------------
-------------TAAGCGATTTCTTT----------TAGAATGA-GCTCTACCTATGGA
AACCAATACGAACAATGTGGTCTAAAGGAAAGAGAAGTCGTAACAAGGCAACAGTAGGTG
AACCT-------------
>DQ407271 obl
AAGGGCACCACAAGAACGCGTGGAGCATGTGGCTTAATTTGACTCAACGCGGGAAATCTT
ACCGGGTCCGGACACACTGAGGATTGACAGGCAATATCTATT--AAAAGAAT----TGTT
ATTATAACAATCTCT---------------------------------------------
-------------------TATTTAATAGTGTTAAATATGCTAGTCCTTTCATGATTATG
TGATAGGTGGTGCATGGCCGTTCTTAGTTCGTGGAGTGATCTGTCTGCTTAATTGCGTTT
CACTAAGGGCCCATAAATTCAAGGTATGTT------------------------------
------------------------------------------------------------
-------------------AGCTATT-GTTTCCCT----------ATTGACCCCTTATA-
TCTTA-------------------------------------------------------
-----------------TAAGCGCGTGTCTTTATG----------GGTTTAAACATTGCG
CATGCTGTTGGGTCCTGAAAGCAACGAACGTGACCGCAACGTCTTGTTG-----------
-------------------------------------------------CCTTTATCTTG
TTATATCTATTAATTTTA------------TTAATAGAATAACT-AACAGAGG-------
---------------------------------------------------------CTA
-AT-CTAAAACTA-GAC-GGACCGCTGT-------TTCTTTCTTAAACCAGAGGAAGGTT
GCGGC-AATAACAGGTC-TGTGATG-CCC-TTAGATGTTCCGGGCTGCACACG-TGCTAC
AA-TGAT-CA-GTAC---AG----------------------------------------
------------------------------------------------------------
------------------------------------------------------------
------------------------------------------------------------
------------------------------------------------------------
TGAG-CATCT-CAATTTATA-T---------ACA-CCGTATTTA-GCGCTAAG-A-TATG
ATTAT-----TGGCTCT------------------T---------------T-TAGG-GT
CTTTTAATTGT---ATTTCTTATGCGC---GCGGTAA-AGCCTGCTTCGAGAGTAAG---
T---GGGTAATCCATTGGAA--GTAATGATTTCTCTTTTAT-AT-----AGCACACCT-A
TATACGGCATTCATTCCCGGGATGACT--------AGTTTCGTC-T------TTTTTGTG
CG-AA-TGTAATGTA----------------------------------------TTTC-
-TTATCCGTATGTGCGA-TTGTCAATTCATGGTGGGGACAGACCATTGTTAATTGTTGGT
CTCGGTCTTAACTAGGAATGCCTTGTACGGGTCTTTGGTTCAACAAACCACCCGGAATAC
GTCCCTGCCCTTTGTACACA-CCG-CCCGTCGCTCTTACCGA-TGAACTTCTTTGTGAGT
CTAAGGGACTGGGT----------------------------------------------
-------------TAATAGCTATTTTT-------------ATAGT-TATATACCTATGGA
AACTTATACGAACAATGTGGTTTAAAGGAAAGAGAAGTCGTAACAAGGCATCA-------
------------------
>AY241709 obl
----GCACCACAAGAACGCGTGGAGCATGTGGCTTAATTTGACTCAACGCGGGAAATCTT
ACCGGGTCCGGACACACTGAGGATTGACAGGCAATATCTATT--AAAAGAAT----TGTT
ATTATAACATTCTC----------------------------------------------
-------------------TTTTTAATAGTGTTAAATATGCTAGTCCTTTCATGATTATG
TGATAGGTGGTGCATGGCCGTTCTTAGTTCGTGGAGTGATCTGTCTGCTTAATTGCGTTT
CACTAAGGGCCCATAAATTCAAGGTATGTT------------------------------
------------------------------------------------------------
-------------------AGCTATT-GTTTCCCT----------ATTGACCCCTTAT--
TCTTA-------------------------------------------------------
-----------------TAAGCGCGTGTCTTTATG----------GGTTTAAACATTGCG
CATGCTGTTGGGTCCTGAAAGCAACGAACGTGACCGCAACGTCTTGTTG-----------
-------------------------------------------------CCTTTATCTTG
TTATATCTATTATTTAAT--------------AATAGAATAACT-AACAGAGG-------
---------------------------------------------------------CTA
-AT-CTAAAACTA-GAC-GGACCGCTGT-------TTCTTTCTTAAACCAGAGGAAGGTT
GCGGC-AATAACAGGTC-TGTGATG-CCC-TTAGATGTTCCGGGCTGCACACG-TGCTAC
AA-TGAT-CA-GTAC---AG----------------------------------------
------------------------------------------------------------
------------------------------------------------------------
------------------------------------------------------------
------------------------------------------------------------
TGAG-CATCT-CAATTTATA-T---------ACA-CCGTATTTA-GCGCTAAG-A-TATG
ATTAT-----TGGCTCT------------------T---------------T-TAGG-GT
CTTTTAATTGT---ATTTCTTATGCGC---GCGGTAA-AGCCTGCTTCGAGAGTAAG---
T---GGGTAATCCATTGGAA--GTAATGATTTCTCTTTTAT-AT-----AGCACACCT-A
TATACGGCATTCATCCCCGGGATGACT--------AGTTTCGTC-T------TTTTTGTG
CG-AA-TGTAATGTA----------------------------------------TTTC-
-TTATCCGTATGTGCGA-TTGTCAATTCATGGTGGGGACAGACCATTGTTAATTGTTGGT
CTCGGTCTTAACTAGGAATGCCTTGTACGGGTCTTTGGTTCAACAAACCACCCGGAATAC
GTCCCTGCCCTTTGTACACA-CCG-CCCGTCGCTCTTACCGA-TGAACTTCTTTGTGAGT
CTAAGGGACTGGGT----------------------------------------------
-------------TAATAGCTATTTTT-------------ATAGT-TATATACCTATGGA
AACTTATACGAACAATGTGGTTTAAAGGAAAGAGAAGTCGTAAC----------------
------------------
>DQ407270 obl
AAGGGCACCACAAGAACGCGTGGAGCATGTGGCTTAATTTGACTCAACGCGGGAAATCTT
ACCGGGTCCGGACACACTGAGGATTGACAGGCAATATCTATT--AAAAGAA-----TATT
ATTTTAATATCTC-----------------------------------------------
-------------------TTTTTAATAGTGTTAAATATGCTAGTCCTTTCATGATTATG
TGATAGGTGGTGCATGGCCGTTCTTAGTTCGTGGAGTGATCTGTCTGCTTAATTGCGTTT
CACTAAGGGCCCATAAATTCAAGGTATGTT------------------------------
------------------------------------------------------------
-------------------AGCTATT-GTTTCCCT----------ATTGACCCCTTATAT
TCTTA-------------------------------------------------------
-----------------TAAGCGCGTGTCTTTATG----------GGTTTAAACATTGCG
CATGCTGTTGGGTCCTGAAAGCAACGAACGTGACCGCAACGTCTTGTTG-----------
-------------------------------------------------CCTTTATCTTG
TTATATCTATTATTTATT-------------TAATAGAATAACT-AACAGAGG-------
---------------------------------------------------------CTA
-AT-CTAAAACTA-GAC-GGACCGCTGT-------TTCTTTCTTAAACCAGAGGAAGGTT
GCGGC-AATAACAGGTC-TGTGATG-CCC-TTAGATGTTCCGGGCTGCACACG-TGCTAC
AA-TGAT-CA-GTAC---AG----------------------------------------
------------------------------------------------------------
------------------------------------------------------------
------------------------------------------------------------
------------------------------------------------------------
TGAG-CATCT-CAATTTATA-T---------ACA-CCGTATTTA-GCGCTAAG-A-TATG
ATTAT-----TGGCTCT------------------T-----------------TAGG-GT
CTTTTAATTGT---ATTTCTTATGCGC---GCGGTAA-AGCCTGCTTCGAGAGTAAG---
T---GGGTAATCCATTGGAA--GTAATGATTTCTCTTTTAT-AT-----AGCACACCT-A
TATACGGCATTCATTCCCGGGATGACT--------AGTTTCGTC-T------TTTTTGTG
CG-AA-TGTAATGTA----------------------------------------TTTC-
-TTATCCGTATGTGCGA-TTGTCAATTCATGGTGGGGACAGACCATTGTTAATTGTTGGT
CTCGGTCTTAACTAGGAATGCCTTGTACGGGTCTTTGGTTCAACAAACCACCCGGAATAC
GTCCCTGCCCTTTGTACACA-CCG-CCCGTCGCTCTTACCGA-TGAACTTCTTTGTGAGT
CTAAGGGACTGGGT----------------------------------------------
-------------TAATAGCTATTTTT-------------ATAGT-TATATACCTATGGA
AACTTATACGAACAATGTGGTTTAAAGGAAAGAGAAGTCGTAACAAGGCATCA-------
------------------
>AY241708 dut
----GCACCACAAGAACGCGTGGAGCATGTGGCTTAATTTGACTCAACGCGGGAAATCTT
ACCGGGTCCGGACACACTGAGGATTGACAGGCAATATCTAAATCGTTTATAA----TTCT
ATTATAATA---------------------------------------------------
-------------------CGCTATTTAGTGTTAAATATGCTAGTCCTTTCATGATTATG
TGATAGGTGGTGCATGGCCGTTCTTAGTTCGTGGAGTGATCTGTCTGCTTAATTGCGTTT
CACTAAGGGCCCATAAATTCAAGGTATGTT------------------------------
------------------------------------------------------------
-------------------AGCTATC-GTTTCTCA----------ATTGACCCCTTATT-
TCTAA-------------------------------------------------------
-----------------TAAGCGCGTGTCTTTTAG----------AGTTTAAACATTGCG
CATGCTGTTGGGTCCTGAAAGCAACGAACGTGACCGCAACGTCTTATTG-----------
-------------------------------------------------CCTTTATCTTG
TTATATTCTAATTTAATT----------------AGGAATAACT-AACAGAGG-------
---------------------------------------------------------CTA
-AT-TTAAAATTA-GAC-GGACCGCTGT-------ACTTTTCTTAAACCAGAGGAAGGTT
GC----------------------------------------------------------
------------------------------------------------------------
------------------------------------------------------------
------------------------------------------------------------
------------------------------------------------------------
------------------------------------------------------------
------------------------------------------------------------
------------------------------------------------------------
------------------------------------------------------------
------------------------------------------------------------
------------------------------------------------------------
------------------------------------------------------------
------------------------------------------------------------
------------------------------------------------------------
------------------------------------------------------------
------------------------------------------------------------
------------------------------------------------------------
------------------------------------------------------------
------------------
>AY241707 dut
----GCACCACAAGAACGCGTGGAGCATGTGGCTTAATTTGACTCAACGCGGGAAATCTT
ACCGGGTCCGGACACACTGAGGATTGACAGGCAATATCTAAATCGTTTATAA----TTCT
ATTATAAT----------------------------------------------------
-------------------ACGTATTTAGTGTTAAATATGCTAGTCCTTTCATGATTATG
TGATAGGTGGTGCATGGCCGTTCTTAGTTCGTGGAGTGATCTGTCTGCTTAATTGCGTTT
CACTAAGGGCCCATAAATTCAAGGTATGTT------------------------------
------------------------------------------------------------
-------------------AGCTATC-GTTTCTCA----------ATTGACCCCTTGTC-
TTCGA-------------------------------------------------------
-----------------TAAGCGCGTGTCTTTTAG----------AGTTTAAACATTGCG
CATGCTGTTGGGTCCTGAAAGCAACGAACGTGACCGCAACGTCTTATTG-----------
-------------------------------------------------CCTTTATCTTG
TTATATTCTAATTTAATT----------------AGGAATAACT-AACAGAGG-------
---------------------------------------------------------CTA
-AT-TTAAAATTA-GAC-GGACCGCTGT-------ACTTTTCTTAAACCAGAGGAAGGTT
GCGGC-AATAACAGGTC-TGTGATG-CCC-TTAGATGTTCCGGGCTGCACACG-TGCTAC
AA-TGAT-CA-GTAC---AG----------------------------------------
------------------------------------------------------------
------------------------------------------------------------
------------------------------------------------------------
------------------------------------------------------------
TGAG-CATCT-CAATAT-TA-T---------ACA-CCGTATTAA-GCGCTTAG-T-TGCG
ATTAT-----TGGCTCA------------------T---------------TATTGG-GT
CTTTTAATTGT---ATTTCTAATGCGC---GCGGTAA-AGCCTGCTTCGAGAGTAAG---
T---GGGTAATCCATTGGAA--GTAATGATTTCTCCTTTTTAAT-----AGCACACCT-A
TATACGGCATTCATTCCCGGGACGACT--------AGTTTCGTCTT------TTTTTGTG
CG-AA-TGTAATGTA----------------------------------------TTCT-
-TTATCCGTATGTGCGA-TTGTCAATTCATGGTGGGGACAGACCATTGTTAATTGTTGGT
CTCGGTCTTAACTAGGAATGCCTTGTACGGGTCTTTGGTTCAACAAACCACCCGGAATAC
GTCCCTGCCCTTTGTACACA-CCG-CCCGTCGCTCTTACCGA-TGAACTTCTTTGTGAGT
CTAAGGGACTGGGT----------------------------------------------
-------------TAATCTGTAATTCT------------ATTATG-GATATACCTATGGA
AACTTATACGAACAATGTGGTTTAAAGGAAAGAGAAGTCGTAAC----------------
------------------
>AY453135 dut
AAGGGCACCACAAGAACGCGTGGAGCATGTGGCTTAATTTGACTCAACGCGGGAAATCTT
ACCGGGTCCGGACACACTGAGGATTGACAGGCAATATCTAAATCGTTTATAA----TTCT
ATTATAAT----------------------------------------------------
-------------------ACGTATTTAGTGTTAAATATGCTAGTCCTTTCATGATTATG
TGATAGGTGGTGCATGGCCGTTCTTAGTTCGTGGAGTGATCTGTCTGCTTAATTGCGTTT
CACTAAGGGCCCATAAATTCAAGGTATGTT------------------------------
------------------------------------------------------------
-------------------AGCTATC-GTTTCTCA----------ATTGACCCCTTGTC-
TTCGA-------------------------------------------------------
-----------------TAAGCGCGTGTCTTTTAG----------AGTTTAAACATTGCG
CATGCTGTTGGGTCCTGAAAGCAACGAACGTGACCGCAACGTCTTATTG-----------
-------------------------------------------------CCTTTATCTTG
TTATATTCTAATTTAATT----------------AGGAATAACT-AACAGAGG-------
---------------------------------------------------------CTA
-AT-TTAAAATTA-GAC-GGACCGCTGT-------ACTTTTCTTAAACCAGAGGAAGGTT
GCGGC-AATAACAGGTC-TGTGATG-CCC-TTAGATGTTCCGGGCTGCACACG-TGCTAC
AA-TGAT-CA-GTAC---AG----------------------------------------
------------------------------------------------------------
------------------------------------------------------------
------------------------------------------------------------
------------------------------------------------------------
TGAG-CATCT-CAATAT-TA-T---------ACA-CCGTATTAA-GCGCTTAG-T-TGCG
ATTAT-----TGGCTCA------------------T---------------TATTGG-GT
CTTTTAATTGT---ATTTCTAATGCGC---GCGGTAA-AGCCTGCTTCGAGAGTAAG---
T---GGGTAATCCATTGGAA--GTAATGATTTCTCTTTTT--AT-----AGCACACCT-A
TATACGGCATTCATTCCCGGGACGACT--------AGTTTCGTC-T------TTTTTGTG
CG-AA-TGTAATGTA----------------------------------------TTCT-
-TTATCCGTATGTGCGA-TTGTCAATTCATGGCGGGGACAGACCATTGTTAATTGTTGGT
CTCGGTCTTAACTAGGAATGCCTTGTACGGGTCTTTGGTTCAACAAACCACCCGGAATAC
GTCCCTGCCCTTTGTACACA-CCG-CCCGTCGCTCTTACCGA-TGAACTTCTTTGTGAGT
CTAAGGGACTGGGT----------------------------------------------
-------------TAATCTGTAATTCT------------ATTATA-GATATACCTATGGA
AACTTATACGAACAATGTGGTTTAAAGGAAAGAGAAGTCGTAACAAGGCAACAGTAGGTG
AACCTGCAGAAGGATCA-
>U65635 dut
---GGCACCACAAGAACGCGTGGAGCATGTGGCTTAATTTGACTCAACGCGGGAAATCTT
ACCGGGTCCGGACACACTGAGGATTGACAGGCAATATCTAAATCGTTTATAATACTTCCT
ATTATAAT----------------------------------------------------
-------------------ACGCATTTAGTGTTAAATATGCTAGTCCTTTCATGATTATG
TGATAGGTGGTGCATGGCCGTTCTTAGTTCGTGGAGTGATCTGTCTGCTTAATTGCGTTT
CACTAAGGGCCCATAAATTCAAGGTATGTT------------------------------
------------------------------------------------------------
-------------------AGCTATC-GTTTCTCA----------ATTGACCCCTTGTC-
TTCGA-------------------------------------------------------
-----------------TAAGCGCGTGTCTTTTAG----------AGTTTAAACATTGCG
CATGCTGTTGGGTCCTGAAAGCAACGAACGTGACCGCAACGTCTTATTG-----------
-------------------------------------------------CCTTTATCTTG
CTATATTCTAATTTAATT----------------AGAAATAGCT-AACAGAGG-------
---------------------------------------------------------CTA
-AT-TTAAAATTA-GAC-GGACCGCTGT-------ACTTTTCTTAAACCACAGGAAGGTT
GCGGC-AATAACAGGTC-TGTGATG-CCC-TTAGATGTTCCGGGCTGCACACG-TGCTAC
AA-TGAT-CA-GTAC---AG----------------------------------------
------------------------------------------------------------
------------------------------------------------------------
------------------------------------------------------------
------------------------------------------------------------
TGAG-CATCT-CAATAT-TA-T---------ACA-CCGTATTAA-GCGCTTAG-T-TGCG
ATTAT-----TGGCTCA------------------T---------------TATTGG-GT
CTTTTAATTGT---ATTTCTAATGCGC---GCGGTAA-AGCCTGCTTCGAGAGTAAG---
T---GGGTAATCCATTGGAA--GTAATGATTTCTCTTTTT--AT-----AGCACACCT-A
TATACGGCATTCATTCCCGGGACGACT--------AGTTTCGTC-T------TTTTTGTG
CG-AA-TGTAATGTA----------------------------------------TTCT-
-TTATCCGTATGTGCGA-TTGTCAATTCATGGTGGGGACAGACCATTGTTAATTGTTGGT
CTCGGTCTTAACTAGGAATGCCTTGTACGGGTCTTTGGTTCAACAAACCACCCGGAATAC
GTCCCTGCCCTTTGTACACA-CCG-CCCGTCGCTCTTACCGA-TGAACTTCTTTGTGAGT
CTAAGGGACTGGGT----------------------------------------------
-------------TAATCTGTAATTCT------------ATTATA-GATATACCTATGGA
AACTTATACGAACAATGTGGTTTAAAGGAAAGAGAAGTCGTAACAAGGC-----------
------------------
>Z83972 dut
AAGGGCACCACAAGAACGCGTGGAGCATGTGGCTTAATTTGACTCAACGCGGGAAATCTT
ACCGGGTCCGGACACACTGAGGATTGACAGGCAATATCTAAATCGTTTATAATAATTCCT
ATTATAAT----------------------------------------------------
-------------------ACGCTTTTAGTGTTAAATATGCTAGTCCTTTCATGATTATG
TGATAGGTGGTGCATGGCCGTTCTTAGTTCGTGGAGTGATCTGTCTGCTTAATTGCGTTT
CACTAAGGG-CCATAAATTCAAGGTATGTT------------------------------
------------------------------------------------------------
-------------------AGCTATC-GTTTCTCA----------ATTGACCCCTTGTC-
TTCGA-------------------------------------------------------
-----------------TAAGCGCGTGTCTTTTAG----------AGTTTAAACATTGCG
CATGCTGTTGGGTCCTGAAAGCAACGAACGTGACCGCAACGTCTTATTG-----------
-------------------------------------------------CCTTTATCTTG
CTATATTTTAATTTAATT----------------AAAAATAGCT-AACAGAGG-------
---------------------------------------------------------CTA
-AT-TTAAAATTA-GAC-GGACCGCTGT-------ACTTTTCTTAAACCAGAGGAAGGTT
GCGGC-AATAACAGGTC-TGTGATG-CCC-TTAGATGTTCCGGGCTGCACACG-TGCTAC
AA-TGAT-CA-GTAC---AG----------------------------------------
------------------------------------------------------------
------------------------------------------------------------
------------------------------------------------------------
------------------------------------------------------------
TGAG-CATCT-CAATAT-TA-T---------ACA-CCGTATTAA-GCGCTTAG-T-TGCG
ATTAT-----TGGCTCA------------------T---------------TATTGG-GT
CTTTTAATTGT---ATTTCTAATGCGC---GCGGTAA-AGCCTGCTTCGAGAGTAAG---
T---GGGTAATCCATTGGAA--GTAATGATTTCTCTTTTT--AT-----AGCACACCT-A
TATACGGCATTCATTCCCGGGACGACT--------AGTTTCGTC-T------TTTTTGTG
CG-AA-TGTAATGTA----------------------------------------TTCT-
-TTATCCGTATGTGCGA-TTGTCAATTCATGGTGGGGACAGACCATTGTTAATTGTTGGT
CTCGGTCTTAACTAGGAATGCCTTGTACGGGTCTTTGGTTCAACAAACCACCCGGAATAC
GTCCCTGCCCTTTGTACACA-CCG-CCCGTCGCTCTTACCGA-TGAACTTCTTTGTGAGT
CTAAGGGACTGGGT----------------------------------------------
-------------TAATCTGTAATTCT------------ATTATA-GATATACCTATGGA
AACTTATACGAACAATGTGGTTTAAAGGAAAGAGAAGTCGTAACAAGGCAACAGTAGGTG
AACCT-------------
>EF447104 pach
----GCACCACAAGAACGCGTGGAGCATGTGGCTTAATTTGACTCAACGCGGGAAATCTT
ACCGGGTCCGGACACACTGAGGATTGACAGGCAATATCTCAT--GTTTCATT----AACC
------------GTTAT-TAACGTATCGGTTATTTCCT----------------------
-------------------TAACATCGAGTGTTAAATATGCTAGTCCTTTCATGATTATG
TGATAGGTGGTGCATGGCCGTTCTTAGTTCGTGGAGTGATCTGTCTGCTTAATTGCGTTT
CACTAAGGGCCCATAAATTCAAGGTATGTT------------------------------
------------------------------------------------------------
-------------------AGCTATC-GCCGCTCT----------ATGGACCCCTTAAC-
CT--CGGT----------------------------------------------------
-----------------TAAGCGCGCGTCTTTATT-TAAAGAG--TTTAA-GGCATTGCG
CATGCTGTTGGGCTCTGAAAGCAACGAACGTGACCGCAACGTCTTGTTG-----------
-------------------------------------------------CCTTAATTAAG
TCGTGTT--TAAATGGTA-----TTTGATTACAATTTAACCGCT-TACCGAGG-------
---------------------------------------------------------CT-
-AT-TTAAAACTA-GAC-GGACCGCTGTT------TCTTTTCTTAAACCAGAGGAAGGTT
GCGGC-AATAACAGGTC-TGT---------------------------------------
------------------------------------------------------------
------------------------------------------------------------
------------------------------------------------------------
------------------------------------------------------------
------------------------------------------------------------
------------------------------------------------------------
------------------------------------------------------------
------------------------------------------------------------
------------------------------------------------------------
------------------------------------------------------------
------------------------------------------------------------
------------------------------------------------------------
------------------------------------------------------------
------------------------------------------------------------
------------------------------------------------------------
------------------------------------------------------------
------------------------------------------------------------
------------------
>AY305329 pach
----GCACCACAAGAACGCGTGGAGCATGTGGCTTAATTTGACTCAACGCGGGAAATCTT
ACCGGGTCCGGACACACTGAGGATTGACAGGCAATATCTCAT--GTTTCATT----AACC
------------GTTAT-TAACGTATCGGTTATTTCCT----------------------
-------------------TAACATCGAGTGTTAAATATGCTAGTCCTTTCATGATTATG
TGATAGGTGGTGCATGGCCGTTCTTAGTTCGTGGAGTGATCTGTCTGCTTAATTGCGTTT
CACTAAGGGCCCATAAATTCAAGGTATGTT------------------------------
------------------------------------------------------------
-------------------AGCTATC-GCCGCTCT----------ATGGACCCCTTAAC-
TTAACGGT----------------------------------------------------
-----------------TAAGCGCGCGTCTTTATT-TAAAGAG--TTTAA-GGCATTGCG
CATGCTGTTGGGCTCTGAAAGCAACGAACGTGACCGCAACGTCTTGTTG-----------
-------------------------------------------------CCTTAATTAAG
TCGTGTT--TAAATGGTA-----TTTGATTACAATTTAACCGCT-TACCGAGG-------
---------------------------------------------------------CT-
-AT-TTAAAACTA-GAC-GGACCGCTGTT------TCTTTTCTTAAACCAGAGGAAGGTT
GCGGC-AATAACAGGTC-TGTGATG-CCC-TTAGATGTTCCGGGCTGCACACG-TGCTAC
AA-TGAT-CA-GTAC---AG----------------------------------------
------------------------------------------------------------
------------------------------------------------------------
------------------------------------------------------------
------------------------------------------------------------
TGAG-CATCT-CAATAT-AA-T---------ACA-CCGTCTTTA-GCGCTTAG-A-CGCG
GTTAT-----TGGCTTA------------------C-TTTTTTTTATTAACGAGTGAGTT
TAATTAACCGATG-ATTTCTAATGTGC---GCGGTAA-AGCCTGCTTCGAGAGTAAG---
C---GGGTAATCCATTGGAA--GTAATGATTTCTCTATATCTAG-----TGCACAACT-A
TGTACGGCATTCATTCCCGAGACGGCT--------AGTTCCGTC--------TTTTAGTG
CG-AA-TGTAGTG------------------------------------------TTAT-
-TCAAACGTACGTGCAA-TTGTCAATTCATGGTGGGGACAGACCATTGTTAACTGTTGGT
CTCGGTCTTAACTAGGAATGCCTTGTACGGGTCTTTGGTTCAACAAACCACCCGGAATAC
GTCCCTGCCCTTTGTACACA-CCG-CCCGTCGCTCTTACCGA-TGGACTTTTTTGTGAGT
CTAAGGGACTGGGT----------------------------------------------
-------------TAAACCACTCGTTT-ATT-------CGGATGG-CAGTAACCTATGGA
AACTTATGCGAACAAAGTGGTCTAAAGGAAAGAGAAGTCGTAAC----------------
------------------
>EF447103 pach
----GCACCACAAGAACGCGTGGAGCATGTGGCTTAATTTGACTCAACGCGGGAAATCTT
ACCGGGTCCGGACACACTGAGGATTGACAGGCAATATCTCAT--GTTT-AAT----AACC
------------GTTAT-TAAC---GTATCGTGTTATTTA--------------------
-------------------ATACATCGAGTGTTAAATATGCTAGTCCTTTCATGATTATG
TGATAGGTGGTGCATGGCCGTTCTTAGTTCGTGGAGTGATCTGTCTGCTTAATTGCGTTT
CACTAAGGGCCCATAAATTCAAGGTATGTT------------------------------
------------------------------------------------------------
-------------------AGCTATCTGTCGCTCT----------ATGGACCCCTTAAC-
C-------GAGTTA-------------------------------------------AAT
CGAGT------------TAAGCGCGCGTCTTTATT-TAAAGAG--TTTAA-GACATTGCG
CATGCTGTTGGGCTCTGAAAGCAACGAACGTGACCGCAACGTCTTGTTG-----------
-------------------------------------------------CCTTAATAAAG
TTGTGTT------------------AATAGCAATATTAACCGCT-TACAAAGG-------
---------------------------------------------------------CT-
-AT-TTAAAACTA-GAC-GGACCGCTGTT------TCTTTTCTTAAACCAGAGGAAGGTT
GCGGC-AATAACAGGTC-TGTGATG-CCC-TTAGATGTTCCGGGCTGCACACG-TGCTAC
AA-TGAT-CA-GTAC---AG----------------------------------------
------------------------------------------------------------
------------------------------------------------------------
------------------------------------------------------------
------------------------------------------------------------
TGAG-CATCT-CAATAT-AA-T---------ACA-CCGTCTTTA-GCGCTTAG-A-CGCG
ATTAT-----CGGCTTA------------------C-TTTTTATTA-----AGGAGG-TC
TGTTTAATCGATG-TTTTCTAATGTGC---GCGGTAA-AGCCTGCTTCGAGAGTAAG---
C---GGGTAATCCATTGGAA--GTAATGATTTCTCTATATCTAG-----TGCACAACT-A
TGCACGGCACTCATTCCCGAGACGGCT--------AGTTTCGTC--------TTTTAGTG
TG-AA-TGTGGTG------------------------------------------TTAT-
-TCAAACGTGCGTGCAA-TTGTCAATTCATGGTGGGGACAGACCATTGTTAACTGTTGGT
CTCGGTCTTAACTAGGAATGCCTTGTACGGGTCTTTGGTTCAACAAACCACCCGGAATAC
GTCCCTGCCCTTTGTACACA-CCG-CCCGTCGCTCTTACCGA-TGGACTTTTTTGTGAGT
CTAAGGGACTGGGT----------------------------------------------
-------------TAAACCGCTCGTTT-ATT-------CGGATGG-CAGT-ACCTATGGA
AACTTATGCGAACAAAGTGGTCTAAAGGAAAGAGAAGTCGTAAC----------------
------------------
>AY973272 pach
AAGGGCACCACAAGAACGCGTGGAGCATGTGGCTTAATTTGACTCAACGCGGGAAATCTT
ACCGGGTCCGGACACACTGAGGATTGACAGGCAATATCTCAT--GTTT-AAT----AACC
------------GTTAT-TAAC---GTATCGTGTTATTTA--------------------
-------------------ATACATCGAGTGTTAAATATGCTAGTCCTTTCATGATTATG
TGATAGGTGGTGCATGGCCGTTCTTAGTTCGTGGAGTGATCTGTCTGCTTAATTGCGTTT
CACTAAGGGCCCATAAATTCAAGGTATGTT------------------------------
------------------------------------------------------------
-------------------AGCTATC-GTCGCTCT----------ATGGACCCCTTAAC-
C-------GAGTTA-------------------------------------------AAT
CGAGT------------TAAGCGCGCGTCTTTATT-TAAAGAG--TTTAA-GACAATGCG
CATGCTGTTGGGCTCTGAAAGCAACGAACGTGACCGCAACGTCTTGTTG-----------
-------------------------------------------------CCTTAATAAAG
TTGTGTT------------------AATAGCAATATTAACCGCT-TACAGAGG-------
---------------------------------------------------------CT-
-AT-TTAAAACTA-GAC-GGACCGCTGTT------TCTTTTCTTAAACCAGAGGAAGGTT
GCGGC-AATAACAGGTC-TGTGATG-CCC-TTAGATGTTCCGGGCTGCACACG-TGCTAC
AA-TGAT-CA-GTAC---AG----------------------------------------
------------------------------------------------------------
------------------------------------------------------------
------------------------------------------------------------
------------------------------------------------------------
TGAG-CATCT-CAATAT-AA-T---------ACA-CCGTCTTTA-GCGCTTAG-A-CGCG
ATTAT-----CGGCTTA------------------C-TTTTTATTA-----AGGAGG-TC
TGTTTAATCGATG-TTTTCTAATGTGC---GCGGTAA-AGCCTGCTTCGAGAGTAAG---
C---GGGTAATCCATTGGAA--GTAATGATTTCTCTATATCTAG-----TGCACAACT-A
TGCACGGCACTCATTCCCGAGACGGCT--------AGTTTCGTC--------TTTTAGTG
TG-AATTGTAGTG------------------------------------------TTAT-
-TCAAACGTGCGTGCAA-TTGTCAATTCATGGTGGGGACAGACCATTGTTAACTGTTGGT
CTCGGTCTTAACTAGGAATGCCTTGTACGGGTCTTTGGTTCAACAAACCACCCGGAATAC
GTCCCTGCCCTTTGTACACA-CCG-CCCGTCGCTCTTACCGA-TGGACTTTTTTGTGAGT
CTAAGGGACTGGGT----------------------------------------------
-------------TAAACCGCTCGTTT-ATT-------CGGATGG-CAGT-ACCTATGGA
AACTTATGCGAACAAAGTGGTCTAAAGGAAAGAGAAGTCGTAACAAGGCAACAGTAGGTG
AACCTGCAGAAGGATCA-
>AY453126 pach
AAGGGCACCACAAGAACGCGTGGAGCATGTGGCTTAATTTGACTCAACGCGGGAAATCTT
ACCGGGTCCGGACACACTGAGGATTGACAGGCAATATCTCAT--GTTT-AAT----AACC
------------GTTAT-TAAC---GTATCGTGTTATTTA--------------------
-------------------ATACATCGAGTGTTAAATATGCTAGTCCTTTCATGATTATG
TGATAGGTGGTGCATGGCCGTTCTTAGTTCGTGGAGTGATCTGTCTGCTTAATTGCGTTT
CACTAAGGGCCCATAAATTCAAGGTATGTT------------------------------
------------------------------------------------------------
-------------------AGCTATC-GTCGCTCT----------ATGGACCCCTTAAC-
C-------GAGTTA-------------------------------------------AAT
CGAGT------------TAAGCGCGCGTCTTTATT-TAAAGAG--TTTAA-GACAATGCG
CATGCTGTTGGGCTCTGAAAGCAACGAACGTGACCGCAACGTCTTGTTG-----------
-------------------------------------------------CCTTAATAAAG
TTGTGTT------------------AATAGCAATATTAACCGCT-TACAGAGG-------
---------------------------------------------------------CT-
-AT-TTAAAACTA-GAC-GGACCGCTGT-------TTCTTTCTTAAACCAGAGGAAGGTT
GCGGC-AATAACAGGTC-TGTGATG-CCC-TTAGATGTTCCGGGCTGCACACG-TGCTAC
AA-TGAT-CA-GTAC---AG----------------------------------------
------------------------------------------------------------
------------------------------------------------------------
------------------------------------------------------------
------------------------------------------------------------
TGAG-CATCT-CAATAT-AA-T---------ACA-CCGTCTTTA-GCGCTTAG-A-CGCG
ATTAT-----CGGCTTA------------------C-TCTTTATTA-----AGGAGG-TC
TGTTTAATCGATG-TTTTCTAATGTGC---GCGGTAA-AGCCTGCTTCGAGAGTAAG---
C---GGGTAATCCATTGGAA--GTAATGATTTCTCTATATCTAG-----TGCACAACT-A
TGCACGGCACTCATTCCCGAGACGGCT--------AGTTTCGTC--------TTTTAGTG
TG-AATTGTAGTG------------------------------------------TTAT-
-TCAAACGTGCGTGCAA-TTGTCAATTCATGGTGGGGACAGACCATTGTTAACTGTTGGT
CTCGGTCTTAACTAGGAATGCCTTGTACGGGTCTTTGGTTCAACAAACCACCCGGAATAC
GTCCCTGCCCTTTGTACACA-CCG-CCCGTCGCTCTTACCGA-TGGACTTTTTTGTGAGT
CTAAGGGACTGGGT----------------------------------------------
-------------TAAACCGCTCGTTT-ATT-------CGGATGG-CAGT-ACCTATGGA
AACTTATGCGAACAAAGTGGTCTAAAGGAAAGAGAAGTCGTAACAAGGCAACAGTAGGTG
AACCTGCAGAAGGATCA-
>AY453132 pach
AAGGGCACCACAAGAACGCGTGGAGCATGTGGCTTAATTTGACTCAACGCGGGAAATCTT
ACCGGGTCCGGACACACTGAGGATTGACAGGCAATATCTCAT--GTTT-AAT----AACC
------------GTTAT-TAAC---GTATCGTGTTATTTA--------------------
-------------------ATACATCGAGTGTTAAATATGCTAGTCCTTTCATGATTATG
TGATAGGTGGTGCATGGCCGTTCTTAGTTCGTGGAGTGATCTGTCTGCTTAATTGCGTTT
CACTAAGGGCCCATAAATTCAAGGTATGTT------------------------------
------------------------------------------------------------
-------------------AGCTATC-GTCGCTCT----------ATGGACCCCTTAAC-
C-------TAGTTA-------------------------------------------AAT
CGAGT------------TAAGCGCGCGTCTTTATT-TAAAGAG--TTTAA-GACAATGCG
CATGCTGTTGGGCTCTGAAAGCAACGAACGTGACCGCAACGTCTTGTTG-----------
-------------------------------------------------CCTTGATAAAG
TTGTGTT------------------AATAGCAATATTAACCGCT-TACAGAGG-------
---------------------------------------------------------CT-
-AT-TTAAAACTA-GAC-GGACCGCTGTT------TCTTTTCTTAAACCAGAGGAAGGTT
GCGGC-AATAACAGGTC-TGTGATG-CCC-TTAGATGTTCCGGGCTGCACACG-TGCTAC
AA-TGAT-CA-GTAC---GG----------------------------------------
------------------------------------------------------------
------------------------------------------------------------
------------------------------------------------------------
------------------------------------------------------------
TGAG-CATCT-CAATAT-AA-T---------ACA-CCGTCTTTA-GCGCTTAG-A-CGCG
ATTAT-----CGGCTTA------------------C-TTTTTATTA-----AGGAGG-TC
TGTTTAATCGATG-TTTTCTAATGTGC---GCGGTAA-AGCCTGCTTCGAGAGTAAG---
C---GGGTAATCCATTGGAG--GTAATGATTTCTCTATATCTAG-----TGCACAACT-A
TGCACGGCACTCATTCCCGAGACGGCT--------AGTTTCGTC--------TTTTAGTG
TG-AATTGTAGTG------------------------------------------TTAT-
-TCAAACGTGCGTGCAA-TTGTCAATTCATGGTGGGGACAGACCATTGTTAACTGTTGGT
CTCGGTCTTAACTAGGAATGCCTTGTACGGGTCTTTGGTTCAACAAACCACCCGGAATAC
GTCCCTGCCCTTTGTACACA-CCG-CCCGTCGCTCTTACCGA-TGGACTTTTTTGTGAGT
CTAAGGGACTGGGT----------------------------------------------
-------------TAAACCGCTCGTTT-ATT-------CGGATGG-CAGT-ACCTATGGA
AACTTATGCGAACAAGGTGGTCTAAAGGAAAGAGAAGTCGTAACAAGGCAACAGTAGGTG
-ACCTGCAGAAGGATCA-
>AY453125 pach
AAGGGCACCACAAGAACGCGTGGAGCATGTGGCTTAATTTGACTCAACGCGGGAAATCTT
ACCGGGTCCGGACACACTGAGGATTGACAGGCAATATCTCAT--GTTT-AAT----AACC
------------GTTAT-TAAC---GTATCGTGTTATTTA--------------------
-------------------ATACATCGAGTGTTAAATATGCTAGTCCTTTCATGATTATG
TGATAGGTGGTGCATGGCCGTTCTTAGTTCGTGGAGTGATCTGTCTGCTTAATTGCGTTT
CACTAAGGGCCCATAAATTCAAGGTATGTT------------------------------
------------------------------------------------------------
-------------------AGCTATC-GTCGCTCT----------ATGGACCCCTTAAC-
C-------GAGTTA-------------------------------------------AAT
CGAGT------------TAAGCGCGCGTCTTTATT-TAAAGAG--TTTAA-GACAATGCG
CATGCTGTTGGGCTCTGAAAGCAACGAACGTGACCGCAACGTCTTGTTG-----------
-------------------------------------------------CCTTAATAAAG
TTGTGTT------------------AATAGCAATATTAACCGCTATACAGAGG-------
---------------------------------------------------------CT-
-AT-TTAAGACTA-GACGGGACCGCTG--------TTCTTTCTTAAACCAGAGGAAGGTT
GCGGC-AATAACAGGTC-TGTGATG-CCC-TTAGATGTTCCGGGCTGCACACG-TGCTAC
AA-TGAT-CA-GTAC---AG----------------------------------------
------------------------------------------------------------
------------------------------------------------------------
------------------------------------------------------------
------------------------------------------------------------
TGAG-CATCT-CAATAT-AA-T---------ACA-CCGTCTTTA-GCGCTTAG-A-CGCG
ATTAT-----CGGCTTA------------------C-TCTTTATTA-----AGGAGG-TC
TGTTTAATCGATG-TTTTCTAATGTGC---GCGGTAA-AGCCTGCTTCGAGAGTAAG---
C---GGGTAATCCATTGGAA--GTAATGATTTCTCTATATCTAG-----TGCACAACT-A
TGCACGGCACTCATTCCCGAGACGGCT--------AGTTTCGTC--------TTTTAGTG
TG-AA-TGTAGTG------------------------------------------TTAT-
-TCAAACGTGCGTGCAA-TTGTCAATTCATGGTGGGGACAGACCATTGTTAACTGTTGGT
CTCGGTCTTAACTAGGAATGCCTTGTACGGGTCTTTGGTTCAACAAACCACCCGGAATAC
GTCCCTGCCCTTTGTACACA-CCG-CCCGTCGCTCTTACCGA-TGGACTTTTTTGTGAGT
CTAAGGGACTGGGT----------------------------------------------
-------------TAAACCGTTCGTTT-ATT-------CGGATGG-CAGT-ACCTATGGA
AACTTATGCGAACAAAGTGGTCTAAAGGAAAGAGAAGTCGTAACAAGGCAACAGTAGGTG
AACCTGCAGAAGGATCA-
>AY453137 pach
AAGGGCACCACAAGAACGCGTGGAGCATGTGGCTTAATTTGACTCAACGCGGGAAATCTT
ACTGGGTCCGGACACACTGAGGATTGACAGGCAATATCTCAT--GTTT-AAT----AACC
------------GTTAT-TAACATAATATCGCGTTATTTA--------------------
-------------------ATACATCGAGTGTTAAATATGCTAGTCCTTTCACGATTATG
TGATAGGTGGAGCATGGCCGTTCTTAGTTCGTGGAGTGATCTGTCTGCTTAATTGCGTTT
CACTAAGGGCCCATAAATTCAAGGTATGTT------------------------------
------------------------------------------------------------
-------------------AGCTATTCGTCGCTCT----------ATGGACCCCTTAAC-
C-------GAGTTA-------------------------------------------AAT
TGAGT------------TAAGCGCGCGTCTTTATT-TAAAGAGTTTTTAA-GACATTGCG
CATGCTGTTGGGCTCTGAAAGCAACGAACGTGACCGCAACGTCTTGTTG-----------
-------------------------------------------------CCTTAATAAAG
TTGTGTT------------------AATAGCAATATTAACCGCT-TACAGAGG-------
---------------------------------------------------------CT-
-AT-TTAAAACTA-GAC-GGACCGCTGTT------TCTTTTCTTAAACCAGAGGAAGGTT
GCGGC-AATAACAGGTC-TGTGATG-CCC-TTAGATGTTCCGGGCTGCACACG-TACTAC
AA-TGAT-CA-GTAC---AG----------------------------------------
------------------------------------------------------------
------------------------------------------------------------
------------------------------------------------------------
------------------------------------------------------------
TGAG-CATCT-CAATAT-AA-T---------ACA-CCGTCTTTA-GCGCTTAG-A-CGCG
ATTAT-----CGGCTTA------------------C-TTTTTATTA-----AGGAGG-TC
TGTTTAATCGATG-TTTTCTAATGTGC---GCGGTAA-AGCCTGCTTCGAGAGTAAG---
C---GGGTAATCCATTGGAA--GTAATGATTTCTCTATATCTAG-----TGCACAACT-A
TGCACGGCACTCATTCCCGAGACGGCT--------AGTTTCGTC--------TTTTAGTG
TG-AA-TGTAGTG------------------------------------------TTAT-
-TCAAACGTGCGTGCGA-TTGTCAATTCATGGTGGGGACAGACCATTGTTTACTGTTGGT
CTCGGTCTTAACTAGGAATGCCTTGTACGGGTCTTTGGTTCAACAAACCACCCGGAATAC
GTCCCTGCCCTTTGTACACA-CCG-CCCGTCGCTCTTACCGA-TGGACTTTTTTGTGAGT
CTAAGGAACTGGGT----------------------------------------------
-------------TAAACCGCTCGTTT-ATT-------CGGATGG-CAGT-ACCTATGGA
AACTTATGCGAACAAAGTGGTCTAAAGGAAAGAGAAGTCGTAACAAGGCAACAGTAGGTG
AACCTGCAGAAGGATCA-
>AY453138 pach
AAGGGCACCACAAGAACGCGTGGAGCATGTGGCCTAATTTGACTCAACGCGGGAAATCTT
ACCGGGTCCGGACACACTGAGGATTGACAGGCAATATCTCAT--GTTT-AAT----AACC
------------GTTAT-TAACATAATATCGCGTTATTTA--------------------
-------------------ATACATCGAGTGTTAAATATGCTAGTCCTTTCATGATTATG
TGATAGGTGGAGCATGGCCGTTCTTAGTTCGTGGAGTGATCTGTCTGCTTAATTGCGTTT
CACTAAGGGCCCATAAATTCAAGGTATGTT------------------------------
------------------------------------------------------------
-------------------AGCTATC-GTCGCTCT----------ATGGACCCCTTAAC-
C-------GAGCTA-------------------------------------------AAT
TGAGT------------TAAGCGCGCGTCTTTATT-TAAAGAGTTTTTAA-GACATTGCG
CATGCTGTTGGGCTCTGAAAGCAACGAACGTGACCGCAACGTCTTGTTG-----------
-------------------------------------------------CCTTAATAAAG
TTGTGTT------------------AATAGCAATATTAACCGCT-TACAGAGG-------
---------------------------------------------------------CT-
-AT-TTAAAACTA-GAC-GGACCGCTGTT------TCTTTTCTTAAACCAGAGGAAGGTT
GCGGC-AATAACAGGTC-TGTGATG-CCCTTTAGATGTTCCGGGCTGCACACG-TGCTAC
AATTGAT-CAGGTAC--AAG----------------------------------------
------------------------------------------------------------
------------------------------------------------------------
------------------------------------------------------------
------------------------------------------------------------
TGAG-CATCTCCAATACAAA-T---------ACACCCGTCTTTAGGCGCCTAGAA-CGCG
ATTAT----CCGGCTTA------------------CTTTTTTATTA-----AGGAGGTTC
TGTTTAATCGATGTTTTTCTAGTGTGC---GCGGTAA-AGCCTGCTTCGAGAGTAAG---
C---GGGTAATCCATTGGAA--GTAATGATTTCTCTATATCTAG-----TGCACAACT-A
TGCACGGCACTCATTCCCGAGACGGCT--------AGTTTCGTC--------TTTTAGTG
TG-AA-TGTAGTG------------------------------------------TTAT-
-TCAAATGTGCGTGCAA-TTGTCAATTCATGGTGGGGACAGACCATTGTTAACTGTTGGT
CTCGGTCTTAACTAGGAATGCCTTGTACGGGTCTTTGGTTCAACAAACCACCCGGAATAC
GTCCCTGCCCTTTGTACACA-CCG-CCCGTCGCTCTTACCGA-TGGACTTTTTTGTGAGT
CTAAGGGACTGGGT----------------------------------------------
-------------TAAACCGCTCGTTT-ATT-------CGGATGG-CAGT-ACCTATGGA
AACTTATGCGAACAAAGTGGTCTAAAGGAAAGAGAAGTCGTAACAAGGCAACAGTAGGTG
AACCTGCAGAAGGATCA-
>EF447102 pach
----GCACCACAAGAACGCGTGGAGCATGTGGCTTAATTTGACTCAACGCGGGAAATCTT
ACCGGGTCCGGACACACTGAGGATTGACAGGTAATATCTCAT--GGTT-ATT----AACC
CGGTTA------TTTGT-TTA------ATCAGTT-ATT----------------------
-------------------AAGCATCGAGTGTTAAATATGCTAGTCCTTTCATGATTATG
TGATAGGTGGTGCATGGCCGTTCTTAGTTCGTGGAGTGATCTGTCTGCTTAATTGCGTTT
CACTAAGGGCCCATAAATTCAAGGTATGTT------------------------------
------------------------------------------------------------
-------------------AGCTATC-GTCGCTCT----------ATGGACCCCTTATT-
CAC-----TGCTTT-------------------------------------------AAT
TAGTTTTGTT-------TAAGCGCGCGTCTTTAAT-TAACGAG--TTTAA-GACATTGCG
CATGCTGTTGGGCTCTGAAAGCAACGAACGTGACCGCAACGTCTTGTTG-----------
-------------------------------------------------CCTTAACACAG
TTGGCTT--TAAATACGA-------AATTCGTATTTAAACCGCT-TACAGAGG-------
---------------------------------------------------------CT-
-AT-TTAAAACTA-GAC-GGACCGCTGTT------TCTTTTCTTAAACCAGAGGAAGGTT
GCGGC-AATAACAGGTC-TGTGATG-CCC-TTAGATGTTCCGGGCTGCACACG-TGCTAC
AA-TGAT-CA-GTAC---AG----------------------------------------
------------------------------------------------------------
------------------------------------------------------------
------------------------------------------------------------
------------------------------------------------------------
TGAG-CATCT-CAATAT-AA-T---------ACA-CCGTCTTTA-GCGCTTAG-A-CGCG
ATTAA-----TGGATTG------------------C-TTTTTATTA-----AGCGAG--T
CGTTTAATCGATG-TTTTTTAATGTGC---GCGGTAA-AGCCTGCTTCGAGAGTAAG---
C---GGGTAATCCATTGGAA--GTAATGATTTCTCTATATCTAG-----TGCACAACT-A
TGCACGGCACTCATTCCCGAGACGGCT--------AGTTTCGTC--------TTTTAGTG
TG-AA-TGTAGTG------------------------------------------TTAT-
-TCAAACGTGCGTGCAA-TTGTCAATTCATGGTGGGGACAGACCATTGTTAACTGTTGGT
CTCGGTCTTAACTAGGAATGCCTTGTACGGGTCTTTGGTTCAACAAACCACCCGGAATAC
GTCCCTGCCCTTTGTACACA-CCG-CCCGTCGCTCTTACCGA-TGGACTTTTTTGTGAGT
CTAAGGGACTGGGT----------------------------------------------
-------------TAAACCACTCGCTTAATTTATTAAGCGGATGG-CAGT-ACCTATGGA
AACTTATGCGAACAAAGTGGTCTAAAGGAAAGAGAAGTCGTAAC----------------
------------------
>AY305332 pach
----GCACCACAAGAACGCGTGGAGCATGTGGCTTAATTTGACTCAACGCGGGAAATCTT
ACCGGGTCCGGACACACTGAGGATTGACAGGCAATATCTCAT--GGTT-ATT----AACC
GGTTA-------TTTAT-TTA------ACCGGTTAATT----------------------
-------------------AAGCATCGAGTGTTAAATATGCTAGTCCTTTCATGATTATG
TGATAGGTGGTGCATGGCCGTTCTTAGTTCGTGGAGTGATCTGTCTGCTTAATTGCGTTT
CACTAAGGGCCCATAAATTCAAGGTATGTT------------------------------
------------------------------------------------------------
-------------------WGCTATC-GTCGCTCT----------ATGGACCCCTTAWT-
CAAGCTATTAGTTT-------------------------------------------GTT
-----------------TAAGCGCGCGTCTTTATT-TAAAGAG--TTTAA-GACACTGCG
CATGCTGTTGGGCTCTGAAAGCAACGAACGTGACCGCAACGTCTTGTTG-----------
-------------------------------------------------CCTTAATAAAG
TTGGCTT--TAAATACGA-------AATTCGTATTTAAACCGCT-TACAGAGG-------
---------------------------------------------------------CT-
-AT-TTAAAACTA-GAC-GGACCGCTGTT------TCTTTTCTTAAACCAGAGGAAGGTT
GCGGC-AATAACAGGTC-TGTGATG-CCC-TTAGATGTTCCGGGCTGCACACG-TGCTAC
AA-TGAT-CA-GTAC---AG----------------------------------------
------------------------------------------------------------
------------------------------------------------------------
------------------------------------------------------------
------------------------------------------------------------
TGAG-CATCT-CAATAT-AA-T---------ACA-CCGTCTTTA-GCGCTTAG-A-CGCG
ATTAA-----TGGATTG------------------C-TTTTTATTA-----AGCGAG--T
CGTTTAATCGATG-TTTTCTAATGTGC---GCGGTAA-AGCCTGCTTCGAGAGTAAG---
C---GGGTAATCCATTGGAA--GTAATGATTTCTCTATATCTAG-----TGCACAACT-A
TGCACGGCCTATATTCCCGAGACGGCT--------AGTTTCGTC--------TTTTAGTG
TG-AA-TGTAGTG------------------------------------------TTAT-
-TCAAACGTGCGTGCAA-TTGTCAATTCATGGTGGGGACAGACCATTGTTAACTGTTGGT
CTCGGTCTTAACTAGGAATGCCTTGTACGGGTCTTTGGTTCAACAAACCACCCGGAATAC
GTCCCTGCCCTTTGTACACA-CCG-CCCGTCGCTCTTACCGA-TGGACTTTTTTGTGAGT
CTAAGGGACTGGGT----------------------------------------------
-------------TAAACCACTCGTTT-ATTTATTAAGCGGATGG-CAGT-ACCTATGGA
AACTTATGCGAACAAAGTGGTCTAAAGGAAAGAGAAGTCGTAAC----------------
------------------
>AY305331 pach
----GCACCACAAGAACGCGTGGAGCATGTGGCTTAATTTGACTCAACGCGGGAAATCTT
ACCGGGTCCGGACACACTGAGGATTGACAGGCAATATCTCAT--GGTT-ATT----AACC
GGTTA-------TTTAT-TTA------ATCGGTT-ATT----------------------
-------------------AAGCATCGAGTGTTAAATATGCTAGTCCTTTCATGATTATG
TGATAGGTGGTGCATGGCCGTTCTTAGTTCGTGGAGTGATCTGTCTGCTTAATTGCGTTT
CACTAAGGGCCCATAAATTCAAGGTATGTT------------------------------
------------------------------------------------------------
-------------------AGCTATC-GTCGCTCT----------ATGGACCCCTTATA-
CTCGATTTCGCTTT-------------------------------------------AAT
TAGCGTTATTTGTT---TAAGCGCGCGTCTTTATT-TAATGAG--TTTAA-GACACTGCG
CATGCTGTTGGGCTCTGAAAGCAACGAACGTGACCGCAACGTCTTGTTG-----------
-------------------------------------------------CCTTAATAAAG
TTGGCTT--TWAATACAATTYCCCGAATTCGTATTTAAACCGCT-TACAGAGG-------
---------------------------------------------------------CT-
-AT-TTAAAACTA-GAC-GGACCGCTGTT------TCTTTTCTTAAACCAGAGGAAGGTT
GCGGC-AATAACAGGTC-TGTGATG-CCC-TTAGATGTTCCGGGCTGCACACG-TGCTAC
AA-TGAT-CA-GTAC---AG----------------------------------------
------------------------------------------------------------
------------------------------------------------------------
------------------------------------------------------------
------------------------------------------------------------
TGAG-CATCT-CAATAT-AA-T---------ACA-CCGTCTTTA-GCGCTTAG-A-CGCG
ATTAA-----TGGATCG------------------T-TTTTTATTA-----AGCGAG--T
CGTTTAATCGATG-TTTTCTAATGTGC---GCGGTAA-AGCCTGCTTCGAGAGTAAG---
C---GGGTAATCCATTGGAA--GTAATGATTTCTCTATATCTAG-----TGCACAACT-A
TGCACGGCACTCATTCCCGAGACGGCT--------AGTTTCGTC--------TTTTAGTG
TG-AA-TGTAGTG------------------------------------------TTAT-
-TCAAACGTGCGTGCAA-TTGTCAATTCATGGTGGGGACAGACCATTGTTAACTGTTGGT
CTCGGTCTTAACTAGGAATGCCTTGTACGGGTCTTTGGTTCAACAAACCACCCGGAATAC
GTCCCTGCCCTTTGTACACA-CCG-CCCGTCGCTCTTACCGA-TGGACTTTTTTGTGAGT
CTAAGGGACTGGGT----------------------------------------------
-------------TAAACCACTCGTTT-ATTTAATAAGCGGATGG-CAGT-ACCTATGGA
AACTTATGCGAACAAAGTGGTCTAAAGGAAAGAGAAGTCGTAAC----------------
------------------
>AF250119 pach
----GCACCACAAGAACGCGTGGAGCATGTGGCTTAATTTGACTCAACGCGGGAAATCTT
ACCGGGTCCGGACACACTGAGGATTGACAGGCAATATCTCAT--GGTT-ATT----AACC
CGGTTATTACATTTTGT-TTA------ATCGGTT-ATT----------------------
-------------------AAGCATCGAGTGTTAAATATGCTAGTCCTTTCATGATTATG
TGATAGGTGGTGCATGGCCGTTCTTAGTTCGTGGAGTGATCTGTCTGCTTAATTGCGTTT
CACTAAGGGCCCATAAATTCAAGGTATGTT------------------------------
------------------------------------------------------------
-------------------AGCTATC-GTCGCTCT----------ATGGACCCCTTATA-
CTCGATTTCGCTTT-------------------------------------------AAT
TAGCGTTATTTGTTTAATAAGCGCGCGTCTTTATT-TAAAGAG--TTTAAGGACACTGCG
CATGCTGTTGGGCTCTGAAAGCAACGAACGTGACCGCAACGTCTTGTTG-----------
-------------------------------------------------CCTTAATAAAG
TTGGCTT--TTAATACAAATTCCCGAATTCGTATTTAAACCGCT-TACAGAGG-------
---------------------------------------------------------CT-
-AT-TTAAAACTA-GAC-GGACCGCTGTT------TCTTTTCTTAAACCAGAGGAAGGTT
GCGGC-AATAACAGGTC-TGTGATG-CCC-TTAGATGTTCCGGGCTGCACACG-TGCTAC
AA-TGAT-CA-GTAC---AG----------------------------------------
------------------------------------------------------------
------------------------------------------------------------
------------------------------------------------------------
------------------------------------------------------------
TGAG-CATCT-CAATAT-AA-T---------ACA-CCGTCTTTA-GCGCTTAG-A-CGCG
ATTAA-----TGGATCG------------------T-TTTTTATTA-----AGCGAG--T
CGTTTAATCGATG-TTTTCTAATGTGC---GCGGTAA-AGCCTGCTTCGAGAGTAAG---
C---GGGTAATCCATTGGAA--GTAATGATTTCTCTATATCTAG-----TGCACAACT-A
TGCACGGCACTCATTCCCGAGACGGCT--------AGTTTCGTC--------TTTTAGTG
TG-AA-TGTAGTG------------------------------------------TTAT-
-TCAAACGTGCGTGCAA-TTGTCAATTCATGGTGGGGACAGACCATTGTTAACTGTTGGT
CTCGGTCTTAACTAGGAATGCCTTGTACGGGTCTTTGGTTCAACAAACCACCCGGAATAC
GTCCCTGCCCTTTGTACACA-CCG-CCCGTCGCTCTTACCGA-TGGACTTTTTTGTGAGT
CTAAGGGACTGGGT----------------------------------------------
-------------TAAACCACTCGTTT-ATTTAATAAGCGGATGG-CAGT-ACCTATGGA
AACTTATGCGAACAAAGTGGTCTAAAGGAAAGAGAAGTCGTAAC----------------
------------------
>AY305330 pach
----GCACCACAAGAACGCGTGGAGCATGTGGCTTAATTTGACTCAACGCGGGAAATCTT
ACCGGGTCCGGACACACTGAGGATTGACAGGCAATATCTCAT--GGTT-ATT----AACC
GGTTAATGGTTATTTAT-TTAATAGCCATCGGTT-ATT----------------------
-------------------AAGCATCGAGTGTTAAATATGCTAGTCCTTTCATGATTATG
TGATAGGTGGTGCATGGCCGTTCTTAGTTCGTGGAGTGATCTGTCTGCTTAATTGCGTTT
CACTAAGGGCCCATAAATTCAAGGTATGTT------------------------------
------------------------------------------------------------
-------------------AGCTATC-GTCGCTCT----------ATGGACCCCTTATT-
CAC-----TGCTTT-------------------------------------------AAT
TAGTCTGTT--------TAAGCGCGCGTCTTTATT-TAAWGAG--TTTAA-GACACTGCG
CATGCTGTTGGGCTCTGAAAGCAACGAACGTGACCGCAACGTCTTGTTG-----------
-------------------------------------------------CCTTAATAAAG
TTGGCTT--TAAATACGA--ATTCGTATTCGTATTTAAACCGCT-TACAGAGG-------
---------------------------------------------------------CT-
-AT-TTAAAACTA-GAC-GGACCGCTGTT------TCTTTTCTTAAACCAGAGGAAGGTT
GCGGC-AATAACAGGTC-TGTGATG-CCC-TTAGATGTTCCGGGCTGCACACG-TGCTAC
AA-TGAT-CA-GTAC---AG----------------------------------------
------------------------------------------------------------
------------------------------------------------------------
------------------------------------------------------------
------------------------------------------------------------
TGAG-CATCT-CAATAT-AA-T---------ATA-CCGTCTTTA-GCGCTTAG-A-CGCG
ATTAA-----TGGATCG------------------T-TTTTTATTA-----AGCGAG--T
CGTTTAATCGATG-TTTTCTAATGTGC---GCGGTAA-AGCCTGCTTCGAGAGTAAG---
C---GGGTAATCCATTGGAA--GTAATGATTTCTCTATATCTAG-----TGCACAACT-A
TGCACGGCACTCATTCCCGAGACGGCT--------AGTTTCGTC--------TTTTAGTG
TG-AA-TGTAGTG------------------------------------------TTAT-
-TCAAACGTGCGTGCAA-TTGTCAATTCATGGTGGGGACAGACCATTGTTAACTGTTGGT
CTCGGTCTTAACTAGGAATGCCTTGTACGGGTCTTTGGTTCAACAAACCACCCGGAATAC
GTCCCTGCCCTTTGTACACA-CCG-CCCGTCGCTCTTACCGA-TGGACTTTTTTGTGAGT
CTAAGGGACTGGGT----------------------------------------------
-------------TAAACCACTCGTTT-ATT-------CGGATGG-CAGT-ACCTATGGA
AACTTATGCGAACAAAGTGGTCTAAAGGAAAGAGAAGTCGTAAC----------------
------------------
>AF250120 pach
----GCACCACAAGAACGCGTGGAGCATGTGGCTTAATTTGACTCAACGCGGGAAATCTT
ACCGGGTCCGGACACACTGAGGATTGACAGGCAATATCTCAT--GTTA------------
------------ACGGT-AAGTTTACTTACCGCT--------------------------
-------------------TAACATCGAGTGTTAAATATGCTAGTCCTTTCATGATTATG
TGATAGGTGGTGCATGGCCGTTCTTAGTTCGTGGAGTGATCTGTCTGCTTAATTGCGTTT
CACTAAGGGCCCATAAATTCAAGGTATGTT------------------------------
------------------------------------------------------------
-------------------AGCTCTC-GTCGCTCT----------ATGGACCCCTTAAC-
TCCAA---TATTCT-------------------------------------------TAT
TGTGT------------TAAGCGCGTGTCTTTATT-TTAAGAG--TTTTAAGACACTGCG
CATGCTGTTGGGCTCTGAAAGCAACGAACGTGACCGCAACGTCTTGTTG-----------
-------------------------------------------------CCTTAAACTAG
-----CG--TATATTGCA--------ATTTATTGYAATATCGCT-TACAGAGG-------
---------------------------------------------------------CT-
-AT-TTAAAACTA-GAC-GGACCGCTGT-------TTCTTTCTTAAACCAGAGGAAGGTT
GCGGC-AATAACAGGTC-TGTGATG-CCC-TTAGATGTTCCGGGCTGCACACG-TGCTAC
AA-TGAT-CA-GTAC---AG----------------------------------------
------------------------------------------------------------
------------------------------------------------------------
------------------------------------------------------------
------------------------------------------------------------
TGAG-CATCT-CAATAT-AA-T---------ACA-CCGTCTTTA-GCGCTTAG-A-CGCG
ATTAT-----TGGCTTT------------------T-TTTTTATTA-----AGAAAG--T
CTATTAATCGTG--TTTTCTAATGTGC---GCGGTAA-AGCCTGCTTCGAGAGTAAG---
C---GGGTAATCCATTGGAA--GTAATGATTTCTCTATATCTAG-----TGCACAACT-A
TGCACGGCATTCATTCCCGAGACGGCT--------AGTTTCGTC--------TTTTAGTG
CG-AA-TGTAATG------------------------------------------TTAT-
-TCAAACGTGCGTGCAA-TTGTCAATTCATGGTGGGGACAGACCATTGTTAACTGTTGGT
CTCGGTCTTAACTAGGAATGCCTTGTACGGGTCTTTGGTTCAACAAACCACCCGGAATAC
GTCCCTGCCCTTTGTACACA-CCG-CCCGTCGCTCTTACCGA-TGGACTTTTTTGTGAGT
CTAAGGGACTGGGT----------------------------------------------
-------------TAAACCATTCGTTC--TT-------CGGATGG-CAGT-ACCTATGGA
AACTTATGCGAACAAAGTGGTCTAAAGGAAAGAGAAGTCGTAAC----------------
------------------
>R034|02 sci
------------------------------------------------------------
------------------------------------------------------------
------------------------------------------------------------
------------------------------------------------------------
--------------------TTGTTGCCTCTCTCTATGTTATTCATTCACACTTGTGTGT
T-----------------------------------------------------------
------------------------------------------------------------
------------------------------------------------------------
------------------------------------------------------------
------------------------------------------------------------
----------------------------T-TGATTACAATCTACAGAGG-----------
------------------------------------------------------------
------------------------------------------------------------
---------------------------------------------------------CTA
-TT-ATAAAACTA-GAC-GGACCGCTGT-------TTCTTTCTTAAACCAGAGGAAGGTT
GCGGC-AATAACAGGTC-TGTGATG-CCC-TTAGATGTTCCGGGCTGCACACG-TGCTAC
AA-TGAT-CA-GTAC---AG----------------------------------------
------------------------------------------------------------
------------------------------------------------------------
------------------------------------------------------------
------------------------------------------------------------
TGAG-CATCT-CAATTATTT-ATAAT-----ACA-CCGTATCTAAGCGCTTTCTA-TCTT
AAGAC-------------------------------------------------------
--TTTTGTTTTAAGGTTTGAAATGTGC---GCGGTAA-CGCCTGTTTCGAGAGTGAA---
T---GGGTAACCCATTAGAA--GTACTGATTTCTCTGTTTTTTATACTTCGCACAACA-A
TATACGGCATGCTATCCCGAGGTGAC---------TAGTTTCA-----CC--TTTTTGTG
CG-AT-TGTCATGTTAGAGGCAGTCGGTTCTTAATCGTTCAGGCTAC--------TCTT-
-ATACCCGTATGTGCAA-TTGTCAATTCATGGTGGGGACAGACCATTGTTAACTGTTGGT
CTCGGTCTTAACTAGGAATGCCTTGTACGGGTC-TTGGTTCAACAAACCACCCGGAATAC
GTCCCTGCCCTTTGTACACA-CCG-CCCGTCGCTCTTACCGA-TGAACTTCTTTGTGAGT
CTAAGGGACTGGAA----------------------------------------------
-------------ATCTTAAGGTTTCT----------AATCTATA-TAGATATCTATGGA
AACTTAGCCGAACAAAGTGGTTTAAAG---------------------------------
------------------
>R034|03 sci
------------------------------------------------------------
------------------------------------------------------------
------------------------------------------------------------
------------------------------------------------------------
--------------------TTGTTGCCTCTCTCTATGTTATTCATTCACACTTGTGTGT
T-----------------------------------------------------------
------------------------------------------------------------
------------------------------------------------------------
------------------------------------------------------------
------------------------------------------------------------
----------------------------T-TGATTACAATCTACAGAGG-----------
------------------------------------------------------------
------------------------------------------------------------
---------------------------------------------------------CTA
-TT-ATAAAACTA-GAC-GGACCGCTGT-------TTCTTTCTTAAACCAGAGGAAGGTT
GCGGC-AATAACAGGTC-TGTGATG-CCC-TTAGATGTTCCGGGCTGCACACG-TGCTAC
AA-TGAT-CA-GTAC---AG----------------------------------------
------------------------------------------------------------
------------------------------------------------------------
------------------------------------------------------------
------------------------------------------------------------
TGAG-CATCT-CAATTATTT-ATAAT-----ACA-CCGTATCTAAGCGCTTTCTA-TCTT
AAGAC-------------------------------------------------------
--TTTTGTTTTAAGGTTTGAAATGTGC---GCGGTAA-CGCCTGTTTCGAGAGTGAA---
T---GGGTAACCCATTAGAA--GTACTGATTTCTCTGTTTTTTATACTTCGCACAACA-A
TATACGGCATGCTATCCCGAGGTGAC---------TAGTTTCA-----CC--TTTTTGTG
CG-AT-TGTCATGTTAGAGGCAGTCGGTTCTTAATCGTTCAGGCTAC--------TCTT-
-ATACCCGTATGTGCAA-TTGTCAATTCATGGTGGGGACAGACCATTGTTAACTGTTGGT
CTCGGTCTTAACTAGGAATGCCTTGTACGGGTC-TTGGTTCAACAAACCACCCGGAATAC
GTCCCTGCCCTTTGTACACA-CCG-CCCGTCGCTCTTACCGA-TGAACTTCTTTGTGAGT
CTAAGGGACTGGAA----------------------------------------------
-------------A----------------------------------------------
------------------------------------------------------------
------------------
>P148|05 glu
----------------------------GTGGCTTAATTTGACTCAACGCGGGAAATCTT
ACCGGGTCCGGACACACTGAGGATTGACAGGTATTATATAGC--A---ACCT----TCGG
------------------------------------------------------------
-------------------GT-TGTCTATTGTTAAATATGCTAGTCCTTTCATGATTATG
TGATAGGTGGTGCATGGCCGTTCTTAGTTCGTGGAGTGATCTGTCTGCTTAATTGCGTTT
CAGATAAGGATCTATATTCTTTA-------------------------------------
------------------------------------------------------------
-----------------------------CAAGTGTCGCAGTGTAATTGACCCCTCTTTC
A-----------------------------------------------------------
-----------------CGAGAGTGTGTGTC--------------TTTTTTGCGCTCGCA
CTTTACATTAGGTCCTGAAAGCAACGAACGTGACCGCAACCTCTTGTTG-----------
-------------------------------------------------CCTCATCTCCC
AACATTCT---------------------TTCCTTCGGGTTAGA-TATTT--------CC
ATTGAG---------------------------------------------------GCT
-TT-CCAAAACTA-GAG-GGACCGCTGT-------CAACTTCTTAAACCAGAGGAAGGTT
GCGGC-AATAACAGGTC-TGTGATG-CCC-TTAGATGTTCCGGGCTGCACACG-TGCTAC
AA-TGAT-TG-TTGC---AG----------------------------------------
------------------------------------------------------------
------------------------------------------------------------
------------------------------------------------------------
------------------------------------------------------------
TGAG-CATCT-CAATTTTTT-ACC-TA----ACA-CCGCACACGTGAGT-----------
-TTGC----ATACTTGT------------------A------------------------
--------------TGT--TACTTTACGCAGCGGTAA-AGCCTGCTTCGAGAGCAAG---
T---GGGTAATCAATTAGAA--GTAACGATTTCCCAAATT---------AGCACACTT-A
TATACGGCGTTTGTGCCCGGGTTTCAC--------TTGTTGGAACTTTTGTGCGCGCAGA
TG-T------------------------------------------------------T-
-TTTTCCGTATGTGCAA-TTGTCAATTCATGGTGGGGACAGACCATTGTTAATTGTTGGT
CTCGGTCTTAACTAGGAATGCCTTGTACGGGTCTTTGGTTCAACAAACCACCCGGAATAC
GTCCCTGCCCTTTGTACACA-CCG-CCCGTCGCTCTTACCGA-TGGACTTCTCTGTGAGT
TTGAGGGACTGGATTT--------------------------------------------
-------------GATCGTACATTCGT-----------GTGCGCA-TTAATATCTATGGA
AACTTAAAC---------------------------------------------------
------------------
>P148|20 glu
-------------------GTGGAGCATGTGGCTTAATTTGACTCAACGCGGGAAATCTT
ACCGGGTCCGGACACACTGAGGATTGACAGGTATTATATAGC--A---ACCT----TCGG
------------------------------------------------------------
-------------------GT-TGTCTATTGTTAAATATGCTAGTCCTTTCATGATTATG
TGATAGGTGGTGCATGGCCGTTCTTAGTTCGTGGAGTGATCTGTCTGCTTAATTGCGTTT
CAGATAAGGATCTATATTCTTTA-------------------------------------
------------------------------------------------------------
-----------------------------CAAGTGTCGCAGTGTAATTGACCCCTCTTTC
A-----------------------------------------------------------
-----------------CGAGAGTGTGTGTC--------------TTTTTTGCGCTCGCA
CTTTACATTAGGTCCTGAAAGCAACGAACGTGACCGCAACCTCTTGTTG-----------
-------------------------------------------------CCTCATCTCCC
AACATTCT---------------------TTCCTTCGGGTTAGA-TATTT--------CC
ATTGAG---------------------------------------------------GCT
-TT-CCAAAACTA-GAG-GGACCGCTGT-------CAACTTCTTAAACCAGAGGAAGGTT
GCGGC-AATAACAGGTC-TGTGATG-CCC-TTAGATGTTCCGGGCTGCACACG-TGCTAC
AA-TGAT-TG-TTGC---AG----------------------------------------
------------------------------------------------------------
------------------------------------------------------------
------------------------------------------------------------
------------------------------------------------------------
TGAG-CATCT-CAATTTTTT-ACC-TA----ACA-CCGCACACGTGAGT-----------
-TTGC----ATACTTGT------------------A------------------------
--------------TGT--TACTTTACGCAGCGGTAA-AGCCTGCTTCGAGAGCAAG---
T---GGGTAATCAATTAGAA--GTAACGATTTCCCAAATT---------AGCACACTT-A
TATACGGCGTTTGTGCCCGGGTTTCAC--------TTGTTGGAACTTTTGTGCGCGCAGA
TG-T------------------------------------------------------T-
-TTTTCCGTATGTGCAA-TTGTCAATTCATGGTGGGGACAGACCATTGTTAATTGTTGGT
CTCGGTCTTAACTAGGAATGCCTTGTACGGGTCTTTGGTTCAACAAACCACCCGGAATAC
GTCCCTGCCCTTTGTACACA-CCG-CCCGTCGCTCTTACCGA-TGGACTTCTCTGTGAGT
TTGAGGGACTGGATTT--------------------------------------------
-------------GATCGTACATTCGT-----------GTGCGCA-TTAATATCTATGGA
AACTTAAACGAACAGTGTGGTCTAAAG---------------------------------
------------------
>P148|07 glu
-------------------GTGGAGCATGTGGCTTAATTTGACTCAACGCGGGAAATCTT
ACCGGGTCCGGACACACTGAGGATTGACAGGTATTATATAGC--A---ACTT----TCGG
------------------------------------------------------------
-------------------GT-TGTCTATTGTTAAATATGCTAGTCCTTTCATGATTATG
TGATAGGTGGTGCATGGCCGTTCTTAGTTCGTGGAGTGATCTGTCTGCTTAATTGCGTTT
CAGATAAGGATCTATATTCTTTA-------------------------------------
------------------------------------------------------------
-----------------------------CAAGTGTCGCAGTGTAATTGACCCCTCTTTC
A-----------------------------------------------------------
-----------------CGAGAGTGCGTGTC--------------TTTTTTGCGCTCGCA
CTTTACATTAGGTCCTGAAAGCAACGAACGTGACCGCAACCTCTTGTTG-----------
-------------------------------------------------CCTCATCTCCC
AACATTCT---------------------TTCCTTCGGGTTAGA-TATTT--------CC
ATTGAG---------------------------------------------------GCT
-TT-CCAAAACTA-GAG-GGACCGCTGT-------CAACTTCTTAAACCAGAGGAAGGTT
GCGGC-AATAACAGGTC-TGTGATG-CCC-TTAGATGTTCCGGGCTGCACACG-TGCTAC
AA-TGAT-TG-TTGC---AG----------------------------------------
------------------------------------------------------------
------------------------------------------------------------
------------------------------------------------------------
------------------------------------------------------------
TGAG-CATCT-CAATTTTTT-ACC-TA----ACA-CCGCACACGTGAGT-----------
-TTGC----ATACTTGT------------------A------------------------
--------------TGCTATACTTTACGCAGCGGTAA-AGCCTGCTTCGAGAGCAAG---
T---GGGTAATCAATTAGAA--GTAACGATTTCCCAAATT---------AGCACACTT-A
TATACGGCGTTTGTGCCCGGGTTTCAC--------TTGTTGGAACTTTTGTGCGCGCAGA
TG-TT-----------------------------------------------------T-
-TTTTCCGTATGTGCAA-TTGTCAATTCATGGTGGGGACAGACCATTGTTAATTGTTGGT
CTCGGTCTTAACTAGGAATGCCTTGTACGGGTCTTTGGTTCAACAAACCACCCGGAATAC
GTCCCTGCCCTTTGTACACA-CCG-CCCGTCGCTCTTACCGA-TGGACTTCTCTGTGAGT
TTGAGGGACTGGATTT--------------------------------------------
-------------GATCGTACATTCGT-----------GTGCGCA-TTAATATCTATGGA
AACTTAAACGAACAGTGTGGTCTAAAG---------------------------------
------------------
>P148|15 glu
-------------------GTGGAGCATGTGGCTTAATTTGACTCAACGCGGGAAATCTT
ACCGGGTCCGGACACACTGAGGATTGACAGGTATTATATAGC--A---ACTT----TCGG
------------------------------------------------------------
-------------------GT-TGTCTATTGTTAAATATGCTAGTCCTTTCATGATTATG
TGATAGGTGGTGCATGGCCGTTCTTAGTTCGTGGAGTGATCTGTCTGCTTAATTGCGTTT
CAGATAAGGATCTATATTCTTTA-------------------------------------
------------------------------------------------------------
-----------------------------CAAGTGTCGCAGTGTAATTGACCCCTCTTTC
A-----------------------------------------------------------
-----------------CGAGAGTGCGTGTC--------------TTTTTTGCGCTCGCA
CTTTACATTAGGTCCTGAAAGCAACGAACGTGACCGCAACCTCTTGTTG-----------
-------------------------------------------------CCTCATCTCCC
AACATTCT---------------------TTCCTTCGGGTTAGA-TATTT--------CC
ATTGAG---------------------------------------------------GCT
-TT-CCAAAACTA-GAG-GGACCGCTGT-------CAACTTCTTAAACCAGAGGAAGGTT
GCGGC-AATAACAGGTC-TGTGATG-CCC-TTAGATGTTCCGGGCTGCACACG-TGCTAC
AA-TGAT-TG-TTGC---AG----------------------------------------
------------------------------------------------------------
------------------------------------------------------------
------------------------------------------------------------
------------------------------------------------------------
TGAG-CATCT-CAATTTTTT-ACC-TA----ACA-CCGCACACGTGAGT-----------
-TTGC----ATACTTGT------------------A------------------------
--------------TGCTATACTTTACGCAGCGGTAA-AGCCTGCTTCGAGAGCAAG---
T---GGGTAATCAATTAGAA--GTAACGATTTCCCAAATT---------AGCACACTT-A
TATACGGCGTTTGTGCCCGGGTTTCAC--------TTGTTGGAACTTTTGTGCGCGCAGA
TG-TT-----------------------------------------------------T-
-TTTTCCGTATGTGCAA-TTGTCAATTCATGGTGGGGACAGACCATTGTTAATTGTTGGT
CTCGGTCTTAACTAGGAATGCCTTGTACGGGTCTTTGGTTCAACAAACCACCCGGAATAC
GTCCCTGCCCTTTGTACACA-CCG-CCCGTCGCTCTTACCGA-TGGACTTCTCTGTGAGT
TTGAGGGACTGGATTT--------------------------------------------
-------------GATCGTACATTCGT-----------GTGCGCA-TTAATATCTATGGA
AACTTAAACGAACAGTGTGGTCTAAAG---------------------------------
------------------
>P148|17 glu
-------------------GTGGAGCATGTGGCTTAATTTGACTCAACGCGGGAAATCTT
ACCGGGTCCGGACACACTGAGGATTGACAGGTATTATATAGC--A---ACTT----TCGG
------------------------------------------------------------
-------------------GT-TGTCTATTGTTAAATATGCTAGTCCTTTCATGATTATG
TGATAGGTGGTGCATGGCCGTTCTTAGTTCGTGGAGTGATCTGTCTGCTTAATTGCGTTT
CAGATAAGGATCTATATTCTTTA-------------------------------------
------------------------------------------------------------
-----------------------------CAAGTGTCGCAGTGTAATTGACCCCTCTTTC
A-----------------------------------------------------------
-----------------CGAGAGTGCGTGTC--------------TTTTTTGCGCTCGCA
CTTTACATTAGGTCCTGAAAGCAACGAACGTGACCGCAACCTCTTGTTG-----------
-------------------------------------------------CCTCATCTCCC
AACATTCT---------------------TTCCTTCGGGTTAGA-TATTT--------CC
ATTGAG---------------------------------------------------GCT
-TT-CCAAAACTA-GAG-GGACCGCTGT-------CAACTTCTTAAACCAGAGGAAGGTT
GCGGC-AATAACAGGTC-TGTGATG-CCC-TTAGATGTTCCGGGCTGCACACG-TGCTAC
AA-TGAT-TG-TTGC---AG----------------------------------------
------------------------------------------------------------
------------------------------------------------------------
------------------------------------------------------------
------------------------------------------------------------
TGAG-CATCT-CAATTTTTT-ACC-TA----ACA-CCGCACACGTGAGT-----------
-TTGC----ATACTTGT------------------A------------------------
--------------TGCTATACTTTACGCAGCGGTAA-AGCCTGCTTCGAGAGCAAG---
T---GGGTAATCAATTAGAA--GTAACGATTTCCCAAATT---------AGCACACTT-A
TATACGGCGTTTGTGCCCGGGTTTCAC--------TTGTTGGAACTTTTGTGCGCGCAGA
TG-TT-----------------------------------------------------T-
-TTTTCCGTATGTGCAA-TTGTCAATTCATGGTGGGGACAGACCATTGTTAATTGTTGGT
CTCGGTCTTAACTAGGAATGCCTTGTACGGGTCTTTGGTTCAACAAACCACCCGGAATAC
GTCCCTGCCCTTTGTACACA-CCG-CCCGTCGCTCTTACCGA-TGGACTTCTCTGTGAGT
TTGAGGGACTGGATTT--------------------------------------------
-------------GATCGTACATTCGT-----------GTGCGCA-TTAATATCTATGGA
AACTTAAACGAACAGTGTGGTCTAAAG---------------------------------
------------------
>P148|26 glu
-------------------GTGGAGCATGTGGCTTAATTTGACTCAACGCGGGAAATCTT
ACCGGGTCCGGACACACTGAGGATTGACAGGTATTATATAGC--A---ACCT----TCGG
------------------------------------------------------------
-------------------GT-TGTCTATTGTTAAATATGCTAGTCCTTTCATGATTATG
TGATAGGTGGTGCATGGCCGTTCTTAGTTCGTGGAGTGATCTGTCTGCTTAATTGCGTTT
CAGATAAGGATCTATATTCTTTA-------------------------------------
------------------------------------------------------------
-----------------------------CAAGTGTCGCAGTGTAATTGACCCCTCTTTC
A-----------------------------------------------------------
-----------------CGAGAGTGCGTGTC--------------TTTTTTGCGCTCGCA
CTTTACATTAGGTCCTGAAAGCAACGAACGTGACCGCAACCTCTTGTTG-----------
-------------------------------------------------CCTCATCTCCC
AACATTCT---------------------TTCCTTCGGGTTAGA-TATTT--------CC
ATTGAG---------------------------------------------------GCT
-TT-CCAAAACTA-GAG-GGACCGCTGT-------CAACTTCTTAAACCAGAGGAAGGTT
GCGGC-AATAACAGGTC-TGTGATG-CCC-TTAGATGTTCCGGGCTGCACACG-TGCTAC
AA-TGAT-TG-TTGC---AG----------------------------------------
------------------------------------------------------------
------------------------------------------------------------
------------------------------------------------------------
------------------------------------------------------------
TGAG-CATCT-CAATTTTTT-ACC-TA----ACA-CCGCACACGTGAGT-----------
-TTGC----ATACTTGT------------------A------------------------
--------------TGCTATACTTTACGCAGCGGTAA-AGCCTGCTTCGAGAGCAAG---
T---GGGTAATCAATTAGAA--GTAACGATTTCCCAAATT---------AGCACACTT-A
TATACGGCGTTTGTGCCCGGGTTTCAC--------TTGTTGGAACTTTTGTGCGCGCAGA
TG-TT-----------------------------------------------------T-
-TTTTCCGTATGTGCAA-TTGTCAATTCATGGTGGGGACAGACCATTGTTAATTGTTGGT
CTCGGTCTTAACTAGGAATGCCTTGTACGGGTCTTTGGTTCAACAAACCACCCGGAATAC
GTCCCTGCCCTTTGTACACA-CCG-CCCGTCGCTCTTACCGA-TGGACTTCTCTGTGAGT
TTGAGGGACTGGATTT--------------------------------------------
-------------GATCGTACATTCGT-----------GT--GCA-TTAATATCTATGGA
AACTTAAACGAACAGTGTGGTCTAAAG---------------------------------
------------------
>P148|13 glu
----------------------------GTGGCTTAATTTGACTCAACGCGGGAAATCTT
ACCGGGTCCGGACACACTGAGGATTGACAGGTATTATATAGC--A---ACTT----TCGG
------------------------------------------------------------
-------------------GT-TGTCTATTGTTAAATATGCTAGTCCTTTCATGATTATG
TGATAGGTGGTGCATGGCCGTTCTTAGTTCGTGGAGTGATCTGTCTGCTTAATTGCGTTT
CAGATAAGGATCTATATTCTTTA-------------------------------------
------------------------------------------------------------
-----------------------------CAAGTGTCGCAGTGTAATTGACCCCTCTTTC
A-----------------------------------------------------------
-----------------CGAGAGTGCGTGTC--------------TTTTTTGCGCTCGCA
CTTTACATTAGGTCCTGAAAGCAACGAACGTGACCGCAACCTCTTGTTG-----------
-------------------------------------------------CCTCATCTCCC
AACATTCT---------------------TTCCTTCGGGTTAGA-TATTT--------CC
ATTGAG---------------------------------------------------GCT
-TT-CCAAAACTA-GAG-GGACCGCTGT-------CAACTTCTTAAACCAGAGGAAGGTT
GCGGC-AATAACAGGTC-TGTGATG-CCC-TTAGATGTTCCGGGCTGCACACG-TGCTAC
AA-TGAT-TG-TTGC---AG----------------------------------------
------------------------------------------------------------
------------------------------------------------------------
------------------------------------------------------------
------------------------------------------------------------
TGAG-CATCT-CAATTTTTT-ACC-TA----ACA-CCGCACACGTGAGT-----------
-TTGC----ATACTTGT------------------A------------------------
--------------TGCTATACTTTACGCAGCGGTAA-AGCCTGCTTCGAGAGCAAG---
T---GGGTAATCAATTAGAA--GTAACGATTTCCCAAATT---------AGCACACTT-A
TATACGGCGTTTGTGCCCGGGTTTCAC--------TTGTTGGAACTTTTGTGCGCGCAGA
TG-TT-----------------------------------------------------T-
-TTTTCCGTATGTGCAA-TTGTCAATTCATGGTGGGGACAGACCATTGTTAATTGTTGGT
CTCGGTCTTAACTAGGAATGCCTTGTACGGGTCTTTGGTTCAACAAACCACCCGGAATAC
GTCCCTGCCCTTTGTACACA-CCG-CCCGTCGCTCTTACCGA-TGGACTTCTCTGTGAGT
TTGAGGGACTGGATTT--------------------------------------------
-------------GATCGTACATTCGT-----------GTGCGCA-TTAATATCTATGGA
AACTTAAAC---------------------------------------------------
------------------
>P148|21 glu
-------------------GTGGAGCATGTGGCTTAATTTGACTCAACGCGGGAAATCTT
ACCGGGTCCGGACACACTGAGGATTGACAGGTATTATATAGC--ACGTACTT----TTGT
------------------------------------------------------------
-------------------GCGTGTCTATTGTTAAATATGCTAGTCCTTTCATGATTATG
TGATAGGTGGTGCATGGCCGTTCTTAGTTCGTGGAGTGATCTGTCTGCTTAATTGCGTTT
CAGATAAGGATCTATATTCTTTA-------------------------------------
------------------------------------------------------------
-----------------------------CAAGTGTCGCAGTGTAATTGACCCCTCTTTC
A-----------------------------------------------------------
-----------------CGAGAGTGTGTGTC--------------TTTTTTGCGCTCGCA
CTTTACATTAGGTCCTGAAAGCAACGAACGTGACCGCAACCTCTTGTTG-----------
-------------------------------------------------CCTCATCTCCC
AACATTCT---------------------TTCCTTCGGGTTAGA-TATTT--------CC
ATTGAG---------------------------------------------------GCT
-TT-CCAAAACTA-GAG-GGACCGCTGT-------CAACTTCTTAAACCAGAGGAAGGTT
GCGGC-AATAACAGGTC-TGTGATG-CCC-TTAGATGTTCCGGGCTGCACACG-TGCTAC
AA-TGAT-TG-TTGC---AG----------------------------------------
------------------------------------------------------------
------------------------------------------------------------
------------------------------------------------------------
------------------------------------------------------------
TGAG-CATCT-CAATTTTTT-ACC-TA----ACA-CCGCACACGTGAGT-----------
-TTGC----ATACTTGT------------------A------------------------
--------------TGCTATACTTTACGCAGCGGTAA-AGCCTGCTTCGAGAGCAAG---
T---GGGTAATCAATTAGAA--GTAACGATTTCCCAAATT---------AGCACACTT-A
TATACGGCGTTTGTGCCCGGGTTTCAC--------TTGTTGGAACTTTTGTGCGCGCAGA
TG-TT-----------------------------------------------------T-
-TTTTCCGTATGTGCAA-TTGTCAATTCATGGTGGGGACAGACCATTGTTAATTGTTGGT
CTCGGTCTTAACTAGGAATGCCTTGTACGGGTCTTTGGTTCAACAAACCACCCGGAATAC
GTCCCTGCCCTTTGTACACA-CCG-CCCGTCGCTCTTACCGA-TGGACTTCTCTGTGAGT
TTGAGGGACTGGATTT--------------------------------------------
-------------GATCGTACATTCGT-----------GTGCGCA-TTAATATCTATGGA
AACTTAAACGAACAGTGTGGTCTAAAG---------------------------------
------------------
>P151|06 glu
-------------------GTGGAGCATGTGGCTTAATTTGACTCAACGCGGGAAATCTT
ACCGGGTCCGGACACACTGAGGATTGACAGGTATTATATAGC--ACGTACTT----TTGT
------------------------------------------------------------
-------------------GCGTGTCTATTGTTAAATATGCTAGTCCTTTCATGATTATG
TGATAGGTGGTGCATGGCCGTTCTTAGTTCGTGGAGTGATCTGTCTGCTTAATTGCGTTT
CAGATAAGGATCTATATTCTTTA-------------------------------------
------------------------------------------------------------
-----------------------------CAAGTGTCGCAGTGTAATTGACCCCTCTTTC
A-----------------------------------------------------------
-----------------CGAGAGTGCGTGTC--------------TTTTTTGCGCTCGCA
CTTTACATTAGGTCCTGAAAGCAACGAACGTGACCGCAACCTCTTGTTG-----------
-------------------------------------------------CCTCATCTCCC
AACATTCT---------------------TTCCTTCGGGTTAGA-TATTT--------CC
ATTGAG---------------------------------------------------GCT
-TT-CCAAAACTA-GAG-GGACCGCTGT-------CAACTTCTTAAACCAGAGGAAGGTT
GCGGC-AATAACAGGTC-TGTGATG-CCC-TTAGATGTTCCGGGCTGCACACG-TGCTAC
AA-TGAT-TG-TTGC---AG----------------------------------------
------------------------------------------------------------
------------------------------------------------------------
------------------------------------------------------------
------------------------------------------------------------
TGAG-CATCT-CAATTTTTT-ACC-TA----ACA-CCGCACACGTGAGT-----------
-TTGC----ATACTTGT------------------A------------------------
--------------TGCTATACTTTACGCAGCGGTAA-AGCCTGCTTCGAGAGCAAG---
T---GGGTAATCAATTAGAA--GTAACGATTTCCCAAATT---------AGCACACTT-A
TATACGGCGTTTGTGCCCGGGTTTCAC--------TTGTTGGAACTTTTGTGCGCGCAGA
TG-TT-----------------------------------------------------T-
-TTTTCCGTATGTGCAA-TTGTCAATTCATGGTGGGGACAGACCATTGTTAATTGTTGGT
CTCGGTCTTAACTAGGAATGCCTTGTACGGGTCTTTGGTTCAACAAACCACCCGGAATAC
GTCCCTGCCCTTTGTACACA-CCG-CCCGTCGCTCTTACCGA-TGGACTTCTCTGTGAGT
TTGAGGGACTGGATTT--------------------------------------------
-------------GATCGTACATTCGT-----------GTGCGCA-TTAATATCTATGGA
AACTTAAACGAACAGTGTGGTCTAAAG---------------------------------
------------------
>P151|08 glu
-------------------GTGGAGCATGTGGCTTAATTTGACTCAACGCGGGAAATCTT
ACCGGGTCCGGACACACTGAGGATTGACAGGTATTATATAGC--ACGTACTT----TTGT
------------------------------------------------------------
-------------------GCGTGTCTATTGTTAAATATGCTAGTCCTTTCATGATTATG
TGATAGGTGGTGCATGGCCGTTCTTAGTTCGTGGAGTGATCTGTCTGCTTAATTGCGTTT
CAGATAAGGATCTATATTCTTTA-------------------------------------
------------------------------------------------------------
-----------------------------CAAGTGTCGCAGTGTAATTGACCCCTCTTTC
A-----------------------------------------------------------
-----------------CGAGAGTGCGTGTC--------------TTTTTTGCGCTCGCA
CTTTACATTAGGTCCTGAAAGCAACGAACGTGACCGCAACCTCTTGTTG-----------
-------------------------------------------------CCTCATCTCCC
AACATTCT---------------------TTCCTTCGGGTTAGA-TATTT--------CC
ATTGAG---------------------------------------------------GCT
-TT-CCAAAACTA-GAG-GGACCGCTGT-------CAACTTCTTAAACCAGAGGAAGGTT
GCGGC-AATAACAGGTC-TGTGATG-CCC-TTAGATGTTCCGGGCTGCACACG-TGCTAC
AA-TGAT-TG-TTGC---AG----------------------------------------
------------------------------------------------------------
------------------------------------------------------------
------------------------------------------------------------
------------------------------------------------------------
TGAG-CATCT-CAATTTTTT-ACC-TA----ACA-CCGCACACGTGAGT-----------
-TTGC----ATACTTGT------------------A------------------------
--------------TGCTATACTTTACGCAGCGGTAA-AGCCTGCTTCGAGAGCAAG---
T---GGGTAATCAATTAGAA--GTAACGATTTCCCAAATT---------AGCACACTT-A
TATACGGCGTTTGTGCCCGGGTTTCAC--------TTGTTGGAACTTTTGTGCGCGCAGA
TG-TT-----------------------------------------------------T-
-TTTTCCGTATGTGCAA-TTGTCAATTCATGGTGGGGACAGACCATTGTTAATTGTTGGT
CTCGGTCTTAACTAGGAATGCCTTGTACGGGTCTTTGGTTCAACAAACCACCCGGAATAC
GTCCCTGCCCTTTGTACACA-CCG-CCCGTCGCTCTTACCGA-TGGACTTCTCTGTGAGT
TTGAGGGACTGGATTT--------------------------------------------
-------------GATCGTACATTCGT-----------GTGCGCA-TTAATATCTATGGA
AACTTAAACGAACAGTGTGGTCTAAAG---------------------------------
------------------
>P148|28 glu
-------------------GTGGAGCATGTGGCTTAATTTGACTCAACGCGGGAAATCTT
ACCGGGTCCGGACACACTGAGGATTGACAGGTATTATATAGC--A---ACCT----TCGG
------------------------------------------------------------
-------------------GT-TGTCTATTGTTAAATATGCTAGTCCTTTCATGATTATG
TGATAGGTGGTGCATGGCCGTTCTTAGTTCGTGGAGTGATCTGTCTGCTTAATTGCGTTT
CAGATAAGGATCTATATTCTTTA-------------------------------------
------------------------------------------------------------
-----------------------------CAAGTGTCGCAGTGTAATTGACCCCTCTTTC
A-----------------------------------------------------------
-----------------CGAGAGTGTGTGTC--------------TTTTTTGCGCTCGCA
CTTTACATTAGGTCCTGAAAGCAACGAACGTGACCGCAACCTCTTGTTG-----------
-------------------------------------------------CCTCATCTCCC
AACATTCT---------------------TTCCTTCGGGTTAGA-TATTT--------CC
ATTGAG---------------------------------------------------GCT
-TT-CCAAAACTA-GAG-GGACCGCTGT-------CAACTTCTTAAACCAGAGGAAGGTT
GCGGC-AATAACAGGTC-TGTGATG-CCC-TTAGATGTTCCGGGCTGCACACG-TGCTAC
AA-TGAT-TG-TTGC---AG----------------------------------------
------------------------------------------------------------
------------------------------------------------------------
------------------------------------------------------------
------------------------------------------------------------
TGAG-CATCT-CAATTTTTT-ACC-TA----ACA-CCGCACACGTGAGT-----------
-TTGC----ATACTTGT------------------A------------------------
--------------TGT--TACTTTACG-------------C------------------
------------------------------------------------------------
------------------------------------------------------------
------------------------------------------------------------
------------------------------------------------------------
------------------------------------------------------------
------------------------------------------------------------
------------------------------------------------------------
------------------------------------------------------------
------------------------------------------------------------
------------------
>R019|10 glu
-------------GAACGCGTGGAGCATGTGGCTTAATTTGACTCAACGCGGGAAATCTT
ACCGGGTCCGGACACACTGAGGATTGACAGGTATTATATAGC--A---ACTT----TCGA
------------------------------------------------------------
-------------------GT-TGTCTATTGTTAAATATGCTAGTCCTTTCATGATTATG
TGATAGGTGGTGCATGGCCGTTCTTAGTTCGTGGAGTGATCTGTCTGCTTAATTGCGTTT
CAGATAAGGATCTATATTCTTTA-------------------------------------
------------------------------------------------------------
-----------------------------CAAGTGTCGCAGTGTAATTGACCCCTCTTTC
A-----------------------------------------------------------
-----------------CGAGAGTGTGTGTC--------------TTTTTTGCGCTCGCA
CTTTACATTAGGTCCTGAAAGCAACGAACGTGACCGCAACCTCTTGTTG-----------
-------------------------------------------------CCTCATCTCCC
AACATTCT---------------------TTCCTTCGGGTTAGA-TATTT--------CC
ATTGAG---------------------------------------------------GCT
-TT-CCAAAACTA-GAG-GGACCGCTGT-------CAACTTCTTAAACCAGAGGAAGGTT
GCGGC-AATAACAGGTC-TGTGATG-CCC-TTAGATGTTCCGGGCTGCACACG-TGCTAC
AA-TGAT-TG-TTGC---AG----------------------------------------
------------------------------------------------------------
------------------------------------------------------------
------------------------------------------------------------
------------------------------------------------------------
TGAG-CATCT-CAATTTTTT-ACC-TA----ACA-CCGCACACGTGAGT-----------
---GC----ATACTTGT------------------A------------------------
--------------TGT--TACTTTACGCAGCGGTAA-AGCCTGCTTCGAGAGCAAG---
T---GGGTAATCAATTAGAA--GTAACGATTTCCCAAATT---------AGCACACTT-A
TATACGGCGTTTGTGCCCGGGTTTCAC--------TTGTTGGAACTTTTGTGCGCGCAGA
TG-T------------------------------------------------------T-
-TTTTCCGTATGTGCAA-TTGTCAATTCATGGTGGGGACAGACCATTGTTAATTGTTGGT
CTCGGTCTTAACTAGGAATGCCTTGTACGGGTCTTTGGTTCAACAAACCACCCGGAATAC
GTCCCTGCCCTTTGTACACA-CCG-CCCGTCGCTCTTACCGA-TGGACTTCTCTGTGAGT
TTGAGGGACTGGATTT--------------------------------------------
-------------GATC--GCATTCGT---------------GCA-TTAATATCTATGGA
AACTTAAACGAACAGTGTGGTCTAAAG---------------------------------
------------------
>R019|17 glu
-------------GAACGCGTGGAGCATGTGGCTTAATTTGACTCAACGCGGGAAATCTT
ACCGGGTCCGGACACACTGAGGATTGACAGGTATTATATAGC--A---ACTT----TCGA
------------------------------------------------------------
-------------------GT-TGTCTATTGTTAAATATGCTAGTCCTTTCATGATTATG
TGATAGGTGGTGCATGGCCGTTCTTAGTTCGTGGAGTGATCTGTCTGCTTAATTGCGTTT
CAGATAAGGATCTATATTCTTTA-------------------------------------
------------------------------------------------------------
-----------------------------CAAGTGTCGCAGTGTAATTGACCCCTCTTTC
A-----------------------------------------------------------
-----------------CGAGAGTGTGTGTC--------------TTTTTTGCGCTCGCA
CTTTACATTAGGTCCTGAAAGCAACGAACGTGACCGCAACCTCTTGTTG-----------
-------------------------------------------------CCTCATCTCCC
AACATTCT---------------------TTCCTTCGGGTTAGA-TATTT--------CC
ATTGAG---------------------------------------------------GCT
-TT-CCAAAACTA-GAG-GGACCGCTGT-------CAACTTCTTAAACCAGAGGAAGGTT
GCGGC-AATAACAGGTC-TGTGATG-CCC-TTAGATGTTCCGGGCTGCACACG-TGCTAC
AA-TGAT-TG-TTGC---AG----------------------------------------
------------------------------------------------------------
------------------------------------------------------------
------------------------------------------------------------
------------------------------------------------------------
TGAG-CATCT-CAATTTTTT-ACC-TA----ACA-CCGCACACGTGAGT-----------
---GC----ATACTTGT------------------A------------------------
--------------TGT--TACTTTACGCAGCGGTAA-AGCCTGCTTCGAGAGCAAG---
T---GGGTAATCAATTAGAA--GTAACGATTTCCCAAATT---------AGCACACTT-A
TATACGGCGTTTGTGCCCGGGTTTCAC--------TTGTTGGAACTTTTGTGCGCGCAGA
TG-T------------------------------------------------------T-
-TTTTCCGTATGTGCAA-TTGTCAATTCATGGTGGGGACAGACCATTGTTAATTGTTGGT
CTCGGTCTTAACTAGGAATGCCTTGTACGGGTCTTTGGTTCAACAAACCACCCGGAATAC
GTCCCTGCCCTTTGTACACA-CCG-CCCGTCGCTCTTACCGA-TGGACTTCTCTGTGAGT
TTGAGGGACTGGATTT--------------------------------------------
-------------GATC--GCATTCGT---------------GCA-TTAATATCTATGGA
AACTTAAACGAACAGTGTGGTCTAAAG---------------------------------
------------------
>AY453136 glu
AAGGGCACCACAAGAACGCGTGGAGCATGTGGCTTAATTTGACTCAACGCGGGAAATCTT
ACCGGGTCCGGACACACTGAGGATTGACAGGTATTATATAGC--A---ACTT----TCGG
------------------------------------------------------------
-------------------GT-TGTCTATTGTTAAATATGCTAGTCCTTTCATGATTATG
TGATAGGTGGTGCATGGCCGTTCTTAGTTCGTGGAGTGATCTGTCTGCTTAATTGCGTTT
CAGATAAGGATCTATATTCTTTA-------------------------------------
------------------------------------------------------------
-----------------------------CAAGTGTCGCAGTGTAATTGACCCCTCTTTC
A-----------------------------------------------------------
-----------------CGAGAGTGTGTGTC--------------TTTTTTGCGCTCGCA
CTTTACATTAGGTCCTGAAAGCAACGAACGTGACCGCAACCTCTTGTTG-----------
-------------------------------------------------CCTCATCTCCC
AACATTCT---------------------TTCCTTCGGGTTAGA-TATTT--------CC
ATTGAG---------------------------------------------------GCT
-TT-CCAAAACTA-GAG-GGACCGCTGT-------CAACTTCTTAAACCAGAGGAAGGTT
GCGGC-AATAACAGGTC-TGTGATGCCCC-TTAGATGTCCCGGGCTGCACACG-TGCTAC
AA-TGAT-TG-TTGC---AG----------------------------------------
------------------------------------------------------------
------------------------------------------------------------
------------------------------------------------------------
------------------------------------------------------------
TGAG-CATCT-CAATTTTTT-ACC-TA----ACA-CCGCACACGTGAGT-----------
---GC----ATACTTGT------------------A------------------------
--------------TGT--TACTTTACGCAGCGGTAA-AGCCTGCTTCGAGAGCAAG---
T---GGGTAATCAATTAGAA--GTAACGATTTCCCAAATT---------AGCACACTT-A
TATACGGCGTTTGTGCCCGGGTTTCAC--------TTGTTGGAACTTTTGTGCGCGCAGA
TG-TT-----------------------------------------------------T-
-TTTTCCGTATGTGCAA-TTGTCAATTCATGGTGGGGACAGACCATTGTTAATTGTTGGT
CCCGGTCTTAACTAGGAATGCCTTGTACGGGTCTTTGGTTCAACAAACCACCCGGAATAC
GTCCCTGCCCTTTGTACACA-CCG-CCCGTCGCTCTTACCGA-TGGACTTCTCTGTGAGT
TTGAGGGACTGGATTT--------------------------------------------
-------------GATCGTACATTCGT---------------GCA-TTAATATCTATGGA
AACTTAAACGAACAGTGTGGTCTAAAGGAAAGAGAAGTCGTAACAAGGCATCGGTAGGTG
AACCTGCAGAAGGATCA-
>Z83974 glu
AAGGGCACCACAAGAACGCGTGGAGCATGTGGCTTAATTTGACTCAACGCGGGAAATCTT
ACCGGGTCCGGACACACTGAGGATTGACAGGTATTATATAGC--ACGTACTT----TTGT
------------------------------------------------------------
-------------------GCGTGTCTATTGTTAAATATGCTAGTCCTTTCATGATTATG
TGATAGGTGGTGCATGGCCGTTCTTAGTTCGTGGAGTGATCTGTCTGCTTAATTGCGTTT
CAGATAAGGATCTATATTCTTTA-------------------------------------
------------------------------------------------------------
-----------------------------CAAGTGTCGCAGTGTAATTGACCCCTCTTTC
A-----------------------------------------------------------
-----------------CGAGAGTGTGTGTC--------------TTTTTTGCGCTCGCA
CTTTACATTAGGTCCTGAAAGCAACGAACGTGACCGCAACCTCTTGTTG-----------
-------------------------------------------------CCTCATCTCCC
AACATTCT---------------------TTCCTTCGGGTTAGA-TATTT--------CC
ATTGAG---------------------------------------------------GCT
-TT-CCAAAACTA-GAG-GGACCGCTGT-------CAACTTCTTAAACCAGAGGAAGGTT
GCGGC-AATAACAGGTC-TGTGATG-CCC-TTAGATGTTCCGGGCTGCACACG-TGCTAC
AA-TGAT-TG-TTGC---AG----------------------------------------
------------------------------------------------------------
------------------------------------------------------------
------------------------------------------------------------
------------------------------------------------------------
TGAG-CATCT-CAATTTTTT-ACC-TA----ACA-CCGCACACGTGAGT-----------
---GC----ATACTTGT------------------A------------------------
--------------TGT--TACTTTACGCAGCGGTAA-AGCCTGCTTCGAGAGCAAG---
T---GGGTAATCAATTAGAA--GTAACGATTTCCCAAATT---------AGCACACTT-A
TATACGGCGTTTGTGCCCGGGTTTCAC--------TTGTTGGAACTTTTGTGCGCGCAGA
TG-TT-----------------------------------------------------T-
-TTTTCCGTATGTGCAA-TTGTCAATTCATGGTGGGGACAGACCATTGTTAATTGTTGGT
CTCGGTCTTAACTAGGAATGCCTTGTACGGGTCTTTGGTTCAACAAACCACCCGGAATAC
GTCCCTGCCCTTTGTACACA-CCG-CCCGTCGCTCTTACCGA-TGGACTTCTCTGTGAGT
TTGAGGGACTGGATTT--------------------------------------------
-------------GATC-CGCATTCGT---------------GCA-TTAATATCTATGGA
AACTTAAACGAACAGTGTGGTCTAAAGGAAAGAGAAGTCGTAACGAGGCATCGGTAGGTA
AACCT-------------
>P149|04 glu
-------------------GTGGAGCATGTGGCTTAATTTGACTCAACGCGGGAAATCTT
ACCGGGTCCGGACACACTGAGGATTGACAGGTATTATATAGCACGCACACTT----CGGT
------------------------------------------------------------
-------------------GTGTGTCTATTGTTAAATATGCTAGTCCTTTCATGATTATG
TGATAGGTGGTGCATGGCCGTTCTTAGTTCGTGGAGTGATCTGTCTGCTTAATTGCGTTT
CAGATAAGGATCTATATTCTTTA-------------------------------------
------------------------------------------------------------
-----------------------------CAGTGCTGCAGTCGTAATTGACCCCTTTCTC
A-----------------------------------------------------------
-----------------CGAGAGTGTGTGTC---------------TTTTTGCGCTCACA
CTTTACATTAGGTCCTGAAAGCAACGAACGTGACCGCAACCTCTTGTTG-----------
-------------------------------------------------CCTCATCTCCC
CAT---CA---------------------CTAGGTAGTTTCGGC-TACTTAAC--GTATC
ATTGAG---------------------------------------------------GCT
-TT-CCAAAACTA-GAG-GGACCGCTGT-------CAACTTCTTAAACCAGAGGAAGGTT
GCGGC-AATAACAGGTC-TGTGATG-CCC-TTAGATGTTCCGGGCTGCACACG-TGCTAC
AA-TGAT-TG-TTGC---AG----------------------------------------
------------------------------------------------------------
------------------------------------------------------------
------------------------------------------------------------
------------------------------------------------------------
TGAG-CATCT-CAATTTTTT-ACCTTA----ACA-CCGCACACGTGAGT-----------
---GC----ATACTTGT------------------A------------------------
--------------TGT--TACTTTACGCAGCGGTAA-AGCCTGCTTCGAGAGCAAG---
T---GGGTAATCAATTAGAA--GTAACGATTTCCCAAATT---------AGCACACTT-A
TATACGGCGTTTGTGCCCGGGTTTCAC--------TTGTTGGAACTTTTGTGCGCGCAGA
TG--------------------------------------------------------T-
-TTTTCCGTATGTGCAA-TTGTCAATTCATGGTGGGGACAGACCATTGTTAATTGTTGGT
CTCGGTCTTAACTAGGAATGCCTTGTACGGGTCTTTGGTTCAACAAACCACCCGGAATAC
GTCCCTGCCCTTTGTACACA-CCG-CCCGTCGCTCTTACCGA-TGGACTTCTCTGTGAGT
TTGAGGGACTGGATTT--------------------------------------------
-------------GATCGTGCTTCGGC-------------ACGCA-TTAACATCTATGGA
AACTTAAACGAACAGTGTGGTCTAAAG---------------------------------
------------------
>P149|18 glu
-------------------GTGGAGCATGTGGCTTAATTTGACTCAACGCGGGAAATCTT
ACCGGGTCCGGACACACTGAGGATTGACAGGTATTATATA----GCACACTT----CG--
------------------------------------------------------------
-------------------GTGTGTCTATTGTTAAATATGCTAGTCCTTTCATGATTATG
TGATAGGTGGTGCATGGCCGTTCTTAGTTCGTGGAGTGATCTGTCTGCTTAATTGCGTTT
CAGATAAGGATCTATATTCTTTA-------------------------------------
------------------------------------------------------------
-----------------------------CAGTGCTGCAGTCGTAATTGACCCCTTTCTC
A-----------------------------------------------------------
-----------------CGAGAGTGTGTGTC---------------TTTTTGCGCTCACA
CTTTACATTAGGTCCTGAAAGCAACGAACGTGACCGCAACCTCTTGTTG-----------
-------------------------------------------------CCTCATCTCCC
CAT---CA---------------------CTAGGTAGTTTCGGC-TACTTAAC--GTATC
ATTGAG---------------------------------------------------GCT
-TT-CCAAAACTA-GAG-GGACCGCTGT-------CAACTTCTTAAACCAGAGGAAGGTT
GCGGC-AATAACAGGTC-TGTGATG-CCC-TTAGATGTTCCGGGCTGCACACG-TGCTAC
AA-TGAT-TG-TTGC---AG----------------------------------------
------------------------------------------------------------
------------------------------------------------------------
------------------------------------------------------------
------------------------------------------------------------
TGAG-CATCT-CAATTTTTT-ACCTTA----ACA-CCGCACACGTGAGT-----------
---GC----ATACTTGT------------------A------------------------
--------------TGT--TACTTTACGCAGCGGTAA-AGCCTGCTTCGAGAGCAAG---
T---GGGTAATCAATTAGAA--GTAACGATTTCCCAAATT---------AGCACACTT-A
TATACGGCGTTTGTGCCCGGGTTTCAC--------TTGTTGGAACTTTTGTGCGTGCAGA
TG--------------------------------------------------------T-
-TTTTCCGTATGTGCAA-TTGTCAATTCATGGTGGGGACAGACCATTGTTAATTGTTGGT
CTCGGTCTTAACTAGGAATGCCTTGTACGGGTCTTTGGTTCAACAAACCACCCGGAATAC
GTCCCTGCCCTTTGTACACA-CCG-CCCGTCGCTCTTACCGA-TGGACTTCTCTGTGAGT
TTGAGGGACTGGATTT--------------------------------------------
-------------GATCGTGCTTCGGC-------------ACGCA-TTAACATCTATGGA
AACTTAAACGAACAGTGTGGTCTAAAG---------------------------------
------------------
>P152|28 glu
-----------------------------------------------CGCGGGAAATCTT
ACCGGGTCCGGACACACTGAGGATTGACAGGTATTATATA----GCACACTT----CG--
------------------------------------------------------------
-------------------GTGTGTCTATTGTTAAATATGCTAGTCCTTTCATGATTATG
TGATAGGTGGTGCATGGCCGTTCTTAGTTCGAGGAGTGATCTGTCTGCTTAATTGCGTTT
CAAATAAGGATCTATATTCTTTA-------------------------------------
------------------------------------------------------------
-----------------------------CAGTGCTGCAGTCGTAATTGACCCCTTTCTC
A-----------------------------------------------------------
-----------------CGAGAGTGTGTGTC---------------TTTTTGCGCTCACA
CTTTACATTAGGTCCTGAAAGCAACGAACGTGACCGCAACCTCTTGTTG-----------
-------------------------------------------------CCTCATCTCCC
CAT---CA---------------------CTAGGTAGTTTCGGC-TACTTAAC--GTATC
ATTGAG---------------------------------------------------GCT
-TT-CCAAAACTA-GAG-GGACCGCTGT-------CAACTTCTTAAACCAGAGGAAGGTT
GCGGC-AATAACAGGTC-TGTGATG-CCC-TTAGATGTTCCGGGCTGCACACG-TGCTAC
AA-TGAT-TG-TTGC---AG----------------------------------------
------------------------------------------------------------
------------------------------------------------------------
------------------------------------------------------------
------------------------------------------------------------
TGAG-CATCT-CAATTTTTT-ACC-TA----ACA-CCGCACACGTGAGT-----------
---GC----ATACTTGT------------------A------------------------
--------------TGT--TACTTTACGCAGCGGTAA-AGCCTGCTTCGAGAGCAAG---
T---GGGTAATCAATTAGAA--GTAACGATTTCCCAAATT---------AGCACACTT-A
TATACGGCGTTTGTGCCCGGGTTTCAC--------TTGTTGGAACTTTTGTGCGCGCAGA
TG--------------------------------------------------------T-
-TTTTCCGTATGTGCAA-TTGTCAATTCATGGTGGGGACAGACCATTGTTAATTGTTGGT
CTCGGTCTTAACTAGGAATGCCTTGTACGGGTCTTTGGTTCAACAAACCACCCGGAATAC
GTCCCTGCCCTTTGTACACA-CCG-CCCGTCGCTCTTACCGA-TGGACTTCTCTGTGAGT
TTGAGGGACTGGATTT--------------------------------------------
-------------GAT--------------------------------------------
------------------------------------------------------------
------------------
>P149|28 glu
-------------------GTGGAGCATGTGGCTTAATTTGACTCAACGCGGGAAATCTT
ACCGGGTCCGGACACACTGAGGATTGACAGGTATTATATAGC--ACGCACTT----CGGT
------------------------------------------------------------
-------------------GTGTGTCTATTGTTAAATATGCTAGTCCTTTCATGATTATG
TGATAGGTGGTGCATGGCCGTTCTTAGTTCGTGGAGTGATCTGTCTGCTTAATTGCGTTT
CAGATAAGGATCTATATTCTTTA-------------------------------------
------------------------------------------------------------
-----------------------------CAGTGCTGCAGTCGTAATTGACCCCTTTCTC
A-----------------------------------------------------------
-----------------CGAGAGTGTGTGTC---------------TTTTTGCGCTCACA
CTTTACATTAGGTCCTGAAAGCAACGAACGTGACCGCAACCTCTTGTTG-----------
-------------------------------------------------CCTCATCTCCC
CAT---CA---------------------CTAGGTAGTTTCGGC-TACTTAAC--GTATC
ATTGAG---------------------------------------------------GCT
-TT-CCAAAACTA-GAG-GGACCGCTGT-------CAACTTCTTAAACCAGAGGAAGGTT
GCGGC-AATAACAGGTC-TGTGATG-CCC-TTAGATGTTCCGGGCTGCACACG-TGCTAC
AA-TGAT-TG-TTGC---AG----------------------------------------
------------------------------------------------------------
------------------------------------------------------------
------------------------------------------------------------
------------------------------------------------------------
TGAG-CATCT-CAATTTTTT-ACC-TA----ACA-CCGCACACGTGAGT-----------
---GC----ATACTTGT------------------A------------------------
--------------TGT--TACTTTACGCAGCGGTAA-AGCCTGCTTCGAGAGCAAG---
T---GGGTAATCAATTAGAA--GTAACGATTTCCCAAATT---------AGCACACTT-A
TATACGGCGTTTGTGCCCGGGTTTCAC--------TTGTTGGAACTTTTGTGCGTGCAGA
TG--------------------------------------------------------T-
-TTTTCCGTATGTGCAA-TTGTCAATTCATGGTGGGGACAGACCATTGTTAATTGTTGGT
CTCGGTCTTAACTAGGAATGCCTTGTACGGGTCTTTGGTTCAACAAACCACCCGGAATAC
GTCCCTGCCCTTTGTACACA-CCG-CCCGTCGCTCTTACCGA-TGGACTTCTCTGTGAGT
TTGAGGGACTGGATTT--------------------------------------------
-------------GATCGCTTCG-----------------GCGCA-TTAACATCTATGGA
AACTTAAACGAACAGTGTGGTCTAAAG---------------------------------
------------------
>P149|07 glu
-------------------GTGGAGCATGTGGCTTAATTTGACTCAACGCGGGAAATCTT
ACCGGGTCCGGACACACTGAGGATTGACAGGTATTATATAGC--ACGCACTT----CGGT
------------------------------------------------------------
-------------------GTGTGTCTATTGTTAAATATGCTAGTCCTTTCATGATTATG
TGATAGGTGGTGCATGGCCGTTCTTAGTTCGTGGAGTGATCTGTCTGCTTAATTGCGTTT
CAGATAAGGATCTATATTCTTTA-------------------------------------
------------------------------------------------------------
----------------------------------CGTGAGTGATTGCAGACCCCTTTCTC
A-----------------------------------------------------------
-----------------CGAGAGTGTGTGTC------------------TCGCATGATCT
CTCTACATTAGGTCCTGAAAGCAACGAACGTGACCGCAACCTCTTGTTG-----------
-------------------------------------------------CCTCATCTCCC
CAT---CA---------------------CTAGGTAGTTTCGGC-TACTTAAC--GTATC
ATTGAG---------------------------------------------------GCT
-TT-CCAAAACTA-GAG-GGACCGCTGT-------CAACTTCTTAAACCAGAGGAAGGTT
GCGGC-AATAACAGGTC-TGTGATG-CCC-TTAGATGTTCCGGGCTGCACACG-TGCTAC
AA-TGAT-TG-TTGC---AG----------------------------------------
------------------------------------------------------------
------------------------------------------------------------
------------------------------------------------------------
------------------------------------------------------------
TGAG-CATCT-CAATTTTTT-ACC-TA----ACA-CCGCACACGTGAGT-----------
-ACGC----ATACTTGT------------------A------------------------
--------------TGT--TACTTTACGCAGCGGTAA-AGCCTGCTTCGAGAGCAAG---
T---GGGTAATCAATTAGAA--GTAACGATTTCCCAAATT---------AGCACACTT-A
TATACGGCGTTTGTGCCCGGGTTTCAC--------TTGTTGGAACTTTTGTGCGCGCAGA
TG--------------------------------------------------------T-
-TTTTCCGTATGTGCAA-TTGTCAATTCATGGTGGGGACAGACCATTGTTAATTGTTGGT
CTCGGTCTTAACTAGGAATGCCTTGTACGGGTCTTTGGTTCAACAAACCACCCGGAATAC
GTCCCTGCCCTTTGTACACA-CCG-CCCGTCGCTCTTACCGA-TGGACTTCTCTGTGAGT
TTGAGGGACTGGATTT--------------------------------------------
-------------GATCGTGCTTCGGC-------------ACGCA-TTAACATCTATGGA
AACTTAAAC---------------------------------------------------
------------------
>P149|30 glu
-------------------GTGGAGCATGTGGCTTAATTTGACTCAACGCGGGAAATCTT
ACCGGGTCCGGACACACTGAGGATTGACAGGTATTATATAGC--ACGCACTT----CGGT
------------------------------------------------------------
-------------------GTGTGTCTATTGTTAAATATGCTAGTCCTTTCATGATTATG
TGATAGGTGGTGCATGGCCGTTCTTAGTTCGTGGAGTGATCTGTCTGCTTAATTGCGTTT
CAGATAAGGATCTATATTCTTTA-------------------------------------
------------------------------------------------------------
----------------------------------CGTGAGTGATTGCAGACCCCTTTCTC
A-----------------------------------------------------------
-----------------CGAGAGTGTGTGTC------------------TCGCATGATCT
CTCTACATTAGGTCCTGAAAGCAACGAACGTGACCGCAACCTCTTGTTG-----------
-------------------------------------------------CCTCATCTCCC
CAT---CA---------------------CTAGGTAGTTTCGGC-TACTTAAC--GTATC
ATTGAG---------------------------------------------------GCT
-TT-CCAAAACTA-GAG-GGACCGCTGT-------CAACTTCTTAAACCAGAGGAAGGTT
GCGGC-AATAACAGGTC-TGTGATG-CCC-TTAGATGTTCCGGGCTGCACACG-TGCTAC
AA-TGAT-TG-TTGC---AG----------------------------------------
------------------------------------------------------------
------------------------------------------------------------
------------------------------------------------------------
------------------------------------------------------------
TGAG-CATCT-CAATTTTTT-ACC-TA----ACA-CCGCACACGTGAGT-----------
-ACGC----ATACTTGT------------------A------------------------
--------------TGT--TACTTTACGCAGCGGTAA-AGCCTGCTTCGAGAGCAAG---
T---GGGTAATCAATTAGAA--GTAACGATTTCCCAAATT---------AGCACACTT-A
TATACGGCGTTTGTGCCCGGGTTTCAC--------TTGTTGGAACTTTTGTGCGTGCAGA
TG--------------------------------------------------------T-
-TTTTCCGTATGTGCAA-TTGTCAATTCATGGTGGGGACAGACCATTGTTAATTGTTGGT
CTCGGTCTTAACTAGGAATGCCTTGTACGGGTCTTTGGTTCAACAAACCACCCGGAATAC
GTCCCTGCCCTTTGTACACA-CCG-CCCGTCGCTCTTACCGA-TGGACTTCTCTGTGAGT
TTGAGGGACTGGATTT--------------------------------------------
-------------GATCGTGCTTCGGC-------------ACGCA-TTAACATCTATGGA
AACTTAAACGAACAGTGTGGTCTAAAG---------------------------------
------------------
>P149|22 glu
-------------------GTGGAGCATGTGGCTTAATTTGACTCAACGCGGGAAATCTT
ACCGGGTCCGGACACACTGAGGATTGACAGGTATTATATAGC--ACGCACTT----CGGT
------------------------------------------------------------
-------------------GTGTGTCTATTGTTAAATATGCTAGTCCTTTCATGATTATG
TGATAGGTGGTGCATGGCCGTTCTTAGTTCGTGGAGTGATCTGTCTGCTTAATTGCGTTT
CAGATAAGGATCTATATTCTTTA-------------------------------------
------------------------------------------------------------
----------------------------------CGTGAGTGATTGCAGACCCCTTTCTC
A-----------------------------------------------------------
-----------------CGAGAGTGTGTGTC------------------TCGCATGATCT
CTCTACATTAGGTCCTGAAAGCAACGAACGTGACCGCAACCTCTTGTTG-----------
-------------------------------------------------CCTCATCTCCC
CAT---CA---------------------CTAGGTAGTTTCGGC-TACTTAAC--GTATC
ATTGAG---------------------------------------------------GCT
-TT-CCAAAACTA-GAG-GGACCGCTGT-------CAACTTCTTAAACCAGAGGAAGGTT
GCGGC-AATAACAGGTC-TGTGATG-CCC-TTAGATGTTCCGGGCTGCACACG-TGCTAC
AA-TGAT-TG-TTGC---AG----------------------------------------
------------------------------------------------------------
------------------------------------------------------------
------------------------------------------------------------
------------------------------------------------------------
TGAG-CATCT-CAATTTTTT-ACCTTA----ACA-CCGCACACGTGAGT-----------
---GC----ATACTTGT------------------A------------------------
--------------TGT--TACTTTACGCAGCGGTAA-AGCCTGCTTCGAGAGCAAG---
T---GGGTAATCAATTAGAA--GTAACGATTTCCCAAATT---------AGCACACTT-A
TATACGGCGTTTGTGCCCGGGTTTCAC--------TTGTTGGAACTTTTGTGCGTGCAGA
TG--------------------------------------------------------T-
-TTTTCCGTATGTGCAA-TTGTCAATTCATGGTGGGGACAGACCATTGTTAATTGTTGGT
CTCGGTCTTAACTAGGAATGCCTTGTACGGGTCTTTGGTTCAACAAACCACCCGGAATAC
GTCCCTGCCCTTTGTACACA-CCG-CCCGTCGCTCTTACCGA-TGGACTTCTCTGTGAGT
TTGAGGGACTGGATTT--------------------------------------------
-------------GATCGTGCTTCGGC-------------ACGCA-TTAACATCTATGGA
AACTTAAACGAACAGTGTGGTCTAAAG---------------------------------
------------------
>P152|03 glu
-------------------GTGGAGCATGTGGCTTAATTTGACTCAACGCGGGAAATCTT
ACCGGGTCCGGACACACTGAGGATTGACAGGTATTATATAGC--ACGCACTT----CGGT
------------------------------------------------------------
-------------------GTGTGTCTATTGTTAAATATGCTAGTCCTTTCATGATTATG
TGATAGGTGGTGCATGGCCGTTCTTAGTTCGTGGAGTGATCTGTCTGCTTAATTGCGTTT
CAGATAAGGATCTATATTCTTTA-------------------------------------
------------------------------------------------------------
----------------------------------CGTGAGTGATTGCAGACCCCTTTCTC
A-----------------------------------------------------------
-----------------CGAGAGTGTGTGTC------------------TCGCATGATCT
CTCTACATTAGGTCCTGAAAGCAACGAACGTGACCGCAACCTCTTGTTG-----------
-------------------------------------------------CCTCATCTCCC
CATATCAA---------------------CTAGGTAGTTTCGGC-TACTTAAC--GTATC
ATTGAG---------------------------------------------------GCT
-TT-CCAAAACTA-GAG-GGACCGCTGT-------CAACTTCTTAAACCAGAGGAAGGTT
GCGGC-AATAACAGGTC-TGTGATG-CCC-TTAGATGTTCCGGGCTGCACACG-TGCTAC
AA-TGAT-TG-TTGC---AG----------------------------------------
------------------------------------------------------------
------------------------------------------------------------
------------------------------------------------------------
------------------------------------------------------------
TGAG-CATCT-CAATTTTTT-ACC-TA----ACA-CCGCACACGTGAGT-----------
---GC----ATACTTGT------------------A------------------------
--------------TGC--TACTTTACGCAGCGGTAA-AGCCTGCTTCGAGAGCAAG---
T---GGGTAATCAATTAGAA--GTAACGATTTCCCAAATT---------AGCACACTT-A
TATACGGCGTTTGTGCCCGGGTTTCAC--------TTGTTGGAACTTTTGTGCGTGCAGA
TG--------------------------------------------------------T-
-TTTTCCGTATGTGCAA-TTGTCAATTCATGGTGGGGACAGACCATTGTTAATTGTTGGT
CTCGGTCTTAACTAGGAATGCCTTGTACGGGTCTTTGGTTCAACAAACCACCCGGAATAC
GTCCCTGCCCTTTGTACACA-CCG-CCCGTCGCTCTTACCGA-TGGACTTCTCTGTGAGT
TTGAGGGACTGGATTT--------------------------------------------
-------------GATCGCTTCG-----------------GCGCA-TTAACATCTATGGA
AACTTAAACGAACAGTGTGGTCTAAAG---------------------------------
------------------
>R049|03 glu
----------------------------GTGGCTTAATTTGACTCAACGCGGGAAATCTT
ACCGGGTCCGGACACACTGAGGATTGACAGGTATTATATAGC--GCGCTT----------
------------------------------------------------------------
-------------------GCGCGTCTATTGTTAAATATGCTAGTCCTTTCATGATTATG
TGATAGGTGGTGCATGGCCGTTCTTAGTTCGTGGAGTGATCTGTCTGCTTAATTGCGTTT
CAGATAAGGATCTATATTCTTTA-------------------------------------
------------------------------------------------------------
-------------------------CAGAAGTGTTGCGTTGTGCATTTGACCCCTCGTTC
G-----------------------------------------------------------
-----------------CGAGTGCGTGTCTTT-------------TCGCGCTCGCACGCT
TTTTACATTAGGTCCTGAAAGCAACGAACGTGACCGCAACCTCTTGTTG-----------
-------------------------------------------------CCTCATCTCCC
TACTTTTT------------------TAGCACTTCGGTGTTGAA-TAATT--------TC
ATTGAG---------------------------------------------------GCT
-TT-CCAAAACTA-GAG-GGACCGCTGT-------CAACTTCTTAAACCAGAGGAAGGTT
GCGGC-AATAACAGGT--------------------------------------------
------------------------------------------------------------
------------------------------------------------------------
------------------------------------------------------------
------------------------------------------------------------
------------------------------------------------------------
------------------------------------------------------------
------------------------------------------------------------
------------------------------------------------------------
------------------------------------------------------------
------------------------------------------------------------
------------------------------------------------------------
------------------------------------------------------------
------------------------------------------------------------
------------------------------------------------------------
------------------------------------------------------------
------------------------------------------------------------
------------------------------------------------------------
------------------
>R049|06 glu
-------------------GTGGAGCATGTGGCTTAATTTGACTCAACGCGGGAAATCTT
ACCGGGTCCGGACACACTGAGGATTGACAGGTATTATATAGC--GCGCTT----------
------------------------------------------------------------
-------------------GCGCGTCTATTGTTAAATATGCTAGTCCTTTCATGATTATG
TGATAGGTGGTGCATGGCCGTTCTTAGTTCGTGGAGTGATCTGTCTGCTTAATTGCGTTT
CAGATAAGGATCTATATTCTTTA-------------------------------------
------------------------------------------------------------
-------------------------CAGAAGTGTTGCGTTGTGCATTTGACCCCTCGTTC
G-----------------------------------------------------------
-----------------CGAGTGCGTGTCTTT-------------TCGCGCTCGCACGCT
TTTTACATTAGGTCCTGAAAGCAACGAACGTGACCGCAACCTCTTGTTG-----------
-------------------------------------------------CCTCATCTCCC
TACTTTTT------------------TAGCACTTCGGTGTTGAA-TAATT--------TC
ATTGAG---------------------------------------------------GCT
-TT-CCAAAACTA-GAG-GGACCGCTGT-------CAACTTCTTAAACCAGAGGAAGGTT
GCGGC-AATAACAGGT--------------------------------------------
------------------------------------------------------------
------------------------------------------------------------
------------------------------------------------------------
------------------------------------------------------------
------------------------------------------------------------
------------------------------------------------------------
------------------------------------------------------------
------------------------------------------------------------
------------------------------------------------------------
------------------------------------------------------------
------------------------------------------------------------
------------------------------------------------------------
------------------------------------------------------------
------------------------------------------------------------
------------------------------------------------------------
------------------------------------------------------------
------------------------------------------------------------
------------------
>R049|a1 glu
-------------------GTGGAGCATGTGGCTTAATTTGACTCAACGCGGGAAATCTT
ACCGGGTCCGGACACACTGAGGATTGACAGGTATTATATAGC--GCGCTT----------
------------------------------------------------------------
-------------------GCGCGTCTATTGTTAAATATGCTAGTCCTTTCATGATTATG
TGATAGGTGGTGCATGGCCGTTCTTAGTTCGTGGAGTGATCTGTCTGCTTAATTGCGTTT
CAGATAAGGATCTATATTCTTTA-------------------------------------
------------------------------------------------------------
-------------------------CAGAAGTGTTGCGTTGTGCATTTGACCCCTCGTTC
G-----------------------------------------------------------
-----------------CGAGTGCGTGTCTTT-------------TCGCGCTCGCACGCT
TTTTACATTAGGTCCTGAAAGCAACGAACGTGACCGCAACCTCTTGTTG-----------
-------------------------------------------------CCTCATCTCCC
TACTTTTT------------------TAGCACTTCGGTGTTGAA-TAATT--------TC
ATTGAG---------------------------------------------------GCT
-TT-CCAAAACTA-GAG-GGACCGCTGT-------CAACTTCTTAAACCAGAGGAAGGTT
GCGGC-AATAACAGGT--------------------------------------------
------------------------------------------------------------
------------------------------------------------------------
------------------------------------------------------------
------------------------------------------------------------
------------------------------------------------------------
------------------------------------------------------------
------------------------------------------------------------
------------------------------------------------------------
------------------------------------------------------------
------------------------------------------------------------
------------------------------------------------------------
------------------------------------------------------------
------------------------------------------------------------
------------------------------------------------------------
------------------------------------------------------------
------------------------------------------------------------
------------------------------------------------------------
------------------
>AF250105 glu
----GCACCACAAGAACGCGTGGAGCATGTGGCTTAATTTGACTCAACGCGGGAAATCTT
ACCGGGTCCGGACACACTGAGGATTGACAGGTATTATATAGC--GCGCTT----------
------------------------------------------------------------
-------------------GCGCGTCTATTGTTAAATATGCTAGTCCTTTCATGATTATG
TGATAGGTGGTGCATGGCCGTTCTTAGTTCGTGGAGTGATCTGTCTGCTTAATTGCGTTT
CAGATAAGGATCTATATTCTTTA-------------------------------------
------------------------------------------------------------
-------------------------CAGAAGTGTTGCGTAGTGCATATGACCCCTCGTTC
G-----------------------------------------------------------
-----------------CGAGTGCGTGTCTTT-------------TCGCGCTCGCACGCT
TTTTACATTAGGTCCTGAAAGCAACGAACGTGACCGCAACCTCTTGTTG-----------
-------------------------------------------------CCTCATCTCCC
TACTTTTT-----------------TGAGCACTTCGGTGTTGAA-TAATT--------TC
ATTGAG---------------------------------------------------GCT
-TT-CCAAAACTA-GAG-GGACCGCTGT-------CAACTTCTTAAACCAGAGGAAGGTT
GCGGC-AATAACAGGTC-TGTGATG-CCC-TTAGATGTTCCGGGCTGCACACG-TGCTAC
AA-TGAT-TG-TTGC---AG----------------------------------------
------------------------------------------------------------
------------------------------------------------------------
------------------------------------------------------------
------------------------------------------------------------
TGAG-CATCT-CAATTTTTT-ACC-TA----ACA-CCGCACACGTGAGT-----------
---GC----ATACTTGT------------------A------------------------
--------------TGT--TACTTTACGCAGCGGTAA-AGCCTGCTTCGAGAGCAAG---
T---GGGTAATCAATTAGAA--GTAACGATTTCCCAAATT---------AGCACACTT-A
TATGCGGCGTTTGCGCCCGGGTACCAC--------TTGTTGGTACTTCTGTGCGTGCAGA
TG-T------------------------------------------------------T-
-TTTTCCGCATGTGCAA-TTGTCAATTCATGGTGGGGACAGACCATTGTTAATTGTTGGT
CTCGGTCTTAACTAGGAATGCCTTGTACGGGTCTTTGGTTCAACAAACCACCCGGAATAC
GTCCCTGCCCTTTGTACACA-CCG-CCCGTCGCTCTTACCGA-TGGACTTCTCTGTGAGT
TTGAGGGACTGGATTT--------------------------------------------
-------------GATCGCTTCG-----------------GCGCA-TTAATATCTATGGA
AACTTAAACGAACAGTGTGGTCTAAAGGAAAGAGAAGTCGTAAC----------------
------------------
>P085|16 uvu
-------------GAACGCGTGGAGCATGTGACTTAATTTGACTCAACGCGGGAAATCTT
ACCGGGTCCGGACACACTGAGGATTGACAGGCAATATATGAT--TCAGCTTT----CGG-
------------------------------------------------------------
-------------------GTTGTTTCATTGTTAAATATGCTAGTCCTTTCATGATTATG
TGATAGGTGGTGCATGGCCGTTCTTAGTTCGTGGAGTGATCTGTCTGCTTAATTGCGTTT
CACTTAATTTATAGGATCTAATATTTT---------------------------------
------------------------------------------------------------
-------------------TACGAGTGAGTAGGTTTTGACCCACACTGCATTTTATTATG
T-----------------------------------------------------------
-----------------GGTGGTCCGTGCGTCATTACAATT--ACTGGCCTGCTTCGCTC
TAATTAGCTATCCTTTGAAAGCAACGAACGTGACCGCAACCTCTTGTTG-----------
-------------------------------------------------CCTTCGTTTAA
CATCCTAC-----------------------TCTTAGTGGTGGG-TATTGAGG--GCTTC
ACTCAT------------------------------TGCGTGTAACAGC--------GTG
-TG-AGTAAACTA-GAG-GGACCGCTGT-------CAACTTCTTAAACCAGAGGAAGGTT
GCGGC-AATAACAGGTC-TGTGATG-CCC-TTAGATGTTCCGGGCTGCACACG-TGCTAC
AA-TGAT-TG-TGGC---AG----------------------------------------
------------------------------------------------------------
------------------------------------------------------------
------------------------------------------------------------
------------------------------------------------------------
TGAG-CATCT-CTA-ACGAT-AATTTATTACATA-CACCACGAGTGAGTCAAATC-ACGA
------------------------------------------------------------
------------------------------GTGGTAAAAGCCTGCTTTGAGAGCAAG---
T---GGGTAATCAATTAGAA--GTAACGATTTCTTCGCATT--------AGCACACTT-A
TATACGGCGTTTATGCCCGGGTTTCAC--------TTGTTGGAG----CCTCTGCGTGCG
TA-GA-TGTTGAGCTTGCATCTGATGTAAGT------------------------CTCA-
-TTTACCGTATGTGCAA-TTGTCAATTCATGGTGGGGACAGACCATTGTTAATTGTTGGT
CTCGGTCTTAACTAGGAATGCCTTGTACGGGTCTTTGGTTCAACAGACCACCCGGAATAT
GTCCCTGCCCTTTGTACACA-CCG-CCCGTCGCTCTTACCGA-TGGACTTCTCTGTGAGT
TTGAGGGACTGGAGCT--------------------------------------------
-------------GAGCTTA-G----------------------G-TTTGGTTCTATGGA
AACTTAAACGAACAGTGTGGTCTAAAG---------------------------------
------------------
>P085|47 uvu
-------------GAACGCGTGGAGCATGTGGCTTAATTTGACTCAACGCGGGAAATCTT
ACCGGGTCCGGACACACTGAGGATTGACAGGCAATATATGAT--TCAGCTTT----CGG-
------------------------------------------------------------
-------------------GTTGTTTCATTGTTAAATATGCTAGTCCTTTCATGATTATG
TGATAGGTGGTGCATGGCCGTTCTTAGTTCGTGGAGTGATCTGTCTGCTTAATTGCGTTT
CACTTAATTTATAGGATCTAATATTTT---------------------------------
------------------------------------------------------------
-------------------TACGAGTGAGTAGGTTTTGACCCACACTGCATTTTATTATG
T-----------------------------------------------------------
-----------------GGTGGTCCGTGCGTCATTACAATT--ACTGGCCTGCTTCGCTC
TAATTAGCTATCCTTTGAAAGCAACGAACGTGACCGCAACCTCTTGTTG-----------
-------------------------------------------------CCTTCGTTTAA
CATCCTAC-----------------------TCTTAGTGGTGGG-TATTGAGG--GCTTC
ACTCAT------------------------------TGCGTGTAACAGC--------GTG
-TG-AGTAAACTA-GAG-GGACCGCTGT-------CAACTTCTTAAACCAGAGGAAGGTT
GCGGT-AATAACAGGTC-TGTGATG-CCC-TTAGATGTTCCGGGCTGCACACG-TGCTAC
AA-TGAT-TG-TGGC---AG----------------------------------------
------------------------------------------------------------
------------------------------------------------------------
------------------------------------------------------------
------------------------------------------------------------
TGAG-CATCT-CTATACGAT-AATTTATTACATA-CACCACGAGTGAGTCAAATC-ACGA
------------------------------------------------------------
------------------------------GTGGTAAAAGCCTGCTTTGAGAGCAAG---
T---GGGTAATCAATTAGAA--GTAACGATTTCTTCGCATT--------AGCACACTT-A
TATACGGCGTTTATGCCCGGGTTTCAC--------TTGTTGGAG----CCTCTGCGTGCG
TA-GA-TGTTGAGCTTGCATCTGATGTAAGT------------------------CTCA-
-TTTACCGTATGTGCAA-TTGTCAATTCATGGTGGGGACAGACCATTGTTAATTGTTGGT
CTCGGTCTTAACTAGGAATGCCTTGTACGGGTCTTTGGTTCAACAGACCACCCGGAATAT
GTCCCTGCCCTTTGTACACA-CCG-CCCGTCGCTCTTACCGA-TGGACTTCTCTGTGAGT
TTGAGGGACTGGAGCT--------------------------------------------
-------------GAGCTTA-G----------------------G-TTTGGTTCTATGGA
AACTTAAACGAACAGTGTGGTCTAAAG---------------------------------
------------------
>P086|11 uvu
-------------GAACGCGTGGAGCATGTGGCTTAATTTGACTCAACGCGGGAAATCTT
ACCGGGTCCGGACACACTGAGGATTGACAGGCAATATATGAT--TCAGCTTT----CGG-
------------------------------------------------------------
-------------------GTTGTTTCATTGTTAAATATGCTAGTCCTTTCATGATTATG
TGATAGGTGGTGCATGGCCGTTCTTAGTTCGTGGAGTGATCTGTCTGCTTAATTGCGTTT
CACTTAATTTATAGGATCTAATATTTT---------------------------------
------------------------------------------------------------
-------------------TACGAGTGAGTAGGTTTTGACCCACACTGCATTTTATTATG
T-----------------------------------------------------------
-----------------GGTGGTCCGTGCGTCATTACAATT--ACTGGCCTGCTTCGCTC
TAATTAGCTATCCTTTGAAAGCAACGAACGTGACCGCAACCTCTTGTTG-----------
-------------------------------------------------CCTTCGTTTAA
CATCCTAC-----------------------TCTTAGTGGTGGG-TATTGAGG--GCTTC
ACTCAT------------------------------TGCGTGTAACAGC--------GTG
-TG-AGTAAACTA-GAG-GGACCGCTGT-------CAACTTCTTAAACCAGAGGAAGGTT
GCGGC-AATAACAGGTC-TGTGATG-CCC-TTAGATGTTCCGGGCTGCACACG-TGCTAC
AA-TGAT-TG-TGGC---AG----------------------------------------
------------------------------------------------------------
------------------------------------------------------------
------------------------------------------------------------
------------------------------------------------------------
TGAG-CATCT-CTATACGAT-AATTTATTACATA-CACCACGAGTGAGTCAAATC-ACGA
------------------------------------------------------------
------------------------------GTGGTAAAAGCCTGCTTTGAGAGCAAG---
T---GGGTAATCAATTAGAA--GTAACGATTTCTTCGCATT--------AGCACACTT-A
TATACGGCGTTTATGCCCGGGTTTCAC--------TTGTTGGAG----CCTCTGCGTGCG
TA-GA-TGTTGAGCTTGCATCTGATGTAAGT------------------------CTCA-
-TTTACCGTATGTGCAA-TTGTCAATTCATGGTGGGGACAGACCATTGTTAATTGTTGGT
CTCGGTCTTAACTAGGAATGCCTTGTATGAATCTTTGGTTCAACAGACCATTCAGAATAT
GTCCCTGCCCTTTGTACACA-CCG-CCCGTCGCTCTTATCGA-TGGACTTCTCTGTGAGT
TTGAGGGACTGGAGCT--------------------------------------------
-------------GAGCTTA-G----------------------G-TTTGGTTCTATGGA
AACTTAAACGAACTGTGTGGTCTAAAG---------------------------------
------------------
>P085|45 uvu
-------------GAACGCGTGGAGCATGTGGCTTAATTTGACTCAACGCGGGAAATCTT
ACCGGGTCCGGACACACTGAGGATTGACAGGCAATATATGAT--TCAGCTTT----CGG-
------------------------------------------------------------
-------------------GTTGTTTCATTGTTAAATATGCTAGTCCTTTCATGATTATG
TGATAGGTGGTGCATGGCCGTTCTTAGTTCGTGGAGTGATCTGTCTGCTTAATTGCGTTT
CACTTAATTTATAGGATCTAATATTTT---------------------------------
------------------------------------------------------------
-------------------TACGAGTGAGTAGGTTTTGACCCACACTGCATTTTATTATG
T-----------------------------------------------------------
-----------------GGTGGTCCGTGCGTCATTACATTTCCATTGGCCTGCTTCGCTC
TAATTAGCTATCCTTTGAAAGCAACGAACGTGACCGCAACCTCTTGTTG-----------
-------------------------------------------------CCTTCGTTTAA
CATCCTAC-----------------------TCTTAGTGGTGGG-TATTGAGG--GCTTC
ACTCAT------------------------------TGCGTGTAACAGC--------GTG
-TG-AGTAAACTA-GAG-GGACCGCTGT-------CAACTTCTTAAACCAGAGGAAGGTT
GCGGC-AATAACAGGTC-TGTGATG-CCC-TTAGATGTTCCGGGCTGCACACG-TGCTAC
AA-TGAT-TG-TGGC---AG----------------------------------------
------------------------------------------------------------
------------------------------------------------------------
------------------------------------------------------------
------------------------------------------------------------
TGAG-CATCT-CTATACGAT-AATTTATTACATA-CACCACGAGTGAGTCAAATC-ACGA
------------------------------------------------------------
------------------------------GTGGTAAAAGCCTGCTTTGAGAGCAAG---
T---GGGTAATCAATTAGAA--GTAACGATTTCTTCGCATT--------AGCACACTT-A
TATACGGCGTTTATGCCCGGGTTTCAC--------TTGTTGGAG----CCTCTGCGTGCG
TA-GA-TGTTGAGCTTGCATCTGATGTAAGT------------------------CTCA-
-TTTACCGTATGTGCAA-TTGTCAATTCATGGTGGGGACAGACCATTGTTAATTGTTGGT
CTCGGTCTTAACTAGGAATGCCTTGTACGGGTCTTTGGTTCAACAGACCACCCGGAATAT
GTCCCTGCCCTTTGTACACA-CCG-CCCGTCGCTCTTACCGA-TGGACTTCTCTGTGAGT
TTGAGGGACTGGAGCT--------------------------------------------
-------------GAGCTTA-G----------------------G-TTTGGTTCTATGGA
AACTTAAACGAACAGTGTGGTCTAAAG---------------------------------
------------------
>P085|23 uvu
-------------GAACGCGTGGAGCATGTGGCTTAATTTGACTCAACGCGGGAAATCTT
ACCGGGTCCGGACACACTGAGGATTGACAGGCAATATATGAT--TCAGCTTT----CGG-
------------------------------------------------------------
-------------------GTTGTTTCATTGTTAAATATGCTAGTCCTTTCATGATTATG
TGATAGGTGGTGCATGGCCGTTCTTAGTTCGTGGAGTGATCTGTCTGCTTAATTGCGTTT
CACTTAATTTATAGGATCTAATATTTT---------------------------------
------------------------------------------------------------
-------------------TACGAGTGAGTAGGTTTTGACCCACACTGCATTTTATTATG
T-----------------------------------------------------------
-----------------GGTGGTCCGTGCGTCATTACAATT--ACTGGCCTGCTTCGCTC
TAATTAGCTATCCTTTGAAAGCAACGAACGTGACCGCAACCTCTTGTTG-----------
-------------------------------------------------CCTTCGTTTAA
CATCCTAC-----------------------TCTTAGTGGTGGG-TATTGAGG--GCTTC
ACTCAT------------------------------TGCGTGTAACAGC--------GTG
-TG-AGTAAACTA-GAG-GGACCGCTGT-------CAACTTCTTAAACCAGAGGAAGGTT
GCGGC-AATAACAGGTC-TGTGATG-CCC-TTAGATGTTCCGGGCTGCACACG-TGCTAC
AA-TGAT-TG-TGGC---AG----------------------------------------
------------------------------------------------------------
------------------------------------------------------------
------------------------------------------------------------
------------------------------------------------------------
TGAG-CATCT-CTA----------CTATTG-ATA-CACCACGAGTGAGTCAAATC-ACGA
------------------------------------------------------------
------------------------------GTGGTAAAAGCCTGCTTTGAGAGCAAG---
T---GGGTAATCAATTAGAA--GTAACGATTTCTTCGCATT--------AGCACACTT-A
TATACGGCGTTTATGCCCGGGTTTCAC--------TTGTTGGAG----CCTCTGCGTGCG
TA-GA-TGTTGAGCTTGCATCTGATGTAAGT------------------------CTCA-
-TTTACCGTATGTGCAA-TTGTCAATTCATGGTGGGGACAGACCATTGTTAATTGTTGGT
CTCGGTCTTAACTAGGAATGCCTTGTACGGGTCTTTGGTTCAACAGACCACCCGGAATAT
GTCCCTGCCCTTTGTACACA-CCG-CCCGTCGCTCTTACCGA-TGGACTTCTCTGTGAGT
TTGAGGGACTGGAGCT--------------------------------------------
-------------GAGCTTA-G----------------------G-TTTGGTTCTATGGA
AACTTAAACGAACAGTGTGGTCTAAAG---------------------------------
------------------
>AF387173 uvu
----GCACCACAAGAACGCGTGGAGCATGTGGCTTAATTTGACTCAACGCGGGAAATCTT
ACCGGGTCCGGACACACTGAGGATTGACAGGCAATATATGTG--ACTCTTCG--------
------------------------------------------------------------
-------------------GAGTTTGCATTGTTAAATATGCTAGTCCTTTCATGATTATG
TGATAGGTGGTGCATGGCCGTTCTTAGTTCGTGGAGTGATCTGTCTGCTTAATTGCGTTT
CAAATTACTTATAAGGTAGCAATACGC---------------------------------
------------------------------------------------------------
------------------------------------------------------------
------------------------------------------------------------
-----------------GATGAAGCTTTCAATAGTCCTCACGGATTCACTTGAGTCTCTC
GCTTCGCTATCCTTTCGAATGCAACGAACGTGACCGCAACCTCTTGTTG-----------
-------------------------------------------------CCTTCGTTTAA
CATCCTGCAGCTCGCTGTGGGTACTGAGGGCTTCACTCGGTGAC-TTTGGGCTGAGCAAT
CGGTCTTTTTG----------------------------------------------ATC
-TG-AGTAAACTA-GAG-GGACCGCTGT-------CAACTTCTTAAACCAGAGGAAGGTT
GCGGC-AATAACAGGTC-TGTGATG-CCC-TTAGATGTTCCGGGCTGCACACG-TGCTAC
AA-TGAT-CG-TAGC---AG----------------------------------------
------------------------------------------------------------
------------------------------------------------------------
------------------------------------------------------------
------------------------------------------------------------
TGAG-CATCT-TATTTGATT-TGCGCACTTAACA-CCGCATACGTGAGTTCCAAC-TAGC
TTAGC----AATAAGTC------------------A------------------------
--------------AGTAGATCTCTACGCAGCGGTAACAGCCTGCTTCGAGAGCAAG---
T---GGGTAATCAATTAGAA--GTAACGATTTCTTCGCATT--------AGCACACTTAA
TATAAGGCGTTGACGCTCATGATTCGC--------TCTCACGAGTGTTTCATTGCACGTG
TT-GA-TGTGCGGGTTCGATTC---------------------------------CTGC-
-TTTACCTTATGTGCAA-TTGTCAATTCATGGTGGGGACAGACCATTGTTAATTGTTGGT
CTCGGTCTTAACTAGGAATGCCTTGTATGAGTCTTTGGTTCAACAAACCACTCAGAATAT
GTCCCTGCCCTTTGTACACA-CCG-CCCGTCGCTCTTACCGA-TGGACTTCTCTGTGAGT
TTGAGGGACTGGAGCT--------------------------------------------
-------------TACTTTACT----------------------G-TGAGTCTCTATGGA
AACTTAAACGAACAGTGTGGTCTAAAGGAAAGAGAAGTCGTAAC----------------
------------------
>P106|09 inco
-------------------GTGGAGCATGTGGCTTAATTTGACTCAACGCGGGAAATCTT
ACCAGGTCCGGACACACTGAGGATTGACAGGAAGTATCGTCT--TTTGAATT----CTTT
AAGGACATGTCGTTTTTA----ATGACATCTTTTAGA-----------------------
-------------------TGGATGATTCGTGTAAATATGCTAGTTCTTTCATGATTATG
TGATAGGTGGTGCATGGCCGTTCTTAGTTCGTGGAGTGATCTGTCTGCTTAATTGCGTTT
CACTAAGGCCCCAAAGTTAGCAAAT-----------------------------------
------------------------------------------------------------
-------------------TATCAATCGTTACAGA----------GTCGACCCCTCACCT
T-----------------------------------------------------------
-----------------TGAGTGCGCGTCCTAACT-TGTAGTAC-ATGGTGTAAATGGAT
TTGTTTTGGGTACCCAGAAAGCAACGAACGTGACCGCAACGTCTTGTTG-----------
-------------------------------------------------TCTCTC-TTTG
ACAGTTAT-----------------GGGTTATCCCAGTCATGTG-TTTATACT--TTTAT
GTGTAAATACGTACGA------------------------CACAGAGAC--------TAG
-AT-ACCAAACTA-GGC-GTACCGCTGTAT-----CATTTCTTTAAACCAGAGGAAGGTT
GCGGC-AATAACAGGTC-TGTGATG-CCC-TTAGATGTTCTGGGCTGCACACG-TGCTAC
AA-TGAT-CA-GCAC---AG----------------------------------------
------------------------------------------------------------
------------------------------------------------------------
------------------------------------------------------------
------------------------------------------------------------
TAAG-CATCT-CAAT----T-TTTACA----ACA---CCGTCAACACACGTAGTG-AGCT
GCTTG----ATCTCTCA------------------TTCATGCATTCTGTGCTTCGGTGCA
GTGTGCAATGTGAGTTGTCTAATGCGC---GCGGTTA-TGCCTGTACCGAGAGGTGACGT
C---GGGTAAACATTCTCTA--ATGCTGACCTATTTTTCTGAAATA---TGCACAACTCT
AATATGACATTCATTCCCGGGAGGACT--------AGTTGCC----------TCTTTGTG
TG-AG-TGTAATGCAAACATGAATAGCGACTGTCG--------------------CTGT-
-TTACTCATATGTGCCC-CTGTCAATTCGTGGTGGGGACAGACCATTGCTAATTGTTGGT
CTCGCTTATAACTAGGAATGCCTTGTACGGGTCTTTGGTTCAACAAACCACCCGGAATAC
GTCCCTGCCCTTTGTACACA-CCG-CCCGTCGCTCTTACCGA-TGAACTCGTTTGTGAGT
TTTAAGGACTGGAT----------------------------------------------
-------------TAAGCTATATGCGT-----------------------AACCTATGGA
AATTCATGCGAATGAACTGGTTTAAAG---------------------------------
------------------
>P150|10 inco
-------------------GTGGAGCATGTGGCTTAATTTGACTCAACGCGGGAAATCTT
ACCAGGTCCGGACACACTGAGGATTGACAGGAAGTATCGTCT--TTTGAATT----CTTT
AAGGACATGTCGTTTTTA----ATGACATCTTTTAGA-----------------------
-------------------TGGATGATTCGTGTAAATATGCTAGTTCTTTCATGATTATG
TGATAGGTGGTGCATGGCCGTTCTTAGTTCGTGGAGTGATCTGTCTGCTTAATTGCGTTT
CACTAAGGCCCCAAAGTTAGCAAAT-----------------------------------
------------------------------------------------------------
-------------------TATCAATCGTTACAGA----------GTCGACCCCTCACCT
T-----------------------------------------------------------
-----------------TGAGTGCGCGTCCTAACT-TGTAGTAC-ATGGTGTAAATGGAT
TTGTTTTGGGTACCCAGAAAGCAACGAACGTGACCGCAACGTCTTGTTG-----------
-------------------------------------------------TCTCTC-TTTG
ACAGTTAT-----------------GGGTTATCCCAGTCATGTG-TTTATACT--TTTAT
GTGTAAATACGTACGA------------------------CACAGAGAC--------TAG
-AT-ACCAAACTA-GGC-GTACCGCTGTAT-----CATTTCTTTAAACCAGAGGAAGGTT
GCGGC-AATAACAGGTC-TGTGATG-CCC-TTAGATGTTCTGGGCTGCACACG-TGCTAC
AA-TGAT-CA-GCAC---AG----------------------------------------
------------------------------------------------------------
------------------------------------------------------------
------------------------------------------------------------
------------------------------------------------------------
TAAG-CATCT-CAAT----T-TTTACA----ACA---CCGTCAACACACGTAGTG-AGCT
GCTTG----ATCTCTCA------------------TTCATGCATTCTGTGCTTCGGTGCA
GTGTGCAATGTGAGTTGTCTAATGCGC---GCGGTTA-TGCCTGTACCGAGAGGTGACGT
C---GGGTAAACATTCTCTA--ATGCTGACCTATTTTTCTGAAATA---TGCACAACTCT
AATATGACATTCATTCCCGGGAGGACT--------AGTTGCC----------TCTTTGTG
TG-AG-TGTAATGCAAACATGAATAGCGACTGTCG--------------------CTGT-
-TTACTCATATGTGCCC-CTGTCAATTCGTGGTGGGGACAGACCATTGCTAATTGTTGGT
CTCGCTTATAACTAGGAATGCCTTGTACGGGTCTTTGGTTCAACAAACCACCCGGAATAC
GTCCCTGCCCTTTGTACACA-CCG-CCCGTCGCTCTTACCGA-TGAACTCGTTTGTGAGT
TTTAAGGACTGGAT----------------------------------------------
-------------TAAGCTATATGCGT-----------------------AACCTATGGA
AATTCATGCGAATGAACTGGTTTAAAG---------------------------------
------------------
>P150|05 inco
---------------------------------------------------------CTT
ACCAGGTCCGGACACACTGAGGATTGACAGGAAGTATCGTCT--TTTGAATT----CTTT
AAGGACATGTCGTTTTTA----ATGACATCTTTTAGA-----------------------
-------------------TGGATGATTCGTGTAAATATGCTAGTTCTTTCATGATTATG
TGATAGGTGGTGCATGGCCGTTCTTAGTTCGTGGAGTGATCTGTCTGCTTAATTGCGTTT
CACTAAGGCCCCAAAGTTAGCAAAT-----------------------------------
------------------------------------------------------------
-------------------TATCAATCGTTACAGA----------GTCGACCCCTCACCT
T-----------------------------------------------------------
-----------------TGAGTGCGCGTCCTAACT-TGTAGTAC-ATGGTGTAAATGGAT
TTGTTTTGGGTACCCAGAAAGCAACGAACGTGACCGCAACGTCTTGTTG-----------
-------------------------------------------------TCTCTC-TTTG
ACAGTTAT-----------------GGGTTATCCCAGTCATGTG-TTTATACT--TTTAT
GTGTAAATACGTACGA------------------------CACAGAGAC--------TAG
-AT-ACCAAACTA-GGC-GTACCGCTGTAT-----CATTTCTTTAAACCAGAGGAAGGTT
GCGGC-AATAACAGGTC-TGTGATG-CCC-TTAGATGTTCTGGGCTGCACACG-TGCTAC
AA-TGAT-CA-GCAC---AG----------------------------------------
------------------------------------------------------------
------------------------------------------------------------
------------------------------------------------------------
------------------------------------------------------------
TAAG-CATCT-CAAT----T-TTTACA----ACA---CCGTCAACACACGTAGTG-AGCT
GCTTG----ATCTCTCA------------------TTCATGCATTCTGTGCTTCGGTGCA
GTGTGCAATGTGAGTTGTCTAATGCGC---GCGGTTA-TGCCTGTACCGAGAGGTGACGT
C---GGGTAAACATTCTCTA--ATGCTGACCTATTTTTCTGAAATA---TGCACAACTCT
AATATGACATTCATTCCCGGGAGGACT--------AGTTGCC----------TCTTTGTG
TG-AG-TGTAATGCAAACATGAATAGCGACTGTCG--------------------CTGT-
-TTACTCATATGTGCCC-CTGTCAATTCGTGGTGGGGACAGACCATTGCTAATTGTTGGT
CTCGCTTATAACTAGGAATGCCTTGTACGGGTCTTTGGTTCAACAAACCACCCGGAATAC
GTCCCTGCCCTTTGTACACA-CCG-CCCGTCGCTCTTACCGA-TGAACTCGTTTGTGAGT
TTTAAGGACTGGAT----------------------------------------------
-------------TAAGCTATATGCGT-----------------------AACCTATGGA
AATTCATGCGAATGAACTGGTTTAAAG---------------------------------
------------------
>P106|02 inco
-------------------------------------TTTGACTCAACGCGGGAAATCTT
ACCAGGTCCGGACACACTGAGGATTGACAGGAAGTATCGTCT--TTTGAATT----CTTT
AAGGACATGTCGTTTTTA----ATGACATCTTTTAGA-----------------------
-------------------TGGATGATTCGTGTAAATATGCTAGTTCTTTCATGATTATG
TGATAGGTGGTGCATGGCCGTTCTTAGTTCGTGGAGTGATCTGTCTGCTTAATTGCGTTT
CACTAAGGCCCCAAAGTTAGCAAAT-----------------------------------
------------------------------------------------------------
-------------------TATCAATCGTTACAGA----------GTCGACCCCTCACCT
T-----------------------------------------------------------
-----------------TGAGTGCGCGTCCTAACT-TGTAGTAC-ATGGTGTAAATGGAT
TTGTTTTGGGTACCCAGAAAGCAACGAACGTGACCGCAACGTCTTGTTG-----------
-------------------------------------------------TCTCTC-TTTG
ACAGTTAT-----------------GGGTTATCCCAGTCATGTG-TTTATACT--TTTAT
GTGTAAATACGTACGA------------------------CACAGAGAC--------TAG
-AT-ACCAAACTA-GGC-GTACCGCTGTAT-----CATTTCTTTAAACCAGAGGAAGGTT
GCGGC-AATAACAGGTC-TGTGATG-CCC-TTAGATGTTCTGGGCTGCACACG-TGCTAC
AA-TGAT-CA-GCAC---AG----------------------------------------
------------------------------------------------------------
------------------------------------------------------------
------------------------------------------------------------
------------------------------------------------------------
TAAG-CATCT-CAAT----T-TTTACA----ACA---CCGTCAACACACGTAGTG-AGCT
GCTTG----ATCTCTCA------------------TTCATGCATTCTGTGCTTCGGTGCA
GTGTGCAATGTGAGTTGTCTAATGCGC---GCGGTTA-TGCCTGTACCGAGAGGTGACGT
C---GGGTAAACATTCTCTA--ATGCTGACCTATTTTTCTGAAATA---TGCACAACTCT
AATATGACATTCATTCCCGGGAGGACT--------AGTTGCC----------TCTTTGTG
TG-AG-TGTAATGCAAACATGAATAGCGACTGTCG--------------------CTGT-
-TTAMTCATATGTGCCC-CTGTCAATTCGTGGTGGGGACAGACCATTGCTAATTGTTGGT
CTCGCTTATAACTAGGAATGCCTTGTACGGGTCTTTGGTTCAACAAACCACCCGGAATAC
GTCCCTGCCCTTTGTACACA-CCG-CCCGTCGCTCTTACCGA-TGAACTCGTTTGTGAGT
TTTAAGGACTGGAT----------------------------------------------
-------------TAAGCTATATGCGT-----------------------AACCTATGGA
AATTCATGCGAATGAACTGGTTTAAAG---------------------------------
------------------
>P150|07 inco
-------------------GTGGAGCATGTGGCTTAATTTGACTCAACGCGGGAAATCTT
ACCAGGTCCGGACACACTGAGGATTGACAGGAAGTATCGTCT--TTTGAATT----CTTT
AAGGACATGTCGTTTTTA----ATGACATCTTTTAGA-----------------------
-------------------TGGATGATTCGTGTAAATATGCTAGTTCTTTCATGATTATG
TGATAGGTGGTGCATGGCCGTTCTTAGTTCGTGGAGTGATCTGTCTGCTTAATTGCGTTT
CACTAAGGCCCCAAAGTTAGCAAAT-----------------------------------
------------------------------------------------------------
-------------------TATCAATCGTTACAGA----------GTCGACCCCTCACCT
T-----------------------------------------------------------
-----------------TGAGTGCGCGTCCTAACT-TGTAGTAC-ATGGTGTAAATGGAT
TTGTTTTGGGTACCCAGAAAGCAACGAACNNGACCGCAACGTCTTGTTG-----------
-------------------------------------------------TCTCTC-TTTG
ACAGTTAT-----------------GGGTTATCCCAGTCATGTG-TTTATACT--TTTAT
GTGTAAATACGTACGA------------------------CACAGAGAC--------TAK
-AT-ACCAAACTA-GGC-GTACCGCTGTAT-----CATTTCTTTAAACCAGAGGAAGGTT
GCGGC-AATAACAGGTC-TGTGATG-CCC-TTAGATGTTCTGGGCTGCACACG-TGCTAC
AA-TGAT-CA-GCAC---AG----------------------------------------
------------------------------------------------------------
------------------------------------------------------------
------------------------------------------------------------
------------------------------------------------------------
TAAG-CATCT-CAAT----T-TTTACA----ACA---CCGTCAACACACGTAGTG-AGCT
GCTTG----ATCTCTCA------------------WTCATGCATTCTGTGCTTCGGTGCA
GTGTGCAATGTGAGTTGTCTAATGCGC---GCGGTTA-TGCCTGTACCGAGAGGTGACGT
C---GGGTAAACATTCTCTA--ATGCTGACCTATTTTTCTGAAATA---TGCACAACTCT
AATATGACATTCATTCCCGGGAGGACT--------AGTTGCC----------TCTTTGTG
TG-AG-TGTAATGCAAACATGAATAGCGACTGTCG--------------------CTGT-
-TTACTCATATGTGCCC-CTGTCAATTCGTGGTGGGGACAGACCATTGCTAATTGTTGGT
CTCGCTTATAACTAGGAATGCCTTGTACGGGTCTTTGGTTCAACAAACCACCCGGAATAC
GTCCCTGCCCTTTGTACACA-CCG-CCCGTCGCTCTTACCGA-TGAACTCGTTTGTGAGT
TTTAAGGACTGGAT----------------------------------------------
-------------TAAGCTATATGCGT-----------------------AACCTATGGA
AATTCATG----------------------------------------------------
------------------
>P150|08 inco
------------------------------------------------------------
-------------------------------------CGTCT--TTTGAATT----CTTT
AAGGACATGTCGTTTTTA----ATGACATCTTTTAGA-----------------------
-------------------TGGATGATTCGTGTAAATATGCTAGTTCTTTCATGATTATG
TGATAGGTGGTGCATGGCCGTTCTTAGTTCGTGGAGTGATCTGTCTGCTTAATTGCGTTT
CACTAAGGCCCCAAAGTTAGCAAAT-----------------------------------
------------------------------------------------------------
-------------------TATCAATCGTTACAGA----------GTCGACCCCTCACCT
T-----------------------------------------------------------
-----------------TGAGTGCGCGTCCTAACT-TGTAGTAC-ATGGTGTAAATGGAT
TTGTTTTGGGTACCCAGAAAGCAACGAACGTGACCGCAACGTCTTGTTG-----------
-------------------------------------------------TCTCTC-TTTG
ACAGTTAT-----------------GGGTTATCCCAGTCATGTG-TTTATACT--TTTAT
GTGTAAATACGTACGA------------------------CACAGAGAC--------TAG
-AT-ACCAAACTA-GGC-GTACCGCTGTAT-----CATTTCTTTAAACCAGAGGAAGGTT
GCGGC-AATAACAGGTC-TGTGATG-CCC-TTAGATGTTCTGGGCTGCACACG-TGCTAC
AA-TGAT-CA-GCAC---AG----------------------------------------
------------------------------------------------------------
------------------------------------------------------------
------------------------------------------------------------
------------------------------------------------------------
TAAG-CATCT-CAAT----T-TTTACA----ACA---CCGTCAACACACGTAGTG-AGCT
GCTTG----ATCTCTCA------------------TTCATGCATTCTGTGCTTCGGTGCA
GTGTGCAATGTGAGTTGTCTAATGCGC---GCGGTTA-TGCCTGTACCGAGAGGTGACGT
C---GGGTAAACATTCTCTA--ATGCTGACCTATTTTTCTGAAATA---TGCACAACTCT
AATATGACATTCATTCCCGGGAGGACT--------AGTTGCC----------TCTTTGTG
TG-AG-TGTAATGCAAACATGAATAGCGACTGTCG--------------------CTGT-
-TTACTCATATGTGCCC-CTGTCAATTCGTGGTGGGGACAGACCATTGCTAATTGTTGGT
CTCGCTTATAACTAGGAATGCCTTGTACGGGTCTTTGGTTCAACAAACCACCCGGAATAC
GTCCCTGCCCTTTGTACACA-CCG-CCCGTCGCTCTTACCGA-TGAACTCGTTTGTGAGT
TTTAAGGACTGGAT----------------------------------------------
-------------TAAGCTATATGCGT-----------------------AACCTATGGA
AATTCATG----------------------------------------------------
------------------
>AF250118 pach
----GCACCACAAGAACGCGTGGAGCATGTGGCTTAATTTGACTCAACGCGGGAAATCTT
ACCAGGTCCGGACACACTGAGGATTGACAGGAAGTATCGTCT--TTTGAATT----CTTT
AAGGATATGTCGTTTTTA----ATGACATCTTTTAGA-----------------------
-------------------TGGATGATTCGTGTAAATATGCTAGTTCTTTCATGATTATG
TGATAGGTGGTGCATGGCCGTTCTTAGTTCGTGGAGTGATCTGTCTGCTTAATTGCGTTT
CACTAAGGCCCCAAAGTTAGCAAAT-----------------------------------
------------------------------------------------------------
-------------------TATCAATCGTTACAGA----------GTCGACCCCTCACCT
T-----------------------------------------------------------
-----------------TGAGTGCGCGTCCTAACT-TGTAGTAC-ATGGTGTAAATGGAT
TTGTTTTGGGTACCCAGAAAGCAACGAACGTGACCGCAACGTCTTGTTG-----------
-------------------------------------------------TCTCTC-TTTG
ACAGTTAT-----------------GGGTTATCCCAGTCATGTG-TTTATACT--TTTAT
GTGTAAATACGTACGA------------------------CACAGAGAC--------TAG
-AT-ACCAAACTA-GGC-GTACCGCTGTAT-----CATTTCTTTAAACCAGAGGAAGGTT
GCGGC-AATAACAGGTC-TGTGATG-CCC-TTAGATGTTCTGGGCTGCACACG-TGCTAC
AA-TGAT-CA-GCAC---AG----------------------------------------
------------------------------------------------------------
------------------------------------------------------------
------------------------------------------------------------
------------------------------------------------------------
TAAG-CATCT-CAAT----T-TTTACA----ACA---CCGTCAACACACGTAGTG-AGCT
GCTTG----ATCTCTCA------------------TTCATGCATTCTGTGCTTCGGTGCA
GTGTGCAATGTGAGTTGTCTAATGCGC---GCGGTTA-TGCCTGTACCGAGAGGTGACGT
C---GGGTAAACATTCTCTA--ATGCTGACCTATTTTTCTGAAATA---TGCACAACTCT
AATATGACATTCATTCCCGGGAGGACT--------AGTTGCC----------TCTTTGTG
TG-AG-TGTAATGCAAACATGAATAGCGACTGTCG--------------------CTGT-
-TTACTCATATGTGCCC-CTGTCAATTCGTGGTGGGGACAGACCATTGCTAATTGTTGGT
CTCGCTTATAACTAGGAATGCCTTGTACGGGTCTTTGGTTCAACAAACCACCCGGAATAC
GTCCCTGCCCTTTGTACACA-CCG-CCCGTCGCTCTTACCGA-TGAACTCGTTTGTGAGT
TTTAAGGACTGGAT----------------------------------------------
-------------TAAGCTATATGCGT-----------------------AACCTATGGA
AATTCATGCGA-TGAACTGGTTTAAAGGAAAGAGAAGTCGTAAC----------------
------------------
>AF250117 pach
----GCACCACAAGAACGCGTGGAGCATGTGGCTTAATTTGACTCAACGCGGGAAATCTT
ACCAGGTCCGGACACACTGAGGATTGACAGGAAGTATCGTCT--TTTGAATT----CTTT
AAGGACATGTCGTTTTTA----ATGACATCTTTTAGA-----------------------
-------------------TGGATGATTCGTGTAAATATGCTAGTTCTTTCATGATTATG
TGATAGGTGGTGCATGGCCGTTCTTAGTTCGTGGAGTGATCTGTCTGCTTAATTGCGTTT
CACTAAGGCCCCAAAGTTAGCAAAT-----------------------------------
------------------------------------------------------------
-------------------TATCAATCGTTACAGA----------GTCGACCCCTCACCT
T-----------------------------------------------------------
-----------------TGAGTGCGCGTCCTAACT-TGTAGTAC-ATGGTGTAAATGGAT
TTGTTTTGGGTACCCAGAAAGCAACGAACGTGACCGCAACGTCTTGTTG-----------
-------------------------------------------------TCTCTC-TTTG
ACAGTTAT-----------------GGGTTATCCCAGTCATGTG-TTTATACT--TTTAT
GTGTAAATACGTACGA------------------------CACAGAGAC--------TAG
-AT-ACCAAACTA-GGC-GTACCGCTGTAT-----CATTTCTTTAAACCAGAGGAAGGTT
GCGGC-AATAACAGGTC-TGTGATG-CCC-TTAGATGTTCTGGGCTGCACACG-TGCTAC
AA-TGAT-CA-GCAC---AG----------------------------------------
------------------------------------------------------------
------------------------------------------------------------
------------------------------------------------------------
------------------------------------------------------------
TAAG-CATCT-CAAT----T-TTTACA----ACA---CCGTCAACACACGTAGTG-AGCT
GCTTG----ATCTCTCA------------------TTCATGCATTCTGTGCTTCGGTGCA
GTGTGCAATGTGAGTTGTCTAATGCGC---GCGGTTA-TGCCTGTACCGAGAGGTGACGT
C---GGGTAAACATTCTCTA--ATGCTGACTTATTTTTCTGAAATA---TGCACAACTCT
AATATGACATTCATTCCCGGGAGGACT--------AGTTGCC----------TCTTTGTG
TG-AG-TGTAATGCAAACATGAATAGCGACTGTCG--------------------CTGT-
-TTACTCATATGTGCCC-CTGTCAATTCGTGGTGGGGACAGACCATTGCTAATTGTTGGT
CTCGCTTATAACTAGGAATGCCTTGTACGGGTCTTTGGTTCAACAAACCACCCGGAATAC
GTCCCTGCCCTTTGTACACA-CCG-CCCGTCGCTCTTACCGA-TGAACTCGTTTGTGAGT
TTTAAGGACTGGAT----------------------------------------------
-------------TAAGCTATATGCGT-----------------------AACCTATGGA
AATTCATGCGA-TGAACTGGTTTAAAGGAAAGAGAAGTCGTAAC----------------
------------------
>AY241711 pach
----GCACCACAAGAACGCGTGGAGCATGTGGCTTAATTTGACTCAACGCGGGAAATCTT
ACCAGGTCCGGACACACTGAGGATTGACAGGAAGTATCGTCT--TTTGAAAT----CTTT
AAGCACATGTCGTTTCTA----ATGACATCTTTTAGA-----------------------
-------------------TGAATGATTCGTGTAAATATGCTAGTTCTTTCATGATTATG
TGATAGGTGGTGCATGGCCGTTCTTAGTTCGTGGAGTGATCTGTCTGCTTAATTGCGTTT
CACTATGGCCCCAAAGTTAGCAAGTT----------------------------------
------------------------------------------------------------
-------------------ATCCAATCATGACCTTC---------GTCGACCCCTCACCT
T-----------------------------------------------------------
-----------------TGAGTGCGCGTCCTAGCT-TAGAGTAC-ATGGTGTAAATGGAC
TTGTTTTGGGTACCCAGAAAGCAACGAACGTGACCGCAACGTCTTGTTG-----------
-------------------------------------------------TCTCTCTTTTG
ACAGTTAT-----------------GGGTTATCCCAGTCATGTG-TTTATGCT--TTTAT
GTGTAAATACGTACGA------------------------CACAGAGAC--------TAG
-AT-ACCAAACTA-GGC-GTACCGCTGTAT-----CATTTCTTTAAACCAGAGGAAGGTT
GCGGC-AATAACAGGTC-TGTGATG-CCC-TTAGATGTTCTGGGCTGCACACG-TGCTAC
AA-TGAT-CA-GCAC---AG----------------------------------------
------------------------------------------------------------
------------------------------------------------------------
------------------------------------------------------------
------------------------------------------------------------
TAAG-CATCT-CAAT----T-TTTACA----ACA---CCGTTAACACACGTAGTG-AGCC
GCTTG----AAATCTCA------------------TCTGCATATGC-ATATTTCGGTATG
GATTGCAATGTGAGTTATCTAATGCGC---GCGGTTA-TGCCTGTACCGAGAGGTGACGT
C---GGGTAACCATTCTCTA--ATGCTGACCTATTTTTCTGAAATA---TGCACAACTCT
AATATGACATTCATTCCCGGGAGGACT--------AGTTGCC----------TCTTTGTG
TG-AG-TGCAATGCAAACAT-----GTCGGCGTAA--------------------GACT-
-TCATTCATATGTGCCC-CTGTCAATTCGTGGTGGGGACAGACCATTGCTAATTGTTGGT
CTCGCTTATAACTAGGAATGCCTTGTACCGGTCTTTGGTTCATCAAACCACCGGGAATAC
GTCCCTGCCCTTTGTACACA-CCG-CCCGTCGCTCTTACCGA-TGAACTCGTTTGTGAGT
TTTAAGGACTGGAT----------------------------------------------
-------------TAAGCTATATGCGT-----------------------AACCTATGGA
AATTCATGCGAATGAACTGGTTTAAAGGAAAGAGAAGTCGTAAC----------------
------------------
>AY453131 pach
AAGGGCACCACAAGAACGCGTGGAGCATGTGGCTTAATTTGACTCAACGCGGGAAATCTT
ACCAGGTCCGGACACACTGAGGATTGACAGGAAGTATCGTCT--TTTGAAAT----CTTT
AAGCACATGTCGTTTCTA----ATGACATCTTTTAGA-----------------------
-------------------TGAATGATTCGTGTAAATATGCTAGTTCTTTCATGATTATG
TGATAGGTGGTGCATGGCCGTTCTTAGTTCGTGGAGTGATCTGTCTGCTTAATTGCGTTT
CACTATGGCCCCAAAGTTAGCAAGTT----------------------------------
------------------------------------------------------------
-------------------ATCCAATCATGACCTTC---------GTCGACCCCTCACCT
T-----------------------------------------------------------
-----------------TGAGTGCGCGTCCTAGCT-TAGAGTAC-ATGGTGTAAATGGAC
TTGTTTTGGGTACCCAGAAAGCAACGAACGTGACCGCAACGTCTTGTTG-----------
-------------------------------------------------TCTCTCTTTTG
ACAGTTAT-----------------GGGTTATCCCAGTCATGTG-TTTATACT--TTTAT
GCGTAAATACGTACGA------------------------CACAGAGAC--------TAG
-AT-ACCAAACTA-GGC-GTACCGCTGTAT-----CATTTCTTTAAACCAGAGGAAGGTT
GCGGCAAATAACAGGTC-TGTGATG-CCC-TTAGATGTTCTGGGCTGCACACG-TGCTAC
AAATGAT-CA-GCAC---AG----------------------------------------
------------------------------------------------------------
------------------------------------------------------------
------------------------------------------------------------
------------------------------------------------------------
TAAG-CATCT-CAA-----T-TTTACA----ACA---CCGTAAACACACGTAGTG-AGCC
GCTTG----AAATCTCA------------------TCTGCATATGC-GTATCTCGGTACG
GATTGCAATGTGAGTTATCTAATGCGC---GCGGTTA-TGCCTGTACCGAGAGGTGACGT
C---GGGTAACCATTCTCTA--ATGCTGACCTATTTTTCTGAAATA---TGCACAACTCT
AATATGACATTCATTCCCGGGAGGACT--------AGTTGCC----------TCTTTGTG
TG-AG-TGTAATGCAAACAT-----GTCGGCGTAA--------------------GACT-
-TCATTCATATGTGCCC-CTGTCAATTCGTGGTGGGGACAGACCATTGCTAATTGTTGGT
CTCGCTTATAACTAGGAATGCCTTGTACCGGTCTTTGGTTCATCAAACCACCGGGAATAC
GTCCCTGCCCTTTGTACACA-CCG-CCCGTCGCTCTTACCGA-TGAACTCGTTTGTGAGT
TTTAAGGACTGGAT----------------------------------------------
-------------TAAGCTATATGCGT-----------------------AACCTATGGA
AATTCATGCGAATGAACTGGTTTAAAGGAAAGAGAAGTCGTAACAAGGCATCAGTAGGTG
AACCTGCAGAAGGATCA-
>AY453129 pach
AAGGGCACCACAAGAACGCGTGGAGCATGTGGCTTAATTTGACTCAACGCGGGAAATCTT
ACCAGGTCCGGACACACTGAGGATTGACAGGAAGTATCGTCT--TTTGAAAT----CTTT
AAGCACATGTCGTTTCTA----ATGACATCTTTTAGA-----------------------
-------------------TGAATGATTCGTGTAAATATGCTAGTTCTTTCATGATTATG
TGATAGGTGGTGCATGGCCGTTCTTAGTTCGTGGAGTGATCTGTCTGCTTAATTGCGTTT
CACTATGGCCCCAAAGTTAGCAAGTT----------------------------------
------------------------------------------------------------
-------------------ATCCAATCATGACCTTC---------GTCGACCCCTCACCT
T-----------------------------------------------------------
-----------------TGAGTGCGCGTCCTAGCT-TAGAGTAC-ATGGTGTAAATGGAC
TTGTTTTGGGTACCCAGAAAGCAACGAACGTGACCGCAACGTCTTGTTG-----------
-------------------------------------------------TCTCTCTTTTG
ACAGTTAT-----------------GGGTTATCCCAGTCATGTG-TTTATACT--TTTAT
GTGTAAATACGTACGA------------------------CACAGAGAC--------TAG
-AT-ACCAAACTA-GGC-GTACCGCTGTAT-----CATTTCTTTAAGCCAGAGGAAGGTT
GCGGC-AATAACAGGTC-TGTGATG-CCC-TTAGATGTTCTGGGCTGCACACG-TGCTAC
AA-TGAT-CA-GCAC---AG----------------------------------------
------------------------------------------------------------
------------------------------------------------------------
------------------------------------------------------------
------------------------------------------------------------
TAAG-CATCT-CAA-----T-TTTACA----ACA---CCGTTAACACACGTAGTG-AGCC
GCTTG----AAATCTCA------------------TCTGCATATGC-GTATCTCGGTACG
GATTGCAATGTGAGTTATCTAATGCGC---GCGGTTA-TGCCTGTACCGAGAGGTGACGT
C---GGGTAACCATTCTCTA--ATGCTGACCTATTTTTCTGAAATA---TGCACAACTCT
AATATGACATTCATTCCCGGGAGGACT--------AGTTGCC----------TCTTTGTG
TG-AG-TGCAATGCAAACAT-----GTCGGCGTAA--------------------GACT-
-TCATTCATATGTGCCC-CTGTCAATTCGTGGTGGGGACAGACCATTGCTAATTGTTGGT
CTCGCTTATAACTAGGAATGCCTTGTACCGGTCTTTGGTTCATCAAACCACCGGGAATAC
GTCCCTGCCCTTTGTACACA-CCG-CCCGTCGCTCTTACCGA-TGAACTCGTTTGTGAGT
TTTAAGGACTGAAT----------------------------------------------
-------------TAAGCTATATGCGT-----------------------AACCTATGGA
AATTCATGCGAATGAACTGGTTTAAAGGAAAGAGAAGTCGTAACAAGGCATCAGTAGGTG
AACCTGCAGAAGGATCA-
>AY453128 pach
AAGGGCACCACAAGAACGCGTGGAGCATGTGGCTTAATTTGACTCAACGCGGGAAATCTT
ACCAGGTCCGGACACACTGAGGATTGACAGGAAGTATCGTCT--TTTGAAAT----CTTT
AAGCACATGTCGTTTCTA----ATGACATCTTTTAGA-----------------------
-------------------TGAATGATTCGTGTAAATATGCTAGTTCTTTCATGATTATG
TGATAGGTGGTGCATGGCCGTTCTTAGTTCGTGGAGTGATCTGTCTGCTTAATTGCGTTT
CACTATGGCCCCAAAGTTAGCAAGTT----------------------------------
------------------------------------------------------------
-------------------ATCCAATCATGACCTTC---------GTCGACCCCTCACCT
T-----------------------------------------------------------
-----------------TGAGTGCGCGTCCTAGCT-TAGAGTAC-ATGGTGTAAATGGAC
TTGTTTTGGGTACCCAGAAAGCAACGAACGTGACCGCAACGTCTTGTTG-----------
-------------------------------------------------TCTCTCTTTTG
ACAGTTAT-----------------GGGTTATCCCAGTCATGTG-TTTATACT--TTTAT
GTGTAAATACGTACGA------------------------CACAGAGAC--------TAG
-AT-ACCAAACTA-GGC-GTACCGCTGTAT-----CATTTCTTTAAACCAGAGGAAGGTT
GCGGC-AATAACAGGTC-TGTGATG-CCC-TTAGATGTTCTGGGCTGCACACG-TGCTAC
AA-TGAT-CA-GCAC---AG----------------------------------------
------------------------------------------------------------
------------------------------------------------------------
------------------------------------------------------------
------------------------------------------------------------
TAAG-CATCT-CAA-----T-TTTACA----ACA---CCGTTAACACACGTAGTG-AGCC
GCTTG----AAATCTCA------------------TCTGCATATGC-GTATCTCGGTACG
GATTGCAATGTGAGTTATCTAATGCGC---GCGGTTA-TGCCTGTACCGAGAGGTGACGT
C---GGGTAACCATTCTCTA--ATGCTGACCTATTTTTCTGAAATA---TGCACAACTCT
AATATGACATTCATTCCCGGGAGGACT--------AGTTGCC----------TCTTTGTG
TG-AG-TGTAATGCAAACAT-----GTCGGCGTAA--------------------GACT-
-TCATTCATATGTGCCC-CTGTCAATTCGTGGTGGGGACAGACCATTGCTAATTGTTGGT
CTCGCTTATAACTAGGAATGCCTTGTACCGGTCTTTGGTTCATCAAACCACCGGGAATAC
GTCCCTGCCCTTTGTACACA-CCG-CCCGTCGCTCTTACCGA-TGAACTCGTTTGTGAGT
TTTAAGGACTGGAT----------------------------------------------
-------------TAAGCTATATGCGT-----------------------AACCTATGGA
AATTCATGCGAATGAACTGGTTTAAAGGAAAGAGAAGTCGTAACAAGGCATCAGTAGGTG
AACCTGCAGAAGGATCA-
>AY453130 pach
AAGGGCACCACAAGAACGCGTGGAGCATGTGGCTTAATTTGACTCAACGCGGGAAATCTT
ACCAGGTCCGGACACACTGAGGATTGACAGGAAGTATCGTCT--TTTGAAAT----CTTT
AAGCACATGTCGTGTATGTCATGTCGTTTCTTTTAGA-----------------------
-------------------TGAATGATTCGTGTAAATATGCTAGTTCTTTCATGATTATG
TGATAGGTGGTGCATGGCCGTTCTTAGTTCGTGGAGTGATCTGTCTGCTTAATTGCGTTT
CACTATGGCCCCAAAGTTAGCAAGTT----------------------------------
------------------------------------------------------------
-------------------ATCCAATCATGACCTTC---------GTCGACCCCTCACCT
T-----------------------------------------------------------
-----------------TGAGTGCGCGTCCTAGCT-TAGAGTAC-ATGGTGTAAATGGAC
TTGTTTTGGGTACCCAGAAAGCAACGAACGTGACCGCAACGTCTTGTTG-----------
-------------------------------------------------TCTCTCTTTTG
ACAGTTAT-----------------GGGTTATCCCAGTCATGTG-TTTATACT--TTTAT
GTGTAAATACGTACGA------------------------CACAGAGAC--------TAG
-AT-ACCAAACTA-GGC-GTACCGCTGTAT-----CATTTCTTTAAACCAGAGGAAGGTT
GCGGC-AATAACAAGGTCTGTGATG-CCC-TTAGATGTTCTGGGCTGCACACG-TGCTAC
AA-TGAT-CA-GCAC---AG----------------------------------------
------------------------------------------------------------
------------------------------------------------------------
------------------------------------------------------------
------------------------------------------------------------
TAAG-CATCT-CAA-----A-TTTACA----ACA---CCGTTAACACACGTAGTG-AGCC
GCTTG----AAATCTCA------------------TCTGCATATGC-GTATCTCGGTACG
GATTGCAATGTGAGTTATCTAATGCGC---GCGGTTA-TGCCTGTACCGAGAGGTGACGT
C---GGGTAACCATTCTCTA--ATGCTGACCTATTTTTCTGAAATA---TGCACAACTCT
AATATGACATTCATTCCCGGGAGGACT--------AGTTGCC----------TCTTTGTG
TG-AG-TGTAATGCAAACAT-----GTCGGCGTAA--------------------GACT-
-TCATTCATATGTGCCC-CTGTCAATTCGTGGTGGGGACAGACCATTGCTAATTGTTGGT
CTCGCTTATAACTAGGAATGCCTTGTACCGGTCTTTGGTTCATCAAACCACCGGGAGTAC
GTCCCTGCCCTTTGTACACA-CCG-CCCGTCGCTCTTACCGA-TGAACTCGTTTGTGAGT
TTTAAGGACTGGAT----------------------------------------------
-------------TAAGCTATATGCGT-----------------------AACCTATGGA
AATTCATGCGAATGAACTGGTTTAAAGGAAAGAGAAGTCGTAACAAGGCATCAGTAGGTG
AACCTGCAGAAGGATCA-
>P080|03 pel
------------------------------------------------------------
------------------------------------------------------------
------------------------------------------------------------
------------------------------------------------------------
------------------------------------------------------------
------------------------------------------------------------
------------------------------------------------------------
------------------------------------------------------------
------------------------------------------------------------
--------------------------------------------GTCTCTTCAACTCACT
CGCACATTC---TCTTGAACGCAACGAGCGTGACCGCAACCTCTTGTTG-----------
-------------------------------------------------TGTATACCAAG
TGTGTCGT-------TGCTTGCAACTCACACTCCAATGCACGTA-TTTTGGTC--ACATT
GTCTCGG--CCGTCGCGCGCAGCCTCGGCTGTGTCGGC--GCCAGCAAT--------GTC
-CA-AATAAACTT-GAG-GGACCGCTGTAAC----AATTCTTTTAAACCAGAGGAAGGTT
GCGGC-AATAACAGGTC-TGTGATG-CCC-TTAGATGTCCCGGGCTGCACACG-TGCTAC
AA-TGAT-CA-GTAC---AG----------------------------------------
------------------------------------------------------------
------------------------------------------------------------
------------------------------------------------------------
------------------------------------------------------------
TGAG-CATCT---------T-TGCAAT----ACCAGCGTTTGGAGGCCTGGC--C-AAGT
CACTT----GTGAC-TC------------------G------------------------
--------------GCTTGCAGTCTCT---ACGTTGCCTTCCCAAGTCTGACAAGAT---
T---TGGAAATCCATTGGAA--GTCCTGAATCAATCCCT----------ATTGAGCATTT
TTCTCTACAGTGGCGCCAGACTTCGTC--------CCATGTCGGTTCGCCTGAC-TTGTG
CG-GCACTTGGCG-----------------------------------------------
---TCTACTATATGCAA-TTGTCAATTCATAGTGGGGACAGACGATTGTTAATTGTTCGT
CTCGGTCTCAACTAGGAATGCCTTGTACGGGTCTTTGGTTCACCAGACCACCCGGAATAC
GTCCCTGCCCTTTGTACACA-CCG-CCCGTCGCTCTTACCGA-TGAACTTCTCTGTGAGT
TTGAGGGACCGTCAAT--------------------------------------------
-------------TGTGTGGCAACACA---------------------CGACGCTATGGA
AACTTAAACGAACAGTGTGATTTAAAG---------------------------------
------------------
>P080|08 pel
-------------------GCGGAGCATGTGGCTTAATTTGACTCAACGCGGGAAATCTT
ACCGGGTCCGGACACACTGAGGATTGACAGACAGTATTCATG--CCGACTGA----A---
------------------------------------------------------------
-------------------TTTCGACATATTTCAAATGTGCGAGTTCTTTCATGATTGTG
TGATAGGTGGTGCATGGCCGTTCTTAGTTCGTGGAGTGATCTGTCTGCTTAATTGCGTTT
CATATT------------------------------------------------------
------------------------------------------------------------
-------------------TACG-AATGTCGCTTACGTGATTGCTGCAGACCT-------
------------------------------------------------------------
-----------------CGTCTCTCTTTATTGAG--TGCGACGCGTCTCTTCAACTCACT
CGCACATTC---TCTTGAACGCAACGAGCGTGACCGCAACCTCTTGTTG-----------
-------------------------------------------------TGTATACCAAG
TGTGTCGT-------TGCTTGCAACTCACACTCCAATGCACGTA-TTTTGGTC--ACATT
GTCTCGG--CCGTCGCGCGCAGCCTCGGCTGTGTCGGC--GCCAGCAAT--------GTC
-CA-AATAAACTT-GAG-GGACCGCTGTAAC----AATTCTTTTAAACCAGAGGAAGGTT
GCGGC-AATAACAGGTC-TGTGATG-CCC-TTAGATGTCCCGGGCTGCACACG-TGCTAC
AA-TGAT-CA-GTAC---AG----------------------------------------
------------------------------------------------------------
------------------------------------------------------------
------------------------------------------------------------
------------------------------------------------------------
TGAG-CATCT---------T-TGCAAT----ACCAGCGTTTGGAGGCCTGGC--C-AAGT
CACTT----GTGAC-TC------------------G------------------------
--------------GCTTGCAGTCTCT---ACGTTGCCTTCCCAAGTCTGACAAGAT---
T---TGGAAATCCATTGGAA--GTCCTGAATCAATCCCT----------ATTGAGCATTT
TTCTCTACAGTGGCGCCAGACTTCGTC--------CCATGTCGGTTCGCCTGAC-TTGTG
CG-GCACTTGGCG-----------------------------------------------
---TCTACTATATGCAA-TTGTCAATTCATAGTGGGGACAGACGATTGTTAATTGTTCGT
CTCGGTCTCAACTAGGAATGCCTTGTACGGGTCTTTGGTTCACCAGACCACCCGGAATAC
GTCCCTGCCCTTTGTACACA-CCG-CCCGTCGCTCTTACCGA-TGAACTTCTCTGTGAGT
TTGAGGGACCGTCAAT--------------------------------------------
-------------TGTGTGGCAACACA---------------------CGACGCTATGGA
AACTTAAACGAACAGTGTGATTTAAAG---------------------------------
------------------
>0080|08 pel
-------------------GCGGAGCATGTGGCTTAATTTGACTCAACGCGGGAAATCTT
ACCGGGTCCGGACACACTGAGGATTGACAGACAGTATTCATG--CCGACTGA----A---
------------------------------------------------------------
-------------------TTTCGACATATTTCAAATGTGCGAGTTCTTTCATGATTGTG
TGATAGGTGGTGCATGGCCGTTCTTAGTTCGTGGAGTGATCTGTCTGCTTAATTGCGTTT
CATATT------------------------------------------------------
------------------------------------------------------------
-------------------TACG-AATGTCGCTTACGTGATTGCTGCAGACCT-------
------------------------------------------------------------
-----------------CGTCTCTCTTTATTGAG--TGCGACGCGTCTCTTCAACTCACT
CGCACATTC---TCTTGAACGCAACGAGCGTGACCGCAACCTCTTGTTG-----------
-------------------------------------------------TGTATACCAAG
TGTGTCGT-------TGCTTGCAACTCACACTCCAATGCACGTA-TTTTGGTC--ACATT
GTCTCGG--CCGTCGCGCGCAGCCTCGGCTGTGTCGGC--GCCAGCAAT--------GTC
-CA-AATAAACTT-GAG-GGACCGCTGTAAC----AATTCTTTTAAACCAGAGGAAGGTT
GCGGC-AATAACAGGTC-TGTGATG-CCC-TTAGATGTCCCGGGCTGCACACG-TGCTAC
AA-TGAT-CA-GTAC---AG----------------------------------------
------------------------------------------------------------
------------------------------------------------------------
------------------------------------------------------------
------------------------------------------------------------
TGAG-CATCT---------T-TGCAAT----ACCAGCGTTTGGAGGCCTGGC--C-AAGT
CACTT----GTGAC-TC------------------G------------------------
--------------GCTTGCAGTCTCT---ACGTTGCCTTCCCAAGTCTGACAAGAT---
T---TGGAAATCCATTGGAA--GTCCTGAATCAATCCCT----------ATTGAGCATTT
TTCTCTACAGTGGCGCCAGACTTCGTC--------CCATGTCGGTTCGCCTGAC-TTGTG
CG-GCACTTGGCG-----------------------------------------------
---TCTACTATATGCAA-TTGTCAATTCATAGTGGGGACAGACGATTGTTAATTGTTCGT
CTCGGTCTCAACTAGGAATGCCTTGTACGGGTCTTTGGTTCACCAGACCACCCGGAATAC
GTCCCTGCCCTTTGTACACA-CCG-CCCGTCGCTCTTACCGA-TGAACTTCTCTGTGAGT
TTGAGGGACCGTCAAT--------------------------------------------
-------------TGTGTGGCAACACA---------------------CGACGCTATGGA
AACTTAAACGAACAGTGTGATTTAAAG---------------------------------
------------------
>P080|41 pel
-------------------GTGGAGCATGTGGCTTAATTTGACTCAACGCGGGAAATCTT
ACCGGGTCCGGACACACTGAGGATTGACAGACAGTATTCATG--CCGACTGA----A---
------------------------------------------------------------
-------------------TTTCGACATATTTCAAATGTGCGAGTTCTTTCATGATTGTG
TGATAGGTGGTGCATGGCCGTTCTTAGTTCGTGGAGTGATCTGTCTGCTTAATTGCGTTT
CATATT------------------------------------------------------
------------------------------------------------------------
-------------------TACG-AATGTCGCTTACGTGATTGCTGCAGACCT-------
------------------------------------------------------------
-----------------CGTCTCTCTTTATTGAG--TGCGACGCGTCTCTTCAACTCACT
CGCACATTC---TCTTGAACGCAACGAGCGTGACCGCAACCTCTTGTTG-----------
-------------------------------------------------TGTATACCAAG
TGTGTCGT-------TGCTTGCAACTCACACTCCAATGCACGTA-TTTTGGTC--ACATT
GTCTCGG--CCGTCGCGCGCAGCCTCGGCTGTGTCGGC--GCCAGCAAT--------GTC
-CA-AATAAACTT-GAG-GGACCGCTGTAAC----AATTCTTTTAAACCAGAGGAAGGTT
GTGGC-AATAACAGGTC-TGTGATG-CCC-TTAGATGTCCCGGGCTGCACACG-TGCTAC
AA-TGAT-CA-GTAC---AG----------------------------------------
------------------------------------------------------------
------------------------------------------------------------
------------------------------------------------------------
------------------------------------------------------------
TGAG-CATCT---------T-TGCAAT----ACCAGCGTTTGGAGGCCTGGC--C-AAGT
CACTT----GTGAC-TC------------------G------------------------
--------------GCTTGCAGTCTCT---ACGTTGCCTTCCCAAGTCTGACAAGAT---
T---TGGAAATCCATTGGAA--GTCCTGAATCAATCCCT----------ATTGAGCATTT
TTCTCTACAGTGGCGCCAGACTTCGTC--------CCATGTCGGTTCGCCTGAC-TTGTG
CG-GCACTTGGCG-----------------------------------------------
---TCTACTATATGCAA-TTGTCAATTCATAGTGGGGACAGACGATTGTTAATTGTTCGT
CTCGGTCTCAACTAGGAATGCCTTGTACGGGTCTTTGGTTCACCAGACCACCCGGAATAC
GTCCCTGCCCTTTGTACACA-CCG-CCCGTCGCTCTTACCGA-TGAACTTCTCTGTGAGT
TTGAGGGACCGTCAAT--------------------------------------------
-------------TGTGTGGCAACACA---------------------CGACGCTATGGA
AACTTAAACGAACAGTGTGATTTAAAG---------------------------------
------------------
>0080|41 pel
-------------------GTGGAGCATGTGGCTTAATTTGACTCAACGCGGGAAATCTT
ACCGGGTCCGGACACACTGAGGATTGACAGACAGTATTCATG--CCGACTGA----A---
------------------------------------------------------------
-------------------TTTCGACATATTTCAAATGTGCGAGTTCTTTCATGATTGTG
TGATAGGTGGTGCATGGCCGTTCTTAGTTCGTGGAGTGATCTGTCTGCTTAATTGCGTTT
CATATT------------------------------------------------------
------------------------------------------------------------
-------------------TACG-AATGTCGCTTACGTGATTGCTGCAGACCT-------
------------------------------------------------------------
-----------------CGTCTCTCTTTATTGAG--TGCGACGCGTCTCTTCAACTCACT
CGCACATTC---TCTTGAACGCAACGAGCGTGACCGCAACCTCTTGTTG-----------
-------------------------------------------------TGTATACCAAG
TGTGTCGT-------TGCTTGCAACTCACACTCCAATGCACGTA-TTTTGGTC--ACATT
GTCTCGG--CCGTCGCGCGCAGCCTCGGCTGTGTCGGC--GCCAGCAAT--------GTC
-CA-AATAAACTT-GAG-GGACCGCTGTAAC----AATTCTTTTAAACCAGAGGAAGGTT
GTGGC-AATAACAGGTC-TGTGATG-CCC-TTAGATGTCCCGGGCTGCACACG-TGCTAC
AA-TGAT-CA-GTAC---AG----------------------------------------
------------------------------------------------------------
------------------------------------------------------------
------------------------------------------------------------
------------------------------------------------------------
TGAG-CATCT---------T-TGCAAT----ACCAGCGTTTGGAGGCCTGGC--C-AAGT
CACTT----GTGAC-TC------------------G------------------------
--------------GCTTGCAGTCTCT---ACGTTGCCTTCCCAAGTCTGACAAGAT---
T---TGGAAATCCATTGGAA--GTCCTGAATCAATCCCT----------ATTGAGCATTT
TTCTCTACAGTGGCGCCAGACTTCGTC--------CCATGTCGGTTCGCCTGAC-TTGTG
CG-GCACTTGGCG-----------------------------------------------
---TCTACTATATGCAA-TTGTCAATTCATAGTGGGGACAGACGATTGTTAATTGTTCGT
CTCGGTCTCAACTAGGAATGCCTTGTACGGGTCTTTGGTTCACCAGACCACCCGGAATAC
GTCCCTGCCCTTTGTACACA-CCG-CCCGTCGCTCTTACCGA-TGAACTTCTCTGTGAGT
TTGAGGGACCGTCAAT--------------------------------------------
-------------TGTGTGGCAACACA---------------------CGACGCTATGGA
AACTTAAACGAACAGTGTGATTTAAAG---------------------------------
------------------
>P080|10 pel
-------------------GTGGAGCATGTGGCTTAATTTGACTCAACGCGGGAAATCTT
ACCGGGTCCGGACACACTGAGGATTGACAGACAGTATTCATG--CCGACTGA----A---
------------------------------------------------------------
-------------------TTTCGACATATTTCAAATGTGCGAGTTCTTTCATGATTGTG
TGATAGGTGGTGCATGGCCGTTCTTAGTTCGTGGAGTGATCTGTCTGCTTAATTGCGTTT
CATATT------------------------------------------------------
------------------------------------------------------------
-------------------TACG-AATGTCGCTTACGTGATTGCTGCAGACCT-------
------------------------------------------------------------
-----------------CG--TCTCTTTATTGAG--TGCGACGCGTCTCTTCAACTCACT
CGCACATTC---TCTTGAACGCAACGAGCGTGACCGCAACCTCTTGTTG-----------
-------------------------------------------------TGTATACCAAG
TGTGTCGT-------TGCTTGCAACTCACACTCCAATGCACGTA-TTTTGGTC--ACATT
GTCTCGG--CCGTCGCGCGCAGCCTCGGCTGTGTCGGC--GCCAGCAAT--------GTC
-CA-AATAAACTT-GAG-GGACCGCTGTAAC----AATTCTTTTAAACCAGAGGAAGGTT
GCGGC-AATAACAGGTC-TGTGATG-CCC-TTAGATGTCCCGGGCTGCACACG-TGCTAC
AA-TGAT-CA-GTAC---AG----------------------------------------
------------------------------------------------------------
------------------------------------------------------------
------------------------------------------------------------
------------------------------------------------------------
TGAG-CATCT---------T-TGCAAT----ACCAGCGTTTGGAGGCCTGGC--C-AAGT
CACTT----GTGAC-TC------------------G------------------------
--------------GCTTGCAGTCTCT---ACGTTGCCTTCCCAAGTCTGACAAGAT---
T---TGGAAATCCATTGGAA--GTCCTGAATCAATCCCT----------ATTGAGCATTT
TTCTCTACAGTGGCGCCAGACTTCGTC--------CCATGTCGGTTCGCCTGAC-TTGTG
CG-GCACTTGGCG-----------------------------------------------
---TCTACTATATGCAA-TTGTCAATTCATAGTGGGGACAGACGATTGTTAATTGTTCGT
CTCGGTCTCAACTAGGAATGCCTTGTACGGGTCTTTGGTTCACCAGACCACCCGGAATAC
GTCCCTGCCCTTTGTACACA-CCG-CCCGTCGCTCTTACCGA-TGAACTTCTCTGTGAGT
TTGAGGGACCGTCAAT--------------------------------------------
-------------TGTGTGGCAACACA---------------------CGACGCTATGGA
AACTTAAACGAACAGTGTGATTTAAAG---------------------------------
------------------
>P080|16 pel
-------------------GTGGAGCATGTGGCTTAATTTGACTCAACGCGGGAAATCTT
ACCGGGTCCGGACACACTGAGGATTGACAGACAGTATTCATG--CCGACTGA----A---
------------------------------------------------------------
-------------------TTTCGACATATTTCAAATGTGCGAGTTCTTTCATGATTGTG
TGATAGGTGGTGCATGGCCGTTCTTAGTTCGTGGAGTGATCTGTCTGCTTAATTGCGTTT
CATATT------------------------------------------------------
------------------------------------------------------------
-------------------TACG-AATGTCGCTTACGTGATTGCTGCAGACCT-------
------------------------------------------------------------
-----------------CG--TCTCTTTATTGAG--TGCGACGCGTCTCTTCAACTCACT
CGCACATTC---TCTTGAACGCAACGAGCGTGACCGCAACCTCTTGTTG-----------
-------------------------------------------------TGTATACCAAG
TGTGTCGT-------TGCTTGCAACTCACACTCCAATGCACGTA-TTTTGGTC--ACATT
GTCTCGG--CCGTCGCGCGCAGCCTCGGCTGTGTCGGC--GCCAGCAAT--------GTC
-CA-AATAAACTT-GAG-GGACCGCTGTAAC----AATTCTTTTAAACCAGAGGAAGGTT
GCGGC-AATAACAGGTC-TGTGATG-CCC-TTAGATGTCCCGGGCTGCACACG-TGCTAC
AA-TGAT-CA-GTAC---AG----------------------------------------
------------------------------------------------------------
------------------------------------------------------------
------------------------------------------------------------
------------------------------------------------------------
TGAG-CATCT---------T-TGCAAT----ACCAGCGTTTGGAGGCCTGGC--C-AAGT
CACTT----GTGAC-TC------------------G------------------------
--------------GCTTGCAGTCTCT---ACGTTGCCTTCCCAAGTCTGACAAGAT---
T---TGGAAATCCATTGGAA--GTCCTGAATCAATCCCT----------ATTGAGCATTT
TTCTCTACAGTGGCGCCAGACTTCGTC--------CCATGTCGGTTCGCCTGAC-TTGTG
CG-GCACTTGGCG-----------------------------------------------
---TCTACTATATGCAA-TTGTCAATTCATAGTGGGGACAGACGATTGTTAATTGTTCGT
CTCGGTCTCAACTAGGAATGCCTTGTACGGGTCTTTGGTTCACCAGACCACCCGGAATAC
GTCCCTGCCCTTTGTACACA-CCG-CCCGTCGCTCTTACCGA-TGAACTTCTCTGTGAGT
TTGAGGGACCGTCAAT--------------------------------------------
-------------TGTGTGGCAACACA---------------------CGACGCTATGGA
AACTTAAACGAACAGTGTGATTTAAAG---------------------------------
------------------
>P080|20 pel
-------------------GTGGAGCATGTGGCTTAATTTGACTCAACGCGGGAAATCTT
ACCGGGTCCGGACACACTGAGGATTGACAGACAGTATTCATG--CCGACTGA----A---
------------------------------------------------------------
-------------------TTTCGACATATTTCAAATGTGCGAGTTCTTTCATGATTGTG
TGATAGGTGGTGCATGGCCGTTCTTAGTTCGTGGAGTGATCTGTCTGCTTAATTGCGTTT
CATATT------------------------------------------------------
------------------------------------------------------------
-------------------TACG-AATGTCGCTTACGTGATTGCTGCAGACCT-------
------------------------------------------------------------
-----------------CG--TCTCTTTATTGAG--TGCGACGCGTCTCTTCAACTCACT
CGCACATTC---TCTTGAACGCAACGAGCGTGACCGCAACCTCTTGTTG-----------
-------------------------------------------------TGTATACCAAG
TGTGTCGT-------TGCTTGCAACTCACACTCCAATGCACGTA-TTTTGGTC--ACATT
GTCTCGG--CCGTCGCGCGCAGCCTCGGCTGTGTCGGC--GCCAGCAAT--------GTC
-CA-AATAAACTT-GAG-GGACCGCTGTAAC----AATTCTTTTAAACCAGAGGAAGGTT
GCGGC-AATAACAGGTC-TGTGATG-CCC-TTAGATGTCCCGGGCTGCACACG-TGCTAC
AA-TGAT-CA-GTAC---AG----------------------------------------
------------------------------------------------------------
------------------------------------------------------------
------------------------------------------------------------
------------------------------------------------------------
TGAG-CATCT---------T-TGCAAT----ACCAGCGTTTGGAGGCCTGGC--C-AAGT
CACTT----GTGAC-TC------------------G------------------------
--------------GCTTGCAGTCTCT---ACGTTGCCTTCCCAAGTCTGACAAGAT---
T---TGGAAATCCATTGGAA--GTCCTGAATCAATCCCT----------ATTGAGCATTT
TTCTCTACAGTGGCGCCAGACTTCGTC--------CCATGTCGGTTCGCCTGAC-TTGTG
CG-GCACTTGGCG-----------------------------------------------
---TCTACTATATGCAA-TTGTCAATTCATAGTGGGGACAGACGATTGTTAATTGTTCGT
CTCGGTCTCAACTAGGAATGCCTTGTACGGGTCTTTGGTTCACCAGACCACCCGGAATAC
GTCCCTGCCCTTTGTACACA-CCG-CCCGTCGCTCTTACCGA-TGAACTTCTCTGTGAGT
TTGAGGGACCGTCAAT--------------------------------------------
-------------TGTGTGGCAACACA---------------------CGACGCTATGGA
AACTTAAACGAACAGTGTGATTTAAAG---------------------------------
------------------
>0080|16 pel
-------------------GTGGAGCATGTGGCTTAATTTGACTCAACGCGGGAAATCTT
ACCGGGTCCGGACACACTGAGGATTGACAGACAGTATTCATG--CCGACTGA----A---
------------------------------------------------------------
-------------------TTTCGACATATTTCAAATGTGCGAGTTCTTTCATGATTGTG
TGATAGGTGGTGCATGGCCGTTCTTAGTTCGTGGAGTGATCTGTCTGCTTAATTGCGTTT
CATATT------------------------------------------------------
------------------------------------------------------------
-------------------TACG-AATGTCGCTTACGTGATTGCTGCAGACCT-------
------------------------------------------------------------
-----------------CG--TCTCTTTATTGAG--TGCGACGCGTCTCTTCAACTCACT
CGCACATTC---TCTTGAACGCAACGAGCGTGACCGCAACCTCTTGTTG-----------
-------------------------------------------------TGTATACCAAG
TGTGTCGT-------TGCTTGCAACTCACACTCCAATGCACGTA-TTTTGGTC--ACATT
GTCTCGG--CCGTCGCGCGCAGCCTCGGCTGTGTCGGC--GCCAGCAAT--------GTC
-CA-AATAAACTT-GAG-GGACCGCTGTAAC----AATTCTTTTAAACCAGAGGAAGGTT
GCGGC-AATAACAGGTC-TGTGATG-CCC-TTAGATGTCCCGGGCTGCACACG-TGCTAC
AA-TGAT-CA-GTAC---AG----------------------------------------
------------------------------------------------------------
------------------------------------------------------------
------------------------------------------------------------
------------------------------------------------------------
TGAG-CATCT---------T-TGCAAT----ACCAGCGTTTGGAGGCCTGGC--C-AAGT
CACTT----GTGAC-TC------------------G------------------------
--------------GCTTGCAGTCTCT---ACGTTGCCTTCCCAAGTCTGACAAGAT---
T---TGGAAATCCATTGGAA--GTCCTGAATCAATCCCT----------ATTGAGCATTT
TTCTCTACAGTGGCGCCAGACTTCGTC--------CCATGTCGGTTCGCCTGAC-TTGTG
CG-GCACTTGGCG-----------------------------------------------
---TCTACTATATGCAA-TTGTCAATTCATAGTGGGGACAGACGATTGTTAATTGTTCGT
CTCGGTCTCAACTAGGAATGCCTTGTACGGGTCTTTGGTTCACCAGACCACCCGGAATAC
GTCCCTGCCCTTTGTACACA-CCG-CCCGTCGCTCTTACCGA-TGAACTTCTCTGTGAGT
TTGAGGGACCGTCAAT--------------------------------------------
-------------TGTGTGGCAACACA---------------------CGACGCTATGGA
AACTTAAACGAACAGTGTGATTTAAAG---------------------------------
------------------
>0080|20 pel
-------------------GTGGAGCATGTGGCTTAATTTGACTCAACGCGGGAAATCTT
ACCGGGTCCGGACACACTGAGGATTGACAGACAGTATTCATG--CCGACTGA----A---
------------------------------------------------------------
-------------------TTTCGACATATTTCAAATGTGCGAGTTCTTTCATGATTGTG
TGATAGGTGGTGCATGGCCGTTCTTAGTTCGTGGAGTGATCTGTCTGCTTAATTGCGTTT
CATATT------------------------------------------------------
------------------------------------------------------------
-------------------TACG-AATGTCGCTTACGTGATTGCTGCAGACCT-------
------------------------------------------------------------
-----------------CG--TCTCTTTATTGAG--TGCGACGCGTCTCTTCAACTCACT
CGCACATTC---TCTTGAACGCAACGAGCGTGACCGCAACCTCTTGTTG-----------
-------------------------------------------------TGTATACCAAG
TGTGTCGT-------TGCTTGCAACTCACACTCCAATGCACGTA-TTTTGGTC--ACATT
GTCTCGG--CCGTCGCGCGCAGCCTCGGCTGTGTCGGC--GCCAGCAAT--------GTC
-CA-AATAAACTT-GAG-GGACCGCTGTAAC----AATTCTTTTAAACCAGAGGAAGGTT
GCGGC-AATAACAGGTC-TGTGATG-CCC-TTAGATGTCCCGGGCTGCACACG-TGCTAC
AA-TGAT-CA-GTAC---AG----------------------------------------
------------------------------------------------------------
------------------------------------------------------------
------------------------------------------------------------
------------------------------------------------------------
TGAG-CATCT---------T-TGCAAT----ACCAGCGTTTGGAGGCCTGGC--C-AAGT
CACTT----GTGAC-TC------------------G------------------------
--------------GCTTGCAGTCTCT---ACGTTGCCTTCCCAAGTCTGACAAGAT---
T---TGGAAATCCATTGGAA--GTCCTGAATCAATCCCT----------ATTGAGCATTT
TTCTCTACAGTGGCGCCAGACTTCGTC--------CCATGTCGGTTCGCCTGAC-TTGTG
CG-GCACTTGGCG-----------------------------------------------
---TCTACTATATGCAA-TTGTCAATTCATAGTGGGGACAGACGATTGTTAATTGTTCGT
CTCGGTCTCAACTAGGAATGCCTTGTACGGGTCTTTGGTTCACCAGACCACCCGGAATAC
GTCCCTGCCCTTTGTACACA-CCG-CCCGTCGCTCTTACCGA-TGAACTTCTCTGTGAGT
TTGAGGGACCGTCAAT--------------------------------------------
-------------TGTGTGGCAACACA---------------------CGACGCTATGGA
AACTTAAACGAACAGTGTGATTTAAAG---------------------------------
------------------
>0080|03 pel
------------------------------------------------------------
------------------------------------------------------------
------------------------------------------------------------
------------------------------------------------------------
------------------------------------------------------------
------------------------------------------------------------
------------------------------------------------------------
------------------------------------------------------------
------------------------------------------------------------
------------------------------------------------------------
------------------------CGAGCGTGACCGCAACCTCTTGTTG-----------
-------------------------------------------------TGTATACCAAG
TGTGTCGT-------TGCTTGCAACTCACACTCCAATGCACGTA-TTTTGGTC--ACATT
GTCTCGG--CCGTCGCGCGCAGCCTCGGCTGTGTCGGC--GCCAGCAAT--------GTC
-CA-AATAAACTT-GAG-GGACCGCTGTAAC----AATTCTTTTAAACCAGAGGAAGGTT
GCGGC-AATAACAGGTC-TGTGATG-CCC-TTAGATGTCCCGGGCTGCACACG-TGCTAC
AA-TGAT-CA-GTAC---AG----------------------------------------
------------------------------------------------------------
------------------------------------------------------------
------------------------------------------------------------
------------------------------------------------------------
TGAG-CATCT---------T-TGCAAT----ACCAGCGTTTGGAGGCCTGGC--C-AAGT
CACTT----GTGAC-TC------------------G------------------------
--------------GCTTGCAGTCTCT---ACGTTGCCTTCCCAAGTCTGACAAGAT---
T---TGGAAATCCATTGGAA--GTCCTGAATCAATCCCT----------ATTGAGCATTT
TTCTCTACAGTGGCGCCAGACTTCGTC--------CCATGTCGGTTCGCCTGAC-TTGTG
CG-GCACTTGGCG-----------------------------------------------
---TCTACTATATGCAA-TTGTCAATTCATAGTGGGGACAGACGATTGTTAATTGTTCGT
CTCGGTCTCAACTAGGAATGCCTTGTACGGGTCTTTGGTTCACCAGACCACCCGGAATAC
GTCCCTGCCCTTTGTACACA-CCG-CCCGTCGCTCTTACCGA-TGAACTTCTCTGTGAGT
TTGAGGGACCGTCAAT--------------------------------------------
-------------TGTGTGGCAACACA---------------------CGACGCTATGGA
AACTTAAACGAACAGTGTGATTTAAAG---------------------------------
------------------
>0080|10 pel
-------------------GTGGAGCATGTGGCTTAATTTGACTCAACGCGGGAAATCTT
ACCGGGTCCGGACACACTGAGGATTGACAGACAGTATTCATG--CCGACTGA----A---
------------------------------------------------------------
-------------------TTTCGACATATTTCAAATGTGCGAGTTCTTTCATGATTGTG
TGATAGGTGGTGCATGGCCGTTCTTAGTTCGTGGAGTGATCTGTCTGCTTAATTGCGTTT
CATATT------------------------------------------------------
------------------------------------------------------------
-------------------TACG-AATGTCGCTTACGTGATTGCTGCAGACCT-------
------------------------------------------------------------
-----------------CG--TCTCTTTATTGAG--TGCGACGCGTCTCTTCAACTCACT
CGCACATTC---TCTTGAACGCAACGAGCGTGACCGCAACCTCTTGTTG-----------
-------------------------------------------------TGTATACCAAG
TGTGTCGT-------TGCTTGCAACTCACACTCCAATGCACGTA-TTTTGGTC--ACATT
GTCTCGG--CCGTCGCGCGCAGCCTCGGCTGTGTCGGC--GCCAGCAAT--------GTC
-CA-AATAAACTT-GAG-GGACCGCTGTAAC----AATTCTTTTAAACCAGAGGAAGGTT
GCGGC-AATAACAGGTC-TGTGATG-CCC-TTAGATGTCCCGGGCTGCACACG-TGCTAC
AA-TGAT-CA-GTAC---AG----------------------------------------
------------------------------------------------------------
------------------------------------------------------------
------------------------------------------------------------
------------------------------------------------------------
TGAG-CATCT---------T-TGCAAT----ACCAGCGTTTGGAGGCCTGGC--C-AAGT
CACTT----GTGAC-TC------------------G------------------------
--------------GCTTGCAGTCTCT---ACGTTGCCTTCCCAAGTCTGACAAGAT---
T---TGGAAATCCATTGGAA--GTCCTGAATCAATCCCT----------ATTGAGCATTT
TTCTCTACAGTGGCGCCAGACTTCGTC--------CCATGTCG-----CCTGAC-TTGTG
CG-GCACTTGGCG-----------------------------------------------
---TCTACTATATGCAA-TTGTCAATTCATAGTGGGGACAGACGATTGTTAATTGTTCGT
CTCGGTCTCAACTAGGAATGCCTTGTACGGGTCTTTGGTTCACCAGACCACCCGGAATAC
GTCCCTGCCCTTTGTACACA-CCG-CCCGTCGCTCTTACCGA-TGAACTTCTCTGTGAGT
TTGAGGGACCGTCAAT--------------------------------------------
-------------TGTGTGGCAACACA---------------------CGACG-TATGGA
AACTTAAACGAACAGTGTGATTTAAAG---------------------------------
------------------
>0842|04 pel
------------------------------------------------------------
------------------------------------------------------------
------------------------------------------------------------
------------------------------------------------------------
------------------------------------------------------------
------------------------------------------------------------
------------------------------------------------------------
------------------------------------------------------------
------------------------------------------------------------
---------------------------------------GACGCGTCTCTTCAACTCACT
CGCACATTC---TCTTGAACGCAACGAGCGTGACCGCAACCTCTTGTTG-----------
-------------------------------------------------TGTATACCAAG
TGTGTCGT-------TGCTTGCAACTCACACTCCAATGCACGTA-TTTTGGTC--ACATT
GTCTCGG--CCGTCGCGCGCAGCCTCGGCTGTGTCGGC--GCCAGCAAT--------GTC
-CA-AATAAACTT-GAG-GGACCGCTGTAAC----AATTCTTTTAAACCAGAGGAAGGTT
GCGGC-AATAACAGGTC-TGTGATG-CCC-TTAGATGTCCCGGGCTGCACACG-TGCTAC
AA-TGAT-CA-GTAC---AG----------------------------------------
------------------------------------------------------------
------------------------------------------------------------
------------------------------------------------------------
------------------------------------------------------------
TGAG-CATCT---------T-TGCAAT----ACCAGCGTTTGGAGGCCTGGC--C-AAGT
CACTT----GTGAC-TC------------------G------------------------
--------------GCTTGCAGTCTCT---ACGTTGCCTTCCCAAGTCTGACAAGAT---
T---TGGAAATCCATTGGAA--GTCCTGAATCAATCCCT----------ATTGAGCATTT
TTCTCTACAGTGGCGCCAGACTTCGTC--------CCATGTCGGTTCGCCTGAC-TTGTG
CG-GCACTTGGCG-----------------------------------------------
---TCTACTATATGCAA-TTGTCAATTCATAGTGGGGACAGACGATTGTTAATTGTTCGT
CTCGGTCTCAACTAGGAATGCCTTGTACGGGTCTTTGGTTCACCAGACCACCCGGAATAC
GTCCCTGCCCTTTGTACACA-CCG-CCCGTCGCTCTTACCGA-TGAACTTCTCTGTGAGT
TTGAGGGACCGTCAAT--------------------------------------------
-------------TGTGTGGCAACACA---------------------CGACGCTATGGA
AACTTAAACGAACAGTGTGATTTAAAGGAAAGAGAAGTCGTAACAAGGCATCAGGGTACC
GAGC--------------
>R025|06 pel
----------------------------------------GACTCAACGCGGGAAATCTT
ACCGGGTCCGGACACACTGAGGATTGACAGACAGTATTCATG--CCGACTGA----A---
------------------------------------------------------------
-------------------TTTCGACATATTTCAAATGTGCGAGTTCTTTCATGATTGTG
TGATAGGTGGTGCATGGCCGTTCTTAGTTCGTGGAGTGATCTGTCTGCTTAATTGCGTTT
CATATT------------------------------------------------------
------------------------------------------------------------
-------------------TACG-AATGTCGCTTACGTGATTGCTGCAGACCT-------
------------------------------------------------------------
-----------------CG--TCTCTTTATTGAG--TGCGACGCGTCTCTTCAACTCACT
CGCACATTC---TCTTGAACGCAACGAGCGTGACCGCAACCTCTTGTTG-----------
-------------------------------------------------TGTATACCAAG
TGTGTCGCTTGGCTTTACTGCCAGCTCGCACTCCAATGCACGTA-TTTTGGTC--ACATT
GTCTCGG--CCGT--CGCGCAGCCTCGGCTGTGTCGGC--GCCAGCAAT--------GTC
-CA-AATAAACTT-GAG-GGACCGCTGTAAC----AATTCTTTTAAACCAGAGGAAGGTT
GCGGC-AATAACAGGTC-TGTGATG-CCC-TTAGATGTCCCGGGCTGCACACG-TGCTAC
AA-TGAT-CA-GTAC---AG----------------------------------------
------------------------------------------------------------
------------------------------------------------------------
------------------------------------------------------------
------------------------------------------------------------
TGAG-CATCT---------T-TGCAAT----ACCAGCGTTTGGAGGCCTGGC--C-AAGT
CACTT----GTGAC-TC------------------G------------------------
--------------GCTTGCAGTCTCT---ACGTTGCCTTCCCAAGTCTGACAAGAT---
T---TGGAAATCCATTGGAA--GTCCTGAATCAATCCCT----------ATTGAGCATTT
TTCTCTACAGTGGCGCCAGACTTCGTC--------CCATGTCGGTTCGCCTGAC-TTGTG
CG-GCACTTGGCG-----------------------------------------------
---TCTACTATATGCAA-TTGTCAATTCATAGTGGGGACAGACGATTGTTAATTGTTCGT
CTCGGTCTCAACTAGGAATGCCTTGTACGGGTCTTTGGTTCACCAGACCACCCGGAATAC
GTCCCTGCCCTTTGTACACA-CCG-CCCGTCGCTCTTACCGA-TGAACTTCTCTGTGAGT
TTGAGGGACCGTCAAT--------------------------------------------
-------------TGTGTGGCAACACA---------------------CGACGCTATGGA
AACTTAAACGAACAGTGTGATTTAAAG---------------------------------
------------------
>R025|09 pel
---------------GAACGTGGAGCATGTGGCTTAATTTGACTCAACGCGGGAAATCTT
ACCGGGTCCGGACACACTGAGGATTGACAGACAGTATTCATG--CCGACTGA----A---
------------------------------------------------------------
-------------------TTTCGACATATTTCAAATGTGCGAGTTCTTTCATGATTGTG
TGATAGGTGGTGCATGGCCGTTCTTAGTTCGTGGAGTGATCTGTCTGCTTAATTGCGTTT
CATATT------------------------------------------------------
------------------------------------------------------------
-------------------TACG-AATGTCGCTTACGTGATTGCTGCAGACCT-------
------------------------------------------------------------
-----------------CG--TCTCTTTATTGAG--TGCGACGCGTCTCTTCAACTCACT
CGCACATTC---TCTTGAACGCAACGAGCGTGACCGCAACCTCTTGTTG-----------
-------------------------------------------------TGTATACCAAG
TGTGTCGCTTGGCTTTACTGCCAGCTCGCACTCCAATGCACGTA-TTTTGGTC--ACATT
GTCTCGG--CCGT--CGCGCAGCCTCGGCTGTGTCGGC--GCCAGCAAT--------GTC
-CA-AATAAACTT-GAG-GGACCGCTGTAAC----AATTCTTTTAAACCAGAGGAAGGTT
GCGGC-AATAACAGGTC-TGTGATG-CCC-TTAGATGTCCCGGGCTGCACACG-TGCTAC
AA-TGAT-CA-GTAC---AG----------------------------------------
------------------------------------------------------------
------------------------------------------------------------
------------------------------------------------------------
------------------------------------------------------------
TGAG-CATCT---------T-TGCAAT----ACCAGCGTTTGGAGGCCTGGC--C-AAGT
CACTT----GTGAC-TC------------------G------------------------
--------------GCTTGCAGTCTCT---ACGTTGCCTTCCCAAGTCTGACAAGAT---
T---TGGAAATCCATTGGAA--GTCCTGAATCAATCCCT----------ATTGAGCATTT
TTCTCTACAGTGGCGCCAGACTTCGTC--------CCATGTCGGTTCGCCTGAC-TTGTG
CG-GCACTTGGCG-----------------------------------------------
---TCTACTATATGCAA-TTGTCAATTCATAGTGGGGACAGACGATTGTTAATTGTTCGT
CTCGGTCTCAACTAGGAATGCCTTGTACGGGTCTTTGGTTCACCAGACCACCCGGAATAC
GTCCCTGCCCTTTGTACACA-CCG-CCCGTCGCTCTTACCGA-TGAACTTCTCTGTGAGT
TTGAGGGACCGTCAAT--------------------------------------------
-------------TGTGTGGCAACACA---------------------CGACGCTATGGA
AACTTAAACGAACAGTGTGATTTAAAG---------------------------------
------------------
>R025|15 pel
---------------GAACGTGGAGCATGTGGCTTAATTTGACTCAACGCGGGAAATCTT
ACCGGGTCCGGACACACTGAGGATTGACAGACAGTATTCATG--CCGACTGA----A---
------------------------------------------------------------
-------------------TTTCGACATATTTCAAATGTGCGAGTTCTTTCATGATTGTG
TGATAGGTGGTGCATGGCCGTTCTTAGTTCGTGGAGTGATCTGTCTGCTTAATTGCGTTT
CATATT------------------------------------------------------
------------------------------------------------------------
-------------------TACG-AATGTCGCTTACGTGATTGCTGCAGACCT-------
------------------------------------------------------------
-----------------CG--TCTCTTTATTGAG--TGCGACGCGTCTCTTCAACTCACT
CGCACATTC---TCTTGAACGCAACGAGCGTGACCGCAACCTCTTGTTG-----------
-------------------------------------------------TGTATACCAAG
TGTGTCGCTTGGCTTTACTGCCAGCTCGCACTCCAATGCACGTA-TTTTGGTC--ACATT
GTCTCGG--CCGT--CGCGCAGCCTCGGCTGTGTCGGC--GCCAGCAAT--------GTC
-CA-AATAAACTT-GAG-GGACCGCTGTAAC----AATTCTTTTAAACCAGAGGAAGGTT
GCGGC-AATAACAGGTC-TGTGATG-CCC-TTAGATGTCCCGGGCTGCACACG-TGCTAC
AA-TGAT-CA-GTAC---AG----------------------------------------
------------------------------------------------------------
------------------------------------------------------------
------------------------------------------------------------
------------------------------------------------------------
TGAG-CATCT---------T-TGCAAT----ACCAGCGTTTGGAGGCCTGGC--C-AAGT
CACTT----GTGAC-TC------------------G------------------------
--------------GCTTGCAGTCTCT---ACGTTGCCTTCCCAAGTCTGACAAGAT---
T---TGGAAATCCATTGGAA--GTCCTGAATCAATCCCT----------ATTGAGCATTT
TTCTCTACAGTGGCGCCAGACTTCGTC--------CCATGTCGGTTCGCCTGAC-TTGTG
CG-GCACTTGGCG-----------------------------------------------
---TCTACTATATGCAA-TTGTCAATTCATAGTGGGGACAGACGATTGTTAATTGTTCGT
CTCGGTCTCAACTAGGAATGCCTTGTACGGGTCTTTGGTTCACCAGACCACCCGGAATAC
GTCCCTGCCCTTTGTACACA-CCG-CCCGTCGCTCTTACCGA-TGAACTTCTCTGTGAGT
TTGAGGGACCGTCAAT--------------------------------------------
-------------TGTGTGGCAACACA---------------------CGACGCTATGGA
AACTTAAACGAACAGTGTGATTTAAAG---------------------------------
------------------
>0842|06 pel
------------------------------------------------------------
------------------------------------------------------------
------------------------------------------------------------
------------------------------------------------------------
--------------------TGCTT--------------------------AATGCGTTT
CATATT------------------------------------------------------
------------------------------------------------------------
-------------------TACG-AATGTCGCTTACGTGATTGCTGCAGACCT-------
------------------------------------------------------------
-----------------CG--TCTCTTTATTGAG--TGAGACGCGTCTCTTCAACTCACT
CGCACATTC---TCTTGAACGCAACGAGCGTGACCGCAACCTCTTGTTG-----------
-------------------------------------------------TGTATACCAAG
TGTGTCGCTTGGCTTTACTGCCAGCTCGCACTCCAATGCACGTA-TTTTGGTC--ACATT
GTCTCGG--CCGTCGCGCGCAGCCTCGGCTGTGTCGGC--GCCAGCAAT--------GTC
-CA-AATAAACTT-GAG-GGACCGCTGTAAC----AATTCTTTTAAACCAGAGGAAGGTT
GCGGC-AATAACAGGTC-TGTGATG-CCC-TTAGATGTCCCGGGCTGCACACG-TGCTAC
AA-TGAT-CA-GTAC---AG----------------------------------------
------------------------------------------------------------
------------------------------------------------------------
------------------------------------------------------------
------------------------------------------------------------
TGAG-CATCT---------T-TGCAAT----ACCAGCGTTTGGAGGCCTGGC--C-AAGT
CACTT----GTGAC-TC------------------G------------------------
--------------GCTTGCAGTCTCT---ACGTTGCCTTCCCAAGTCTGACAAGAT---
T---TGGAAATCCATTGGAA--GTCCTGAATCAATCCCT----------ATTGAGCATTT
TTCTCTACAGTGGCGCCAGACTTCGTC--------CCATGTCGGTTCGCCTGAC-TTGTG
CG-GCACTTGGCG-----------------------------------------------
---TCTACTATATGCAA-TTGTCAATTCATAGTGGGGACAGACGATTGTTAATTGTTCGT
CTCGGTCTCAACTAGGAATGCCTTGTACGGGTCTTTGGTTCACCAGACCACCCGGAATAC
GTCCCTGCCCTTTGTACACA-CCG-CCCGTCGCTCTTACCGA-TGAACTTCTCTGTGAGT
TTGAGGGACCGTCAAT--------------------------------------------
-------------TGTGTGGCAACACA---------------------CGACGCTATGGA
AACTTAAACGAACAGTGTGATTTAAAGGAAAGAGAAGTCGTAACAAGGCATCAGGGTACC
GAGCTCGA----------
>1611|04 pel
------------------------------------------------------------
------------------------------------------------------------
------------------------------------------------------------
------------------------------------------------------------
-------------------------------------------------TAAATGCGTTT
CATATT------------------------------------------------------
------------------------------------------------------------
-------------------TACGAAATGTCGCTTACGTGATTGCTGCAGACCT-------
------------------------------------------------------------
-----------------CG--TCTCTTTATTGAG--TGCGACGCGTCTCTTCAACTCACT
CGCACATTC---TCTTGAACGCAACGAGCGTGACCGCAACCTCTTGTTG-----------
-------------------------------------------------TGTATACCAAG
TGTGTCGC-TGGCTTTACTGCCAGCTCGCACTCCAATGCACGTA-TTTTGGTC--ACATT
GTCTCGG--CCGTCGCGCGCAGCCTCGGCTGTGTCGGC--GCCAGCAAT--------GTC
-CA-AATAAACTT-GAG-GGACCGCTGTAAC----AATTCTTTTAAACCAGAGGAAGGTT
GCGGC-AATAACAGGTC-TGTGATG-CCC-TTAGATGTCCCGGGCTGCACACG-TGCTAC
AA-TGAT-CA-GTAC---AG----------------------------------------
------------------------------------------------------------
------------------------------------------------------------
------------------------------------------------------------
------------------------------------------------------------
TGAG-CATCT---------T-TGCAAT----ACCAGCGTTTGGAGGCCTGGC--C-AAGT
CACTT----GTGAC-TC------------------G------------------------
--------------GCTTGCAGTCTCT---ACGTTGCCTTCCCAAGTCTGACAAGAT---
T---TGGAAATCCATTGGAA--GTCCTGAATCAATCCCT----------ATTGAGCATTT
TTCTCTACAGTGGCGCCAGACTTCGTC--------CCATGTCGGTTCGCCTGAC-TTGTG
CG-GCACTTGGCG-----------------------------------------------
---TCTACTATATGCAA-TTGTCAATTCATAGTGGGGACAGACGATTGTTAATTGTTCGT
CTCGGTCTCAACTAGGAATGCCTTGTACGGGTCTTTGGTTCACCAGACCACCCGGAATAC
GTCCCTGCCCTTTGTACACA-CCG-CCCGTCGCTCTTACCGA-TGAACTTCTCTGTGAGT
TTGAGGGACCGTCAAT--------------------------------------------
-------------TGTGTGGCAACACA---------------------CGACGCTATGGA
AACTTAAACGAACAGTGTGATTTAAAGGAAAGAGAAGTCGTAACAAGGCATCAGGGTACC
GAGCTCGA----------
>1611|08 pel
------------------------------------------------------------
------------------------------------------------------------
------------------------------------------------------------
------------------------------------------------------------
-------------------------------------------TCTGCTTAATTGCGT-T
CATAT-------------------------------------------------------
------------------------------------------------------------
-------------------TACG-AAAGTCGCTTACGTGATTGCTGCAGACCT-------
------------------------------------------------------------
-----------------CG--TCTCTTTATGAG---TGCGACGCGTCTCTTCAACTCACT
CGCACATTC---TCTTGAACGCAACGAGCGTGACCGCAACCTCTTGTTG-----------
-------------------------------------------------TGTATACCAAG
TGTGTCGC-TGGCTTTACTGCCAGCTCGCACTCCAATGCACGTA-TTTTGGTC--ACATT
GTCTCGG--CCGTCGCGCGCAGCCTCGGCTGTGTCGGC--GCCAGCAAT--------GTC
-CA-AATAAACTT-GAG-GGACCGCTGTAAC----AATTCTTTTAAACCAGAGGAAGGTT
GCGGC-AATAACAGGTC-TGTGATG-CCC-TTAGATGTCCCGGGCTGCACACG-TGCTAC
AA-TGAT-CA-GTAC---AG----------------------------------------
------------------------------------------------------------
------------------------------------------------------------
------------------------------------------------------------
------------------------------------------------------------
TGAG-CATCT---------T-TGCAAT----ACCAGCGTTTGGAGGCCTGGC--C-AAGT
CACTT----GTGAC-TC------------------G------------------------
--------------GCTTGCAGTCTCT---ACGTTGCCTTCCCAAGTCTGACAAGAT---
T---TGGAAATCCATTGGAA--GTCCTGAATCAATCCCT----------ATTGAGCATTT
TTCTCTACAGTGGCGCCAGACTTCGTC--------CCATGTCGGTTCGCCTGAC-TTGTG
CG-GCACTTGGCG-----------------------------------------------
---TCTACTATATGCAA-TTGTCAATTCATAGTGGGGACAGACGATTGTTAATTGTTCGT
CTCGGTCTCAACTAGGAATGCCTTGTACGGGTCTTTGGTTCACCAGACCACCCGGAATAC
GTCCCTGCCCTTTGTACACA-CCG-CCCGTCGCTCTTACCGA-TGAACTTCTCTGTGAGT
TTGAGGGACCGTCAAT--------------------------------------------
-------------TGTGTGGCAACACA---------------------CGACGCTATGGA
AACTTAAACGAACAGTGTGATTTAAAGGAAAGAGAAGTCGTAACAAGGCATCAGGGTACC
GAGCTCGA----------
>0842|01 pel
--AAGGGCACCACAAGAACGTGGAGCATGTGGCTTAATTTGACTCAACGCGGGAAATCTT
ACCGGGTCCGGACACACTGAGGATTGACAGACAGTATTCATG--CCGACTGA----A---
------------------------------------------------------------
-------------------TTTCGACATATTTCAAATGTGCGAGTTCTTTCATGATTGTG
TGATAGGTGGTGCATGGCCGTTCTTAGTTCGTGGAGTGATCTGTCTGCTTAATTGCGTTT
CATATT------------------------------------------------------
------------------------------------------------------------
-------------------TACG-AATGTCGCTTACGTGATTGCTGCAGACCT-------
------------------------------------------------------------
-----------------CG--TCTCTTTATTGAG--TGCGACGCGTCTCTTCAACTCACT
CGCACATTC---TCTTGAACGCAACGAGCGTGACCGCAACCTCTTGTTG-----------
-------------------------------------------------TGTATACCAAG
TGTGTCGC-TGGCTTTACTGCCAGCTCGCACTCCAATGCACGTA-TTTTGGTC--ACATT
GTCTCGG--CCGTCGCACGCAGCCTCGGCTGTGTCGGC--GCCAGCAAT--------GTC
-CA-AATAAACTT-GAG-GGACCGCTGTAAC----AATTCTTTTAAACCAGAGGAAGGTT
GCGGC-AATAACAGGTC-TGTGATG-CCC-TTAGATGTCCCGGGCTGCACACG-TGCTAC
AA-TGAT-CA-GTAC---AG----------------------------------------
------------------------------------------------------------
------------------------------------------------------------
------------------------------------------------------------
------------------------------------------------------------
TGAG-CATCT---------T-TGCAAT----ACCAGCGTTTGGAGGCCTGGC--C-ATGT
CACTT----GTGAC-TC------------------G------------------------
--------------GCTTGCAGTCTCT---ACGTTGCCTTCCCAAGTCTGACAAGAT---
T---TGGAAATCCATTGGAA--GTCCTGAATCAATCCCT----------ATTGAGCATTT
TTCTCTACAGTGGCGCCAGACTTCGTC--------CCATGTCGGTTCGCCTGAC-TTGTG
CG-GCACTTGGCG-----------------------------------------------
---TCTACTATATGCAA-TTGTCAATTCATAGTGGGGACAGACGATTGTTAATTGTTCGT
CTCG----------------------G---------------------------------
------------------------------------------------------------
------------------------------------------------------------
------------------------------------------------------------
------------------------------------------------------------
------------------
>0842|03 pel
--AAGGGCACCACAAGAACGTGGAGCATGTGGCTTAATTTGACTCAACGCGGGAAATCTT
ACCGGGTCCGGACACACTGAGGATTGACAGACAGTATTCATG--CCGACTGA----A---
------------------------------------------------------------
-------------------TTTCGACATATTTCAAATGTGCGAGTTCTTTCATGATTGTG
TGATAGGTGGTGCATGGCCGTTCTTAGTTCGTGGAGTGATCTGTCTGCTTAATTGCGTTT
CATATT------------------------------------------------------
------------------------------------------------------------
-------------------TACG-AATGTCGCTTACGTGATTGCTGCAGACCT-------
------------------------------------------------------------
-----------------CG--TCTCTTTATTGAG--TGCGACGCGTCTCTTCAACTCACT
CGCACATTC---TCTTGAACGCAACGAGCGTGACCGCAACCTCTTGTTG-----------
-------------------------------------------------TGTATACCAAG
TGTGTCGC-TGGCTTTACTGCCAGCTCGCACTCCAATGCACGTA-TTTTGGTC--ACATT
GTCTCGG--CCGTCGCACGCAGCCTCGGCTGTGTCGGC--GCCAGCAAT--------GTC
-CA-AATAAACTT-GAG-GGACCGCTGTAAC----AATTCTTTTAAACCAGAGGAAGGTT
GCGGC-AATAACAGGTC-TGTGATG-CCC-TTAGATGTCCCGGGCTGCACACG-TGCTAC
AA-TGAT-CA-GTAC---AG----------------------------------------
------------------------------------------------------------
------------------------------------------------------------
------------------------------------------------------------
------------------------------------------------------------
TGAG-CATCT---------T-TGCAAT----ACCAGCGTTTGGAGGCCTGGC--C-ATGT
CACTT----GTGAC-TC------------------G------------------------
--------------GCTTGCAGTCTCT---ACGTTGCCTTCCCAAGTCTGACAAGAT---
T---TGGAAATCCATTGGAA--GTCCTGAATCAATCCCT----------ATTGAGCATTT
TTCTCTACAGTGGCGCCAGACTTCGTC--------CCATGTCGGTTCGCCTGAC-TTGTG
CG-GCACTTGGCG-----------------------------------------------
---TCTACTATATGCAA-TTGTCAATTCATAGTGGGGACAGA------------------
------------------------------------------------------------
------------------------------------------------------------
------------------------------------------------------------
------------------------------------------------------------
------------------------------------------------------------
------------------
>0842|05 pel
--AAGGGCACCACAAGAACGTGGAGCATGTGGCTTAATTTGACTCAACGCGGGAAATCTT
ACCGGGTCCGGACACACTGAGGATTGACAGACAGTATTCATG--CCGACTGA----A---
------------------------------------------------------------
-------------------TTTCGACATATTTCAAATGTGCGAGTTCTTTCATGATTGTG
TGATAGGTGGTGCATGGCCGTTCTTAGTTCGTGGAGTGATCTGTCTGCTTAATTGCGTTT
CATATT------------------------------------------------------
------------------------------------------------------------
-------------------TACG-AATGTCGCTTACGTGATTGCTGCAGACCT-------
------------------------------------------------------------
-----------------CG--TCTCTTTATTGAG--TGCGACGCGTCTCTTCAACTCACT
CGCACATTC---TCTTGAACGCAACGAGCGTGACCGCAACCTCTTGTTG-----------
-------------------------------------------------TGTATACCAAG
TGTGTCGT-------TGCTTGCAACTCACACTCCAATGCACGTA-TTTTGGTC--ACATT
GTCTCGG--CCGTCGCGCGCAGCCTCGGCTGTGTCGGC--GCCAGCAAT--------GTC
-CA-AATAAACTT-GAG-GGACCGCTGTAAC----AATTCTTTTAAACCAGAGGAAGGTT
GCGGC-AATAACAGGTC-TGTGATG-CCC-TTAGATGTCCCGGGCTGCACACG-TGCTAC
AA-TGAT-CA-GTAC---AG----------------------------------------
------------------------------------------------------------
------------------------------------------------------------
------------------------------------------------------------
------------------------------------------------------------
TGAG-CATCT---------T-TGCAAT----ACCAGCGTTTGGAGGCCTGGC--C-AAGT
CACTT----GTGAC-TC------------------G------------------------
--------------GCTTGCAGTCTCT---ACGTTGCCTTCCCAAGTCTGACAAGAT---
T---TGGAAATCCATTGGAA--GTCCTGAATCAATCCCT----------ATTGAGCATTT
TTCTCTACAGTGGCGCCAGACTTCGTC--------CCATGTCGGTTCGCCTGAC-TTGTG
CG-GCACTTGGCG-----------------------------------------------
---TCTACTATATGCAA-TTGTCAATTCATAGTGGGGACAGACGATTGTTAATTGTTCGT
CTCGGTCTCAACTAGGAATGCCTTGTACGGGTCTTTG-----------------------
------------------------------------------------------------
------------------------------------------------------------
------------------------------------------------------------
------------------------------------------------------------
------------------
>1611|01 pel
--AAGGGCACCACAAGAACGCGGAGCATGTGGCTTAATTTGACTCAACGCGGGAAATCTT
ACCGGGTCCGGACACACTGAGGATTGACAGACAGTATTCATG--CCGACTGA----A---
------------------------------------------------------------
-------------------TTTCGACATATTTCAAATGTGCGAGTTCTTTCATGATTGTG
TG-TAGGTGGTGCATGGCCGTTCTTAGTTCGTGGAGTGATCTGTCTGCTTAATTGCGTTT
CATATT------------------------------------------------------
------------------------------------------------------------
-------------------TACG-AATGTCGCTTACGTGATTGCTGCAGACCT-------
------------------------------------------------------------
-----------------CG--TCTCTTTATTGAG--TGCGACGCGTCTCTTCAACTCACT
CGCACATTC---TCTTGAACGCAACGAGCGTGACCGCAACCTCTTGTTG-----------
-------------------------------------------------TGTATACCAAG
TGTGTCGCTTGGCTTTACTGCCAGCTCGCACTCCAATGCACGTA-TTTTGGTC--ACATT
GTCTCGGT-CCGTCGCGCGCAGCCTCGGCTGTGTCGGC--GCCAGCAAT--------GTC
-CA-AATAAACTT-GAG-GGACCGCTGTAAC----AATTCTTTTAAACCAGAGGAAGGTT
GCGGC-AATAACAGGTC-TGTGATG-CCC-TTAGATGTCCCGGGCTGCACACG-TGCTAC
AA-TGAT-CA-GTAC---AG----------------------------------------
------------------------------------------------------------
------------------------------------------------------------
------------------------------------------------------------
------------------------------------------------------------
TGAG-CATCT---------T-TGCAAT----ACCAGCGTTTGGAGGCCTGGC--C-AAGT
CACTT----GTGAC-TC------------------G------------------------
--------------GCTTGCAGTCTCT---ACGTTGCCTTCCCAAGTCTGACAAGAT---
T---TGGAAATCCATTGGAA--GTCCTGAATCAATCCCT----------ATTGAGCATTT
TTCTCTACAGTGGCGCCAGACTTCGTC--------CCATGTCGGTTCGCCTGACTTTGTG
CG-GCACTT-GCG-----------------------------------------------
---TCTACTATATGCAA-TTGTCAATTCATAGTGGGGACAGACGATTGTTAATTGTTCGT
CTCGGTCTCAAC------------------------------------------------
------------------------------------------------------------
------------------------------------------------------------
------------------------------------------------------------
------------------------------------------------------------
------------------
>0091|02 pel
------------------------------------------------------------
--CGGGTCCGGACACACTGAGGATTGACAGACAGTATTCATG--CCGATTGA----A---
------------------------------------------------------------
-------------------TTTCGACATATTTCAAATGTGCGAGTTCTTTCATGATTGTG
TGATAGGTGGTGCATGGCCGTTCTTAGTTCGTGGAGTTATCTGTCTGCTTAATTGCGTTT
CATATT------------------------------------------------------
------------------------------------------------------------
-------------------TACG-AATGTCGCTTACGTGATTGCTGCAGACCT-------
------------------------------------------------------------
-----------------CGCGTCTCTTTATTGAGT-TGCGACGCGTCTCTTCAACTCACT
CGCACATTC---TCTTGAACGCAACGAGCGTGACCGCAACCTCTTGTTG-----------
-------------------------------------------------TGTATACCAAG
TGTGTCGT-------TGCTTGCAACTCACACTCCAATGCACGTA-TTTTGGTC--ACATT
GTCTCGGTGCCGTCGCGCGCAGCCTCGGCTGTGTCGGCGTGCCAGCAAT--------GTC
-CA-AATAAACTT-GAG-GGACCGCTGTAAC----AATTCTTTTAAACCAGAGGAAGGTT
GCGGC-AATAACAGGTC-TGTGATG-CCC-TTAGATGTCCCGGGCTGCACACG-TGCTAC
AA-TGAT-CA-GTAC---AG----------------------------------------
------------------------------------------------------------
------------------------------------------------------------
------------------------------------------------------------
------------------------------------------------------------
TGAG-CATCT---------T-TGCAAT----ACCAGCGTTTGGAGGCCTGGC--C-AAGT
CACTT----GTGACTTC------------------G------------------------
--------------GCTTGCAGTCTCT---ACGTTGCCTTCCCAAGTCTGACAAGAT---
T---TGGAAATCCATTGGAA--GTCCTGAATCAATCCCT----------ATTGAGCATTT
TTCTCTACAGTGGCGCCAGACTTCGTC--------CCATGTCGGTTCGCCTGAC-TTGTG
CG-GCACTTGGCG-----------------------------------------------
---TCTAC----------------------------------------------------
------------------------------------------------------------
------------------------------------------------------------
------------------------------------------------------------
------------------------------------------------------------
------------------------------------------------------------
------------------
>0843|00 pel
------------------------------------------------------------
------------------------------------------------------------
------------------------------------------------------------
------------------------------------------------------------
-------TGGTGCATGGCCGTTCTTAGTTCGTGGAGTGATCTGTCTGCTTAATTGCGTTT
CATATT------------------------------------------------------
------------------------------------------------------------
-------------------TACG-AATGTCGCTTACGTGATTGCTGCAGACCT-------
------------------------------------------------------------
-----------------CG--TCTCTTTATTGAG--TGCGACGCGTCTCTTCAACTCACT
CGCACATTC---TCTTGAACGCAACGAGCGTGACCGCAACCTCTTGTTG-----------
-------------------------------------------------TGTATACCAAG
TGTGTCGT-------TGCTTGCAACTCACACTCCAATGCACGTA-TTTTGGTC--ACATT
GTCTCGG--CCGTCGCGCGCAGCCTCGGCTGTGTCGGC--GCCAGCAAT--------GTC
-CA-AATAAACT---GA-GGACCG------------------------------------
------------------CGTAACA-----------------------------------
------------------------------------------------------------
------------------------------------------------------------
------------------------------------------------------------
------------------------------------------------------------
------------------------------------------------------------
------------------------------------------------------------
------------------------------------------------------------
------------------------------------------------------------
------------------------------------------------------------
------------------------------------------------------------
------------------------------------------------------------
------------------------------------------------------------
------------------------------------------------------------
------------------------------------------------------------
------------------------------------------------------------
------------------------------------------------------------
------------------------------------------------------------
------------------
>P100|01 pel
------------------------------------------------GCGGGAAATCTT
ACCGGGTCCGGACACACTGAGGATTGACAGACAGTATTCATG--GCGAGTC---------
------------------------------------------------------------
-------------------TCTCGTCATATTTCAAATGTGCGAGTTCTTTCATGATTGTG
TGATAGGTGGTGCATGGCCGTTCTTAGTTCGTGGAGTGATCTGTCTGCTTAATTGCGTTT
CATATT------------------------------------------------------
------------------------------------------------------------
-------------------TACG-AATGTCGCTTACGTGATTGCTGCAGACCT-------
------------------------------------------------------------
-----------------CG----TCTCCTCTGGA--GGCGACGCGTCTCTTCAACTCACT
CGCACATTC---TCTTGAACGCAACGAGCGTGACCGCAACCTCTTGTTG-----------
-------------------------------------------------TGTATACCAAG
TGTGGCGC-----TGGCTTGCCAGCTCGCACTCCAATGCACGTA-TTTTGGTC--ACATT
GTCT-----------CGCGGCGCCTCGGCGTT--------TGCAGCAAT--------GTC
-CA-AATAAACTT-GAG-GGACCGCTGTAAC----AATTCTTTTAAACCAGAGGAAGGTT
GCGGC-AATAACAGGTC-TGTGATG-CCC-TTAGATGTCCCGGGCTGCACACG-TGCTAC
AA-TGAT-CA-GTAC---AG----------------------------------------
------------------------------------------------------------
------------------------------------------------------------
------------------------------------------------------------
------------------------------------------------------------
TGAG-CATCT---------T-TGCAAT----ACCAGCGTTTGGAGGCCTGGCCGC-GCGT
CACTT----GTGGCGCC------------------G------------------------
--------------GCTTGCAGTCTCT---ACGTTGCCTTCCCAAGTCTGACAAGAT---
T---TGGAAATCCATTGGAA--GTTCTGATTCGATATCCCTA-------TTGAGCATTTT
TTTACTACAGCGGCGTCTAACTTCGTC--------CCTCGTCGGTTCGCCTGAC-TTGTG
CG-GCACTTGGCG-----------------------------------------------
---TCTGCTATATGCAA-TTGTCAATTCATAGTGGGGACAGACGATTGTTAATTGTTCGT
CTCGGTCTCAACTAGGAATGCCTTGTACGGGTCTTTGGTTCACCAGACCACCCGGAATAC
GTCCCTGCCCTTTGTACACA-CCG-CCCGTCGCTCTTACCGA-TGAACTTCTCTGTGAGT
TTGAGGGACCGTCAAT--------------------------------------------
-------------TGTGTGGCAACACA---------------------CGACGCTATGGA
AACTTAAACGAACAGTGTGATTTAA-----------------------------------
------------------
>0100|01 pel
------------------------------------------------------------
---------------ACTGAGGATTGACAGACAGTATTCATG--GCGAGTC---------
------------------------------------------------------------
-------------------TCTCGTCATATTTCAAATGTGCGAGTTCTTTCATGATTGTG
TGATAGGTGGTGCATGGCCGTTCTTAGTTCGTGGAGTGATCTGTCTGCTTAATTGCGTTT
CATATT------------------------------------------------------
------------------------------------------------------------
-------------------TACG-AATGTCGCTTACGTGATTGCTGCAGACCT-------
------------------------------------------------------------
-----------------CG----TCTCCTCTGGA--GGCGACGCGTCTCTTCAACTCACT
CGCACATTC---TCTTGAACGCAACGAGCGTGACCGCAACCTCTTGTTG-----------
-------------------------------------------------TGTATACCAAG
TGTGGCGC-----TGGCTTGCCAGCTCGCACTCCAATGCACGTA-TTTTGGTC--ACATT
GTCT-----------CGCGGCGCCTCGGCGTT--------TGCAGCAAT--------GTC
-CA-AATAAACTT-GAG-GGACCGCTGTAAC----AATTCTTTTAAACCAGAGGAAGGTT
GCGGC-AATAACAGGTC-TGTGATG-CCC-TTAGATGTCCCGGGCTGCACACG-TGCTAC
AA-TGAT-CA-GTAC---AG----------------------------------------
------------------------------------------------------------
------------------------------------------------------------
------------------------------------------------------------
------------------------------------------------------------
TGAG-CATCT---------T-TGCAAT----ACCAGCGTTTGGAGGCCTGGCCGC-GCGT
CACTT----GTGGCGCC------------------G------------------------
--------------GCTTGCAGTCTCT---ACGTTGCCTTCCCAAGTCTGACAAGAT---
T---TGGAAATCCATTGGAA--GTTCTGATTCGATATCCCTA-------TTGAGCATTTT
TTTACTACAGCGGCGTCTAACTTCGTC--------CCTCGTCGGTTCGCCTGAC-TTGTG
CG-GCACTTGGCG-----------------------------------------------
---TCTGCTATATGCAA-TTGTCAATTCATAGTGGGGACAGACGATTGTTAATTGTTCGT
CTCGGTCTCAACTAGGAATGCCTTGTACGGGTCTTTGGTTCACCAGACCACCCGGAATAC
GTCCCTGCCCTTTGTACACA-CCG-CCCGTCGCTCTTACCGA-TGAACTTCTCTGTGAGT
TTGAGGGACCGTCAAT--------------------------------------------
-------------TGTGTGGCAACACA---------------------CGACGCTATGGA
AACTTAAACGAACAGTGTGATTTAA-----------------------------------
------------------
>0100|03 pel
------------------------------------------------------------
---------------ACTGAGGATTGACAGACAGTATTCATG--GCGAGTC---------
------------------------------------------------------------
-------------------TCTCGTCATATTTCAAATGTGCGAGTTCTTTCATGATTGTG
TGATAGGTGGTGCATGGCCGTTCTTAGTTCGTGGAGTGATCTGTCTGCTTAATTGCGTTT
CATATT------------------------------------------------------
------------------------------------------------------------
-------------------TACR-AATGTCGCTTACGTGATTGCTGCARACCT-------
------------------------------------------------------------
-----------------CG----TCTCCTCTGGA--GGCRACGCGTCTCTTCAACTCACT
CGCACATTC---TCTTGAACGCAACGAGCGTGACCGCAACCTCTTGTTG-----------
-------------------------------------------------TGTATACCAAG
TGTGGCGC-----TGGCTTGCCAGCTCGCACTCCAATGCACGTA-TTTTGGTC--ACATT
GTCT-----------CGCGGCGCCTCGGCGTT--------TGCAGCAAT--------GTC
-CA-AATAAACTT-GAG-GGACCGCTGTAAC----AATTCTTTTAAACCARAGGAAGGTT
GCGGC-AATAACAGGTC-TGTGATG-CCC-TTAGATGTCCCGGGCTGCACACG-TGCTAC
AA-TGAT-CA-GTAC---AG----------------------------------------
------------------------------------------------------------
------------------------------------------------------------
------------------------------------------------------------
------------------------------------------------------------
TGAG-CATCT---------T-TGCAAT----ACCAGCGTTTGGAGGCCTGGCCGC-GCGT
CACTT----GTGGCGCC------------------G------------------------
--------------GCTTGCAGTCTCT---ACGTTGCCTTCCCAAGTCTGACAAGAT---
T---TGGAAATCCATTGGAA--GTTCTGATTCGATATCCCTA-------TTGAGCATTTT
TTTACTACAGCGGCGTCTAACTTCGTC--------CCTCGTCGGTTCGCCTGAC-TTGTG
CG-GCACTTGGCG-----------------------------------------------
---TCTGCTATATGCAA-TTGTCAATTCATAGTGGGGACAGACGATTGTTAATTGTTCGT
CTCGGTCTCAACTAGGAATGCCTTGTACGGGTCTTTGGTTCACCAGACCACCCGGAATAC
GTCCCTGCCCTTTGTACACA-CCG-CCCGTCGCTCTTACCGA-TGAACTTCTCTGTGAGT
TTGAGGGACCGTCAAT--------------------------------------------
-------------TGTGTGGCAACACA---------------------CGACGCTATGGA
AACTTAAACGAACAG---------------------------------------------
------------------
>0100|02 pel
------------------------------------------------------------
---------------ACTGAGGATTGACAGACAGTATTCATG--GCGAGTC---------
------------------------------------------------------------
-------------------TCTCGTCATATTTCAAATGTGCGAGTTCTTTCATGATTGTG
TGATAGGTGGTGCATGGCCGTTCTTAGTTCGTGGAGTGATCTGTCTGCTTAATTGCGTTT
CATATT------------------------------------------------------
------------------------------------------------------------
-------------------WACR-AAYGYCGCTTACGTGATTGCTGCAAACCT-------
------------------------------------------------------------
-----------------CG----TCTCCTCTGGA--GGCGACGCGTCTCTTCAACTCACT
CGCACATTC---TCTTGAACGCAACGAGCGTGACCGCAACCTCTTGTTG-----------
-------------------------------------------------TGTATACCAAG
TGTGGCGC-----TGGCTTGCCAGCTCGCACTCCAATGCACGTA-TTTTGGTC--ACATT
GTCT-----------CGCGGCGCCTCGGCGTT--------TGCAGCAAT--------GTC
-CA-AATAAACTT-GAG-GGACCGCTGTAAC----AATTCTTTTAAACCAGAGGAAGGTT
GCGGC-AATAACAGGTC-TGTGATG-CCC-TTAGATGTCCCGGGCTGCACACG-TGCTAC
AA-TGAT-CA-GTAC---AG----------------------------------------
------------------------------------------------------------
------------------------------------------------------------
------------------------------------------------------------
------------------------------------------------------------
TGAG-CATCT---------T-TGCAAT----ACCAGCGTTTGGAGGCCTGGCCGC-GCGT
CACTT----GTGGTGCC------------------G------------------------
--------------GCTTGCAGTCTCT---ACGTTGCCTTCCCAAGTCTGACAAGAT---
T---TGGAAATCCATTGGAA--GTTCTGATTCGATATCCCTA-------TTGAGCATTTT
TTTACTACAGCGGCGTCTAACTTCGTC--------CCTCGTCGGTTCGCCTGAC-TTGTG
CG-GCACTTGGCG-----------------------------------------------
---TCTGCTATATGCAA-TTGTCAATTCATAGTGGGGACAGACGATTGTTAATTGTTCGT
CTCGGTCTCAACTAGGAATGCCTTGTACGGGTCTTTGGTTCACCAGACCACCCGGAATAC
GTCCCTGCCCTTTGTACACA-CCG-CCCGTCGCTCTTACCGA-TGAACTTCTCTGTGAGT
TTGAGGGACCGTCAAT--------------------------------------------
-------------TGTGTGGCAAC------------------------------------
------------------------------------------------------------
------------------
>P100|02 pel
---------------GAACGTGGAGCATGTGGCTTAATTTGACTCAACGCGGGAAATCTT
ACCGGGTCCGGACACACTGAGGATTGACAGACAGTATTCATG--GCGAGTC---------
------------------------------------------------------------
-------------------TCTCGTCATATTTCAAATGTGCGAGTTCTTTCATGATTGTG
TGATAGGTGGTGCATGGCCGTTCTTAGTTCGTGGAGTGATCTGTCTGCTTAATTGCGTTT
CATATT------------------------------------------------------
------------------------------------------------------------
-------------------TACG-AATGTCGCTTACGTGATTGCTGCAGACCT-------
------------------------------------------------------------
-----------------CG----TCTCCTCTGGA--GGCGACGCGTCTCTTCAACTCACT
CGCACATTC---TCTTGAACGCAACGAGCGTGACCGCAACCTCTTGTTG-----------
-------------------------------------------------TGTATACCAAG
TGTGGCGC-----TGGCTTGCCAGCTCGCACTCCAATGCACGTA-TTTTGGTC--ACATT
GTCT-----------CGCGGCGCCTCGGCGTT--------TGCAGCAAT--------GTC
-CA-AATAAACTT-GAG-GGACCGCTGTAAC----AATTCTTTTAAACCAGAGGAAGGTT
GCGGC-AATAACAGGTC-TGTGATG-CCC-TTAGATGTCCCGGGCTGCACACG-TGCTAC
AA-TGAT-CA-GTAC---AG----------------------------------------
------------------------------------------------------------
------------------------------------------------------------
------------------------------------------------------------
------------------------------------------------------------
TGAG-CATCT---------T-TGCAAT----ACCAGCGTTTGGAGGCCTGGCCGC-GCGT
CACTT----GTGGTGCC------------------G------------------------
--------------GCTTGCAGTCTCT---ACGTTGCCTTCCCAAGTCTGACAAGAT---
T---TGGAAATCCATTGGAA--GTTCTGATTCGATATCCCTA-------TTGAGCATTTT
TTTACTACAGCGGCGTCTAACTTCGTC--------CCTCGTCGGTTCGCCTGAC-TTGTG
CG-GCACTTGGCG-----------------------------------------------
---TCTGCTATATGCAA-TTGTCAATTCATAGTGGGGACAGACGATTGTTAATTGTTCGT
CTCGGTCTCAACTAGGAATGCCTTGTACGGGTCTTTGGTTCACCAGACCACCCGGAATAC
GTCCCTGCCCTTTGTACACA-CCG-CCCGTCGCTCTTACCGA-TGAACTTCTCTGTGAGT
TTGAGGGACCGTCAAT--------------------------------------------
-------------TGTGTGGCAACACA---------------------CGACGCTATGGA
AACTTAAACGAACAGTGTGATTTAAAG---------------------------------
------------------
>P100|05 pel
---------------GAACGTGGAGCATGTGGCTTAATTTGACTCAACGCGGGAAATCTT
ACCGGGTCCGGACACACTGAGGATTGACAGACAGTATTCATG--GCGAGTC---------
------------------------------------------------------------
-------------------TCTCGTCATATTTCAAATGTGCGAGTTCTTTCATGATTGTG
TGATAGGTGGTGCATGGCCGTTCTTAGTTCGTGGAGTGATCTGTCTGCTTAATTGCGTTT
CATATT------------------------------------------------------
------------------------------------------------------------
-------------------TACG-AATGTCGCTTACGTGATTGCTGCAGACCT-------
------------------------------------------------------------
-----------------CG----TCTCCTCTGGA--GGCGACGCGTCTCTTCAACTCACT
CGCACATTC---TCTTGAACGCAACGAGCGTGACCGCAACCTCTTGTTG-----------
-------------------------------------------------TGTATACCAAG
TGTGGCGC-----TGGCTTGCCAGCTCGCACTCCAATGCACGTA-TTTTGGTC--ACATT
GTCT-----------CGCGGCGCCTCGGCGTT--------TGCAGCAAT--------GTC
-CA-AATAAACTT-GAG-GGACCGCTGTAAC----AATTCTTTTAAACCAGAGGAAGGTT
GCGGC-AATAACAGGTC-TGTGATG-CCC-TTAGATGTCCCGGGCTGCACACG-TGCTAC
AA-TGAT-CA-GTAC---AG----------------------------------------
------------------------------------------------------------
------------------------------------------------------------
------------------------------------------------------------
------------------------------------------------------------
TGAG-CATCT---------T-TGCAAT----ACCAGCGTTTGGAGGCCTGGCCGC-GCGT
CACTT----GTGGCGCC------------------G------------------------
--------------GCTTGCAGTCTCT---ACGTTGCCTTCCCAAGTCTGACAAGAT---
T---TGGAAATCCATTGGAA--GTTCTGATTCGATATCCCTA-------TTGAGCATTTT
TTTACTACAGCGGCGTCTAACTTCGTC--------CCTCGTCGGTTCGCCTGAC-TTGTG
CG-GCACTTGGCG-----------------------------------------------
---TCTGCTATATGCAA-TTGTCAATTCATAGTGGGGACAGACGATTGTTAATTGTTCGT
CTCGGTCTCAACTAGGAATGCCTTGTACGGGTCTTTGGTTCACCAGACCACCCGGAATAC
GTCCCTGCCCTTTGTACACA-CCG-CCCGTCGCTCTTACCGA-TGAACTTCTCTGTGAGT
TTGAGGGACCGTCAAT--------------------------------------------
-------------TGTGTGGCAACACA---------------------CGACGCTATGGA
AACTTAAACGAACAGTGTGATTTAAAG---------------------------------
------------------
>0100|05 pel
---------------GAACGTGGAGCATGTGGCTTAATTTGACTCAACGCGGGAAATCTT
ACCGGGTCCGGACACACTGAGGATTGACAGACAGTATTCATG--GCGAGTC---------
------------------------------------------------------------
-------------------TCTCGTCATATTTCAAATGTGCGAGTTCTTTCATGATTGTG
TGATAGGTGGTGCATGGCCGTTCTTAGTTCGTGGAGTGATCTGTCTGCTTAATTGCGTTT
CATATT------------------------------------------------------
------------------------------------------------------------
-------------------TACG-AATGTCGCTTACGTGATTGCTGCAGACCT-------
------------------------------------------------------------
-----------------CG----TCTCCTCTGGA--GGCGACGCGTCTCTTCAACTCACT
CGCACATTC---TCTTGAACGCAACGAGCGTGACCGCAACCTCTTGTTG-----------
-------------------------------------------------TGTATACCAAG
TGTGGCGC-----TGGCTTGCCAGCTCGCACTCCAATGCACGTA-TTTTGGTC--ACATT
GTCT-----------CGCGGCGCCTCGGCGTT--------TGCAGCAAT--------GTC
-CA-AATAAACTT-GAG-GGACCGCTGTAAC----AATTCTTTTAAACCAGAGGAAGGTT
GCGGC-AATAACAGGTC-TGTGATG-CCC-TTAGATGTCCCGGGCTGCACACG-TGCTAC
AA-TGAT-CA-GTAC---AG----------------------------------------
------------------------------------------------------------
------------------------------------------------------------
------------------------------------------------------------
------------------------------------------------------------
TGAG-CATCT---------T-TGCAAT----ACCAGCGTTTGGAGGCCTGGCCGC-GCGT
CACTT----GTGGCGCC------------------G------------------------
--------------GCTTGCAGTCTCT---ACGTTGCCTTCCCAAGTCTGACAAGAT---
T---TGGAAATCCATTGGAA--GTTCTGATTCGATATCCCTA-------TTGAGCATTTT
TTTACTACAGCGGCGTCTAACTTCGTC--------CCTCGTCGGTTCGCCTGAC-TTGTG
CG-GCACTTGGCG-----------------------------------------------
---TCTGCTATATGCAA-TTGTCAATTCATAGTGGGGACAGACGATTGTTAATTGTTCGT
CTCGGTCTCAACTAGGAATGCCTTGTACGGGTCTTTGGTTCACCAGACCACCCGGAATAC
GTCCCTGCCCTTTGTACACA-CCG-CCCGTCGCTCTTACCGA-TGAACTTCTCTGTGAGT
TTGAGGGACCGTCAAT--------------------------------------------
-------------TGTGTGGCAACACA---------------------CGACGCTATGGA
AACTTAAACGAACAGTGTGATTTAAAG---------------------------------
------------------
>P100|03 pel
---------------GAACGCGGAGCATGTGGCTTAATTTGACTCAACGCGGGAAATCTT
ACCGGGTCCGGACACACTGAGGATTGACAGACAGTATTCATG--GCGAGTC---------
------------------------------------------------------------
-------------------TCTCGTCATATTTCAAATGTGCGAGTTCTTTCATGATTGTG
TGATAGGTGGTGCATGGCCGTTCTTAGTTCGTGGAGTGATCTGTCTGCTTAATTGCGTTT
CATATT------------------------------------------------------
------------------------------------------------------------
-------------------TACG-AATGTCGCTTACGTGATTGCTGCAGACCT-------
------------------------------------------------------------
-----------------CG----TCTCCTCTGGA--GGCGACGCGTCTCTTCAACTCACT
CGCACATTC---TCTTGAACGCAACGAGCGTGACCGCAACCTCTTGTTG-----------
-------------------------------------------------TGTATACCAAG
TGTGGCGC-----TGGCTTGCCAGCTCGCACTCCAATGCACGTA-TTTTGGTC--ACATT
GTCT-----------CGCGGCGCCTCGGCGTT--------TGCAGCAAT--------GTC
-CA-AATAAACTT-GAG-GGACCGCTGTAAC----AATTCTTTTAAACCAGAGGAAGGTT
GCGGC-AATAACAGGTC-TGTGATG-CCC-TTAGATGTCCCGGGCTGCACACG-TGCTAC
AA-TGAT-CA-GTAC---AG----------------------------------------
------------------------------------------------------------
------------------------------------------------------------
------------------------------------------------------------
------------------------------------------------------------
TGAG-CATCT---------T-TGCAAT----ACCAGCGTTTGGAGGCCTGGCCGC-GCGT
CACTT----GTGGCGCC------------------G------------------------
--------------GCTTGCAGTCTCT---ACGTTGCCTTCCCAAGTCTGACAAGAT---
T---TGGAAATCCATTGGAA--GTTCTGATTCGATATCCCTA-------TTGAGCATTTT
TTTACTACAGCGGCGTCTAACTTCGTC--------CCTCGTCGGTTCGCCTGAC-TTGTG
CG-GCACTTGGCG-----------------------------------------------
---TCTGCTATATGCAA-TTGTCAATTCATAGTGGGGACAGACGATTGTTAATTGTTCGT
CTCGGTCTCAACTAGGAATGCCTTGTACGGGTCTTTGGTTCACCAGACCACCCGGAATAC
GTCCCTGCCCTTTGTACACA-CCG-CCCGTCGCTCTTACCGA-TGAACTTCTCTGTGAGT
TTGAGGGACCGTCAAT--------------------------------------------
-------------TGTGTGGCAACACA---------------------CGACGCTATGGA
AACTTAAACGAACAGTGTGATTTAAAG---------------------------------
------------------
>P100|07 pel
---------------GAACGCGGAGCATGTGGCTTAATTTGACTCAACGCGGGAAATCTT
ACCGGGTCCGGACACACTGAGGATTGACAGACAGTATTCATG--GCGAGTC---------
------------------------------------------------------------
-------------------TCTCGTCATATTTCAAATGTGCGAGTTCTTTCATGATTGTG
TGATAGGTGGTGCATGGCCGTTCTTAGTTCGTGGAGTGATCTGTCTGCTTAATTGCGTTT
CATATT------------------------------------------------------
------------------------------------------------------------
-------------------TACG-AATGTCGCTTACGTGATTGCTGCAGACCT-------
------------------------------------------------------------
-----------------CG----TCTCCTCTGGA--GGCGACGCGTCTCTTCAACTCACT
CGCACATTC---TCTTGAACGCAACGAGCGTGACCGCAACCTCTTGTTG-----------
-------------------------------------------------TGTATACCAAG
TGTGGCGC-----TGGCTTGCCAGCTCGCACTCCAATGCACGTA-TTTTGGTC--ACATT
GTCT-----------CGCGGCGCCTCGGCGTT--------TGCAGCAAT--------GTC
-CA-AATAAACTT-GAG-GGACCGCTGTAAC----AATTCTTTTAAACCAGAGGAAGGTT
GCGGC-AATAACAGGTC-TGTGATG-CCC-TTAGATGTCCCGGGCTGCACACG-TGCTAC
AA-TGAT-CA-GTAC---AG----------------------------------------
------------------------------------------------------------
------------------------------------------------------------
------------------------------------------------------------
------------------------------------------------------------
TGAG-CATCT---------T-TGCAAT----ACCAGCGTTTGGAGGCCTGGCCGC-GCGT
CACTT----GTGGCGCC------------------G------------------------
--------------GCTTGCAGTCTCT---ACGTTGCCTTCCCAAGTCTGACAAGAT---
T---TGGAAATCCATTGGAA--GTTCTGATTCGATATCCCTA-------TTGAGCATTTT
TTTACTACAGCGGCGTCTAACTTCGTC--------CCTCGTCGGTTCGCCTGAC-TTGTG
CG-GCACTTGGCG-----------------------------------------------
---TCTGCTATATGCAA-TTGTCAATTCATAGTGGGGACAGACGATTGTTAATTGTTCGT
CTCGGTCTCAACTAGGAATGCCTTGTACGGGTCTTTGGTTCACCAGACCACCCGGAATAC
GTCCCTGCCCTTTGTACACA-CCG-CCCGTCGCTCTTACCGA-TGAACTTCTCTGTGAGT
TTGAGGGACCGTCAAT--------------------------------------------
-------------TGTGTGGCAACACA---------------------CGACGCTATGGA
AACTTAAACGAACAGTGTGATTTAAAG---------------------------------
------------------
>0100|07 pel
---------------GAACGCGGAGCATGTGGCTTAATTTGACTCAACGCGGGAAATCTT
ACCGGGTCCGGACACACTGAGGATTGACAGACAGTATTCATG--GCGAGTC---------
------------------------------------------------------------
-------------------TCTCGTCATATTTCAAATGTGCGAGTTCTTTCATGATTGTG
TGATAGGTGGTGCATGGCCGTTCTTAGTTCGTGGAGTGATCTGTCTGCTTAATTGCGTTT
CATATT------------------------------------------------------
------------------------------------------------------------
-------------------TACG-AATGTCGCTTACGTGATTGCTGCAGACCT-------
------------------------------------------------------------
-----------------CG----TCTCCTCTGGA--GGCGACGCGTCTCTTCAACTCACT
CGCACATTC---TCTTGAACGCAACGAGCGTGACCGCAACCTCTTGTTG-----------
-------------------------------------------------TGTATACCAAG
TGTGGCGC-----TGGCTTGCCAGCTCGCACTCCAATGCACGTA-TTTTGGTC--ACATT
GTCT-----------CGCGGCGCCTCGGCGTT--------TGCAGCAAT--------GTC
-CA-AATAAACTT-GAG-GGACCGCTGTAAC----AATTCTTTTAAACCAGAGGAAGGTT
GCGGC-AATAACAGGTC-TGTGATG-CCC-TTAGATGTCCCGGGCTGCACACG-TGCTAC
AA-TGAT-CA-GTAC---AG----------------------------------------
------------------------------------------------------------
------------------------------------------------------------
------------------------------------------------------------
------------------------------------------------------------
TGAG-CATCT---------T-TGCAAT----ACCAGCGTTTGGAGGCCTGGCCGC-GCGT
CACTT----GTGGCGCC------------------G------------------------
--------------GCTTGCAGTCTCT---ACGTTGCCTTCCCAAGTCTGACAAGAT---
T---TGGAAATCCATTGGAA--GTTCTGATTCGATATCCCTA-------TTGAGCATTTT
TTTACTACAGCGGCGTCTAACTTCGTC--------CCTCGTCGGTTCGCCTGAC-TTGTG
CG-GCACTTGGCG-----------------------------------------------
---TCTGCTATATGCAA-TTGTCAATTCATAGTGGGGACAGACGATTGTTAATTGTTCGT
CTCGGTCTCAACTAGGAATGCCTTGTACGGGTCTTTGGTTCACCAGACCACCCGGAATAC
GTCCCTGCCCTTTGTACACA-CCG-CCCGTCGCTCTTACCGA-TGAACTTCTCTGTGAGT
TTGAGGGACCGTCAAT--------------------------------------------
-------------TGTGTGGCAACACA---------------------CGACGCTATGGA
AACTTAAACGAACAGTGTGATTTAAAG---------------------------------
------------------
>P100|08 pel
---------------GAACGCGGAGCATGTGGCTTAATTTGACTCAACGCGGGAAATCTT
ACCGGGTCCGGACACACTGAGGATTGACAGACAGTATTCATG--GCGAGTC---------
------------------------------------------------------------
-------------------TCTCGTCATATTTCAAATGTGCGAGTTCTTTCATGATTGTG
TGATAGGTGGTGCATGGCCGTTCTTAGTTCGTGGAGTGATCTGTCTGCTTAATTGCGTTT
CATATT------------------------------------------------------
------------------------------------------------------------
-------------------TACG-AATGTCGCTTACGTGATTGCTGCAGACCT-------
------------------------------------------------------------
-----------------CG----TCTCCTCTGGA--GGCGACGCGTCTCTTCAACTCACT
CGCACATTC---TCTTGAACGCAACGAGCGTGACCGCAACCTCTTGTTG-----------
-------------------------------------------------TGTATACCAAG
TGTGGCGC-----TGGCTCGCCAGCTCGCACTCCAATGCACGTA-TTTTGGTC--ACATT
GTCT-----------CGCGGCGCCTCGGCGTT--------TGCAGCAAT--------GTC
-CA-AATAAACTT-GAG-GGACCGCTGTAAC----AATTCTTTTAAACCAGAGGAAGGTT
GCGGC-AATAACAGGTC-TGTGATG-CCC-TTAGATGTCCCGGGCTGCACACG-TGCTAC
AA-TGAT-CA-GTAC---AG----------------------------------------
------------------------------------------------------------
[truncated: 268,877 more chars]
