# Supplementary material for: Phylogeography of the Tropical Planktonic Foraminifera Lineage Globigerinella Reveals Isolation Inconsistent with Passive Dispersal by Ocean Currents
Source: PLoS One. 2014 Mar 24;9(3):e92148. doi: 10.1371/journal.pone.0092148 (PMC3963880; doi:10.1371/journal.pone.0092148)
Supplement: File S1 — Sequence alignments used for phylogenetic reconstructions and delineation of genetic types. MAFFT alignment of sequences of 23 planktonic foraminifera morphospecies including representative sequences of every ribotype of G. siphonifera and B. digitata from this study (Alignment S1); MAFFT alignment of all G. siphonifera sequences used in this study including GenBank sequences (Alignment S2); MAFFT alignment of representative sequences of every ribotype of G. siphonifera and B. digitata (Alignment S3) and G. siphonifera subalignments for each of the three major lineages (Alignment S4-S6). (ZIP) [file pone.0092148.s004.zip › File S1/Alignment S2.fas]

>U65631
---GGCACCACAAGAGCGTGGAGCATGTGGCTTAATTTGACTCAACGCGGGGAATCTTAC
C-GGGTCCGGACACACTGAGGATTGACAGACAGTTGTCTTTCCCTCCCTTCGGGGTGGGA
TTACAAAAGATAACAGATCTTTCATGATCATGTGATGGGTGGTGCATGGCCGTTCTTAGT
TCGTGGAGTGATCTGTCTGCTTAATTGCGTTTCAAATTTTATATTTGTTAACATGCGAGT
CTTCAATGACGGCCGCTCCACCTTATAGACATTATATGATATGCACATTTGTGTATTTGA
TTATAACTTGTCTGGAGTCTGGCTCGATTTTTTTGACTCAATTGAACGCAACGGACGTGA
TTGCAAGTCCTTGTTGAACAAATTATATATATACTACTTCATCATTAGTATATATAGTTC
GCTTCTCATGTCGTAGCAGTCAAACGGGCGGGCGTCTTAATTGGCGCGGTCACGAGGCTT
AATATGCTGCGGC-AGGGAAAACTTGGGCGACCGCTGTAATACTTCTCTCTTAAACCAGA
GGAAGATTGCGGCAATAACAGGTCTGTGATGCCCTCAGATGTCCCGGGCCGCACACGTGC
TACATTGATTAGCGCAGTGCGCATACTTACATATAGATCATTGATTGGTTATTTATAACC
GTCAATATCGCCTTGTCTGAAAGGACTAGGTAATCTATTGTAAGTGCTGGTTCCTCCTCC
CGTTGAGCATTTTAATAATGGTCTCTCTACATCCCTAGCACATGATGTCTAGTGCGATTG
TAGTTGAG----GCCATTTATGCAAGTGTCAATTCTCAGTGGGGACAGCCATTTGATAAT
TCTTTGGCTCGGCCTCAACTAGGAATGCCTTGTACGGGTCTTGGTTCAACAGACCACCCG
GAATACGTCCCTGCCCTTTGTACACACCGCCCGTCGCTCTTACCGATGAATTGTACTGTG
AGTTTGCAGGACCGAACCCATTTTTGGGTTTGGAAATGCAGTCAAACAGTACGATTTAAA
GGAAAGAGAAGTCGTAACAAGGC----------------
>Z83959
AAGGGCACCACAAGAGCGTGGAGCATGTGGCTTAATTTGACTCAACGCGGGGAATCTTAC
C-GGGTCCGGACACACTGAGGATTGACAGACAGTTGTCTTTCCCTCCCTTCGGGGTGGGA
TTACAAAAGATAACAGATCTTTCATGATCATGTGATGGGTGGTGCATGGCCGTTCTTAGT
TCGTGGAGTGATCTGTCTGCTTAATTGCGTTTCAAATTTTATATTTGTTAACATGCGAGT
CTTCAATGACGGCCGCTCCACCTTATAGACATTATATGATATGCACATTTGTGTATTTGA
TTATAACTTGTCTGGAGTCTGGCTCGATTTTTTTGACTCAATTGAACGCAACGGACGTGA
TTGCAAGTCCTTGTTGAACAAATTATATATATACTACTTCATCATTAGTATATATAGTTC
GCTTCTCATGTCGTAGCAGTCAAACGGGCGGGCGTCTTAATTGGCGCGGTCACGAGGCTT
AATATGCTGCGGC-AGGGAAAACTTGGGCGACCGCTGTAATACTTCTCTCTTAAACCAGA
GGAAGATTGCGGCAATAACAGGTCTGTGATGCCCTCAGATGTCCCGGGCCGCACACGTGC
TACATTGATTAGCGCAGTGCGCATACTTACATATAGATCATTGATTGGTTATTTATAACC
GTCAATATCGCCTTGTCTGAAAGGACTAGGTAATCTATTGTAAGTGCTGGTTCCTCCTCC
CGTTGAGCATTTTAATAATGGTCTCTCTACATCCCTAGCACATGATGTCTAGTGCGATTG
TAGTTGAG----GCCATTTATGCAAGTGTCAATTCTCAGTGGGGACAGCCATTTGATAAT
TCTTTGGCTCGGCCTCAACTAGGAATGCCTTGTACGGGTCTTGGTTCAACAGACCACCCG
GAATACGTCCCTGCCCTTTGTACACACCGCCCGTCGCTCTTACCGATGAATTGTACTGTG
AGTTTGCAGGACCGAACCCATTTTTGGGTTTGGAAATGCAGTCAAACAGTACGATTTAAA
GGAAAGAGAAGTCGTAACAAGGCATCGGTAGGTGAACCT
>AS238|Gsiphonifera
--------------------GAGCATGTGGCTTAATTTGACTCAACGCGGGGAATCTTAC
C-GGGTCCGGACACACTGAGGATTGACAGACAGTTGTCTTTCCCTCCCTTCGGGGTGGGA
TTACAAAAGATAACAGATCTTTCATGATCATGTGATGGGTGGTGCATGGCCGTTCTTAGT
TCGTGGAGTGATCTGTCTGCTTAATTGCGTTTCAAATTTTATATTTGTTAACATGCGAGT
CTTCAATGACGGCCGCTCCACCTTATAGACATTATATGATATGCACATTTGTGTATTTGA
TTATAACTTGTCTGGAGTCTGGCTCGATTTTTTTGACTCAATTGAACGCAACGGACGTGA
TTGCAAGTCCTTGTTGAACAAATTATATATATACTACTTCATCATTAGTATATATAGTTC
GCTTCTCATGTCGTAGCAGTCAAACGGGCGGGCGTCTTAATTGGCGCGGTCACGAGGCTT
AATATGCTGCGGC-AGGGAAAACTTGGGCGACCGCTGTAATACTTCTCTCTTAAACCAGA
GGAAGATTGCGGCAATAACAGGTCTGTGATGC----------------------------
------------------------------------------------------------
------------------------------------------------------------
------------------------------------------------------------
------------------------------------------------------------
------------------------------------------------------------
------------------------------------------------------------
------------------------------------------------------------
---------------------------------------
>64|Gsiphonifera
--------------------------------TAATTTGACTCAACGCGGGGAATCTTAC
C-GGGTCCGGACACACTGAGGATTGACAGACAGTTGTCTTTCCCTCCCTTCGGGGTGGGA
TTACAAAAGATAACAGATCTTTCATGATCATGTGATGGGTGGTGCATGGCCGTTCTTAGT
TCGTGGAGTGATCTGTCTGCTTAATTGCGTTTCAAATTTTATATTTGTTAACATGCGAGT
CTTCAATGACGGCCGCTCCACCTTATAGACATTATATGATATGCACATTTGTGTATTTGA
TTATAACTTGTCTGGAGTCTGGCTCGATTTTTTTGACTCAATTGAACGCAACGGACGTGA
TTGCAAGTCCTTGTTGAACAAATTATATATATACTACTTCATCATTAGTATATATAGTTC
GCTTCTCATGTCGTAGCAGTCAAACGGGCGGGCGTCTTAATTGGCGCGGTCACGAGGCTT
AATATGCTGCGGC-AGGGAAAACTTGGGCGACCGCTGTAATACTTCTCTCTTAAACCAGA
GGAAGATTGCGGCAATAACAGGTCTGTGATG-----------------------------
------------------------------------------------------------
------------------------------------------------------------
------------------------------------------------------------
------------------------------------------------------------
------------------------------------------------------------
------------------------------------------------------------
------------------------------------------------------------
---------------------------------------
>228|Gsiphonifera
----------------------------------ATTTGACTCAACGCGGGGAATCTTAC
C-GGGTCCGGACACACTGAGGATTGACAGACAGTTGTCTTTCCCTCCCTTCGGGGTGGGA
TTACAAAAGATAACAGATCTTTCATGATCATGTGATGGGTGGTGCATGGCCGTTCTTAGT
TCGTGGAGTGATCTGTCTGCTTAATTGCGTTTCAAATTTTATATTTGTTAACATGCGAGT
CTTCAATGACGGCCGCTCCACCTTATAGACATTATATGATATGCACATTTGTGTATTTGA
TTATAACTTGTCTGGAGTCTGGCTCGATTTTTTTGACTCAATTGAACGCAACGGACGTGA
TTGCAAGTCCTTGTTGAACAAATTATATATATACTACTTCATCATTAGTATATATAGTTC
GCTTCTCATGTCGTAGCAGTCAAACGGGCGGGCGTCTTAATTGGCGCGGTCACGAGGCTT
AATATGCTGCGGC-AGGGAAAACTTGGGCGACCGCTGTAATACTTCTCTCTTAAACCAGA
GGAAGATTGCGGCAATAACAGG--------------------------------------
------------------------------------------------------------
------------------------------------------------------------
------------------------------------------------------------
------------------------------------------------------------
------------------------------------------------------------
------------------------------------------------------------
------------------------------------------------------------
---------------------------------------
>340|Gsiphonifera
---------------------------TGGCTTAATTTGACTCAACGCGGGGAATCTTAC
C-GGGTCCGGACACACTGAGGATTGACAGACAGTTGTCTTTCCCTCCCTTCGGGGTGGGA
TTACAAAAGATAACAGATCTTTCATGATCATGTGATGGGTGGTGCATGGCCGTTCTTAGT
TCGTGGAGTGATCTGTCTGCTTAATTGCGTTTCAAATTTTATATTTGTTAACATGCGAGT
CTTCAATGACGGCCGCTCCACCTTATAGACATTATATGATATGCACATTTGTGTATTTGA
TTATAACTTGTCTGGAGTCTGGCTCGATTTTTTTGACTCAATTGAACGCAACGGACGTGA
TTGCAAGTCCTTGTTGAACAAATTATATATATACTACTTCATCATTAGTATATATAGTTC
GCTTCTCATGTCGTAGCAGTCAAACGGGCGGGCGTCTTAATTGGCGCGGTCACGAGGCTT
AATATGCTGCGGC-AGGGAAAACTTGGGCGACCGCTGTAATACTTCTCTCTTAAACCAGA
GGAAGATTGCGGCAATAACAGGTCTGTGATGC----------------------------
------------------------------------------------------------
------------------------------------------------------------
------------------------------------------------------------
------------------------------------------------------------
------------------------------------------------------------
------------------------------------------------------------
------------------------------------------------------------
---------------------------------------
>341|Gsiphonifera
----------------------------------ATTTGACTCAACGCGGGGAATCTTAC
C-GGGTCCGGACACACTGAGGATTGACAGACAGTTGTCTTTCCCTCCCTTCGGGGTGGGA
TTACAAAAGATAACAGATCTTTCATGATCATGTGATGGGTGGTGCATGGCCGTTCTTAGT
TCGTGGAGTGATCTGTCTGCTTAATTGCGTTTCAAATTTTATATTTGTTAACATGCGAGT
CTTCAATGACGGCCGCTCCACCTTATAGACATTATATGATATGCACATTTGTGTATTTGA
TTATAACTTGTCTGGAGTCTGGCTCGATTTTTTTGACTCAATTGAACGCAACGGACGTGA
TTGCAAGTCCTTGTTGAACAAATTATATATATACTACTTCATCATTAGTATATATAGTTC
GCTTCTCATGTCGTAGCAGTCAAACGGGCGGGCGTCTTAATTGGCGCGGTCACGAGGCTT
AATATGCTGCGGC-AGGGAAAACTTGGGCGACCGCTGTAATACTTCTCTCTTAAACCAGA
GGAAGATTGCGGCAATAACAGGTCTGTGATGC----------------------------
------------------------------------------------------------
------------------------------------------------------------
------------------------------------------------------------
------------------------------------------------------------
------------------------------------------------------------
------------------------------------------------------------
------------------------------------------------------------
---------------------------------------
>450|Gsiphonifera
-------------------------------TTAATTTGACTCAACGCGGGGAATCTTAC
C-GGGTCCGGACACACTGAGGATTGACAGACAGTTGTCTTTCCCTCCCTTCGGGGTGGGA
TTACAAAAGATAACAGATCTTTCATGATCATGTGATGGGTGGTGCATGGCCGTTCTTAGT
TCGTGGAGTGATCTGTCTGCTTAATTGCGTTTCAAATTTTATATTTGTTAACATGCGAGT
CTTCAATGACGGCCGCTCCACCTTATAGACATTATATGATATGCACATTTGTGTATTTGA
TTATAACTTGTCTGGAGTCTGGCTCGATTTTTTTGACTCAATTGAACGCAACGGACGTGA
TTGCAAGTCCTTGTTGAACAAATTATATATATACTACTTCATCATTAGTATATATAGTTC
GCTTCTCATGTCGTAGCAGTCAAACGGGCGGGCGTCTTAATTGGCGCGGTCACGAGGCTT
AATATGCTGCGGC-AGGGAAAACTTGGGCGACCGCTGTAATACTTCTCTCTTAAACCAGA
GGAAGATTGCGGCAATAACAGGTC------------------------------------
------------------------------------------------------------
------------------------------------------------------------
------------------------------------------------------------
------------------------------------------------------------
------------------------------------------------------------
------------------------------------------------------------
------------------------------------------------------------
---------------------------------------
>47|Gsiphonifera
---------------------------TGGCTTAATTTGACTCAACGCGGGGAATCTTAC
C-GGGTCCGGACACACTGAGGATTGACAGACAGTTGTCTTTCCCTCCCTTCGGGGTGGGA
TTACAAAAGATAACAGATCTTTCATGATCATGTGATGGGTGGTGCATGGCCGTTCTTAGT
TCGTGGAGTGATCTGTCTGCTTAATTGCGTTTCAAATTTTATATTTGTTAACATGCGAGT
CTTCAATGACGGCCGCTCCACCTTATAGACATTATATGATATGCACATTTGTGTATTTGA
TTATAACTTGTCTGGAGTCTGGCTCGATTTTTTTGACTCAATTGAACGCAACGGACGTGA
TTGCAAGTCCTTGTTGAACAAATTATATATATACTACTTCATCATTAGTATATATAGTTC
GCTTCTCATGTCGTAGCAGTCAAACGGGCGGGCGTCTTAATTGGCGCGGTCACGAGGCTT
AATATGCTGCGGC-AGGGAAAACTTGGGCGACCGCTGTAATACTTCTCTCTTAAACCAGA
GGAAGATTGCGGCAATAACAGG--------------------------------------
------------------------------------------------------------
------------------------------------------------------------
------------------------------------------------------------
------------------------------------------------------------
------------------------------------------------------------
------------------------------------------------------------
------------------------------------------------------------
---------------------------------------
>29|Gsiphonifera
---------------------------TGGCTTAATTTGACTCAACGCGGGGAATCTTAC
C-GGGTCCGGACACACTGAGGATCGACAGACAGTTGTCTTTCCCTCCCTTCGGGGTGGGA
TTACAAAAGATAACAGATCTTTCATGATCATGTGATGGGTGGTGCATGGCCGTTCTTAGT
TCGTGGAGTGATCTGTCTGCTTAATTGCGTTTCAAATTTTATATTTGTTAACATGCGAGT
CTTCAATGACGGCCGCTCCACCTTATAGACATTATATGATATGCACATTTGTGTATTTGA
TTATAACTTGTCTGGAGTCTGGCTCGATTTTTTTGACTCAATTGAACGCAACGGACGTGA
TTGCAAGTCCTTGTTGAACAAATTATATATATACTACTTCATCATTAGTATATATAGTTC
GCTTCTCATGTCGTAGCAGTCAAACGGGCGGGCGTCTTAATTGGCGCGGTCACGAGGCTT
AATATGCTGCGGC-AGGGAAAACTTGGGCGACCGCTGTAATACTTCTCTCTTAAACCAGA
GGAAGATTGCGGCAATAACAGG--------------------------------------
------------------------------------------------------------
------------------------------------------------------------
------------------------------------------------------------
------------------------------------------------------------
------------------------------------------------------------
------------------------------------------------------------
------------------------------------------------------------
---------------------------------------
>180|Gsiphonifera
--------------------------GTGGCTTAATTTGACTCAACGCGGGGAATCTTAC
C-GGGTCCGGACACACTGAGGATCGACAGACAGTTGTCTTTCCCTCCCTTCGGGGTGGGA
TTACAAAAGATAACAGATCTTTCATGATCATGTGATGGGTGGTGCATGGCCGTTCTTAGT
TCGTGGAGTGATCTGTCTGCTTAATTGCGTTTCAAATTTTATATTTGTTAACATGCGAGT
CTTCAATGACGGCCGCTCCACCTTATAGACATTATATGATATGCACATTTGTGTATTTGA
TTATAACTTGTCTGGAGTCTGGCTCGATTTTTTTGACTCAATTGAACGCAACGGACGTGA
TTGCAAGTCCTTGTTGAACAAATTATATATATACTACTTCATCATTAGTATATATAGTTC
GCTTCTCATGTCGTAGCAGTCAAACGGGCGGGCGTCTTAATTGGCGCGGTCACGAGGCTT
AATATGCTGCGGC-AGGGAAAACTTGGGCGACCGCTGTAATACTTCTCTCTTAAACCAGA
GGAAGATTGCGGCAATAACAGG--------------------------------------
------------------------------------------------------------
------------------------------------------------------------
------------------------------------------------------------
------------------------------------------------------------
------------------------------------------------------------
------------------------------------------------------------
------------------------------------------------------------
---------------------------------------
>329|Gsiphonifera
------------------------------------------------------------
--GGGTCCGGACACACTGAGGATTGACAGACAGTTGTCTTTCCCTCCCTTCGGGGTGGGA
TTACAAAAGATAACAGATCTTTCATGATCATGTGATGGGTGGTGCATGGCCGTTCTTAGT
TCGTGGAGTGATCTGTCTGCTTAATTGCGTTTCAAATTTTATATTTGTTAACATGCGAGT
CTTCAATGACGGCCGCTCCACCTTATAGACATTATATGATATGCACATTTGTGTATTTGA
TTATAACTTGTCTGGAGTCTGGCTCGATTTTTTTGACTCAATTGAACGCAACGGACGTGA
TTGCAAGTCCTTGTTGAACAAATTATATATATACTACTTCATCATTAGTATATATAGTTC
GCTTCTCATGTCGTAGCAGTCAAACGGGCGGGCGTCTTAATTGGCGCGGTCACGAGGCTT
AATATGCTGCGGC-AGGGAAAACTTGGGCGACCGCTGTAATACTTCTCTCTTAAACCAGA
GGAAGATTGCGGCAATAACAGGTCTGTGATGCCCTCAGATGTCCCGGGCCGCACACGTGC
TACATTGATTAGCGCAGTGCGCATACTTACATATAGATCATTGATTGGTTATTTATAACC
GTCAATATCGCCTTGTCTGAAAGGACTAGG------------------------------
------------------------------------------------------------
------------------------------------------------------------
------------------------------------------------------------
------------------------------------------------------------
------------------------------------------------------------
---------------------------------------
>451|Gsiphonifera
--------------------------------------------ACGCGGGGAATCTTAC
C-GGGTCCGGACACACTGAGGATTGACAGACAGTTGTCTTTCCCTCCCTTCGGGGTGGGA
TTACAAAAGATAACAGATCTTTCATGATCATGTGATGGGTGGTGCATGGCCGTTCTTAGT
TCGTGGAGTGATCTGTCTGCTTAATTGCGTTTCAAATTTTATATTTGTTAACATGCGAGT
CTTCAATGACGGCCGCTCCACCTTATAGACATTATATGATATGCACATTTGTGTATTTGA
TTATAACTTGTCTGGAGTCTGGCTCGATTTTTTTGACTCAATTGAACGCAACGGACGTGA
TTGCAAGTCCTTGTTGAACAAATTATATATATACTACTTCATCATTAGTATATATAGTTC
GCTTCTCATGTCGTAGCAGTCAAACGGGCGGGCGTCTTAATTGGCGCGGTCACGAGGCTT
AATATGCTGCGGC-AGGGAAAACTTGGGCGACCGCTGTAATACTTCTCTCTTAAACCAGA
GGAAGATTGCGGCAATAACAGGTCTGTGATGCCCTCAGATGTCCCGGGCCGCACACGTGC
TACATTGATTAGCGCAGTGCGCATACTTACATATAGATCATTGATTGGTTATTTATAACC
GTCAATATCGCCTTGTCTGAAAGGACTAGGTAATCTATTGTAAGTGCTGGTTCCTCCTCC
CGTTGAGCATTTTAATAATGGTCTCTCTACATCCCTAGCACATGATGTCTAGTGCGATTG
TAGTTGAGTCTTGCCATTTATGCAAGTGTCAATTCTCAGTGGGGACAGCCATTTGATAAT
TCTTTGGCTCGGCCTCAACTA---------------------------------------
------------------------------------------------------------
------------------------------------------------------------
---------------------------------------
>P128|Gsiphonifera
------------------------------------------------------------
------------------------------------------------------------
------------------------------------------------GCCGTTCTTAGT
TCGTGGAGTGATCTGTCTGCTTAATTGCGTTTCAAATTTTATATTTGTTAACATGCGAGT
CTTCAATGACGGCCGCTCCACCTTATAGACATTATATGATATGCACATTTGTGTATTTGA
TTATAACTTGTCTGGAGTCTGGCTCGATTTTTTTGACTCAATTGAACGCAACGGACGTGA
TTGCAAGTCCTTGTTGAACAAATTATATATATACTACTTCATCATTAGTATATATAGTTC
GCTTCTCATGTCGTAGCAGTCAAACGGGCGGGCGTCTTAATTGGCGCGGTCACGAGGCTT
AATATGCTGCGGC-AGGGAAAACTTGGGCGACCGCTGTAATACTTCTCTCTTAAACCAGA
GGAAGATTGCGGCAATAACAGGTCTGTGATGCCCTCAGATGTCCCGGGCCGCA-------
------------------------------------------------------------
------------------------------------------------------------
------------------------------------------------------------
------------------------------------------------------------
------------------------------------------------------------
------------------------------------------------------------
------------------------------------------------------------
---------------------------------------
>6557|Gsiphonifera
------------------------------------------------------------
------------------------------------------------------------
------------------------------------------------------------
----------------------------------AATTTTATATTTGTTAACATGCGAGT
CTTCAATGACGGCCGCTCCACCTTATAGACATTATATGATATGCACATTTGTGTATTTGA
TTATAACTTGTCTGGAGTCTGGCTCGATTTTTTTGACTCAATTGAACGCAACGGACGTGA
TTGCAAGTCCTTGTTGAACAAATTATATATATACTACTTCATCATTAGTATATATAGTTC
GCTTCTCATGTCGTAGCAGTCAAACGGGCGGGCGTCTTAATTGGCGCGGTCACGAGGCTT
AATATGCTGCGGC-AGGGAAAACTTGGGCGACCGCTGTAATACTTCTCTCTTAAACCAGA
GGAAGATTGCGGCAATAACAGGTCTGTGATGCCCTCAGATGTC-----------------
------------------------------------------------------------
------------------------------------------------------------
------------------------------------------------------------
------------------------------------------------------------
------------------------------------------------------------
------------------------------------------------------------
------------------------------------------------------------
---------------------------------------
>AB263451
AAGGGCACCACAAGAGCGTGGAGCATGTGGCTTAATTTGACTCAACGCGGGGAATCTTAC
C-GGGTCCGGACACACTGAGGATTGACAGACAGTTGTCTTTCCCTCCCTTCGGGGTGGGA
TTACAATAGATAACAGATCTTTCATGATCATGTGATGGGTGGTGCATGGCCGTTCTTAGT
TCGTGGAGTGATCTGTCTGCTTAATTGCGTTTCAAATTTTATATTTGTTAACATGCGAGT
CTTCAATGACGGCCACTCCACCTTATAGACATTATATGATATGCACATTTGTGTATTTGA
TTATAACTTGTCTGGAGTCTGGCTCGATTTTTTTGACTCAATTGAACGCAACGGACGTGA
TTGCAAGTCCTTGTTGAACAAATTATATATATACTACTTCATCATTAGTATATATAGTTC
GCTTCTCATGTCGTAGCAGTCAAACGGGCGGGCGTCTTAATTGGCGCGGTCACGAGGCTT
AATATGCTGCGGC-TGGGAAAACTTGGGCGACCGCTGTAATACTTCTCTCTTAAACCAGA
GGAAGATTGCGGCAATAACAGGTCTGTGATGCCCTCAGATGTCCCGGGCCGCACACGTGC
TACATTGATTAGCGCAGTGCGCATACTTACATATAGATCATTGATTGGTTATTTATAACC
GTCAATATCGCCTTGTCTGAAAGGACTAGGTAATCTATTGTAAGTGCTGGTTCCTCCTCC
CGTTGAGCATTTTAATAATGGTCTCTCTACATCCCTAGCACATGATGTCTAGTGCGATTG
TAGTTGAGTTCTGCCATTTATGCAAGTGTCAATTCTCAGTGGGGACAGCCATTTGATAAT
TCTTTGGCTCGGCCTCAACTAGGAATGCCTTGTACGGGTCTTGGTTCAACAGACCACCCG
GAATACGTCCCTGCCCTTTGTACACACCGCCCGTCGCTCTTA---ATGAATTGTACTGTG
AGTTTGCAGGACCGAACCCATTTTAAAGGAAAGAGAAGTC--GTAACAAGGCATCAGTAG
GTGAACCT-------------------------------
>A538|Gsiphonifera
------------------------------------------------------------
------------------------------------------------------------
------------------------------------------------------------
---------------------------------------------------CATGCGAGT
CTTCAATGACGGCCACTCCACCTTATAGACATTATATGATATGCACATTTGTGTATTTGA
TTATAACTTGTCTGGAGTCTGGCTCGATTTTTTTGACTCAATTGAACGCAACGGACGTGA
TTGCAAGTCCTTGTTGAACAAATTATATATATACTACTTCATCATTAGTATATATAGTTC
GCTTCTCATGTCGTAGCAGTCAAACGGGCGGGCGTCTTAATTGGCGCGGTCACGAGGCTT
AATATGCTGCGGC-TGGGAAAACTTGGGCGACCGCTGTAATACTTCTCTCTTAAACCAGA
GGAAGATTGCGGCAATAACAGGTCTGTGATGCCCTCAGATGTCCCGGGCCGC--------
------------------------------------------------------------
------------------------------------------------------------
------------------------------------------------------------
------------------------------------------------------------
------------------------------------------------------------
------------------------------------------------------------
------------------------------------------------------------
---------------------------------------
>2214|Gsiphonifera
------------------------------------------------------------
------------------------------------------------------------
------------------------------------------------------------
-----------------------------------ATTTTATATTTGTTAACATGCGAGT
CTTCAATGACGGCCACTCCACCTTATAGACATTATATGATATGCACATTTGTGTATTTGA
TTATAACTTGTCTGGAGTCTGGCTCGATTTTTTTGACTCAATTGAACGCAACGGACGTGA
TTGCAAGTCCTTGTTGAACAAATTATATATATACTACTTCATCATTAGTATATATAGTTC
GCTTCTCATGTCGTAGCAGTCAAACGGGCGGGCGTCTTAATTGGCGCGGTCACGAGGCTT
AATATGCTGCGGC-TGGGAAAACTTGGGCGACCGCTGTAATACTTCTCTCTTAAACCAGA
GGAAGATTGCGGCAATAACAGGTCTGTGATGCCCTCAGATGTCCCGGGCCGC--------
------------------------------------------------------------
------------------------------------------------------------
------------------------------------------------------------
------------------------------------------------------------
------------------------------------------------------------
------------------------------------------------------------
------------------------------------------------------------
---------------------------------------
>300404c|Gsiphonifera
--GGGCACCACAAGAACGTGGAGCATGTGGCTTAATTTGACTCAACGCGGGGAATCTTAC
C-GGGTCCGGACACACTGAGGATTGACAGACAGTTGTCTTTCCCTCCCTTCGGGGTGGGA
TTACAAAAGATAACAGATCTTTCATGATCATGTGATGGGTGGTGCATGGCCGTTCTTAGT
TCGTGGAGTGATCTGTCTGCTTAATTGCGTTTCAAATTTTATATTTGTTAACATGCGAGT
CTTCAATGACGGCCACTCCACCTTATAGACATTATATGATATGCACATTTGTGTATTTGA
TTATAACTTGTCTGGAGTCTGGCTCGATTTTTTTGACTCAATTGAACGCAACGGACGTGA
TTGCAAGTCCTTGTTGAACAAATTATATATATACTACTTCATCATTAGTATATATAGTTC
GCTTCTCATGTCGTAGCAGTCAAACGGGCGGGCGTCTTAATTGGCGCGGTCACGAGGCTT
AATATGCTGCGGC-TGGGAAAACTTGGGCGACCGCTGTAATACTTCTCTCTTAAACCAGA
GGAAGATTGCGGCAATAACAGGTCTGTGATGCCCTCAGATGTCCCGGGCCGCACACGTGC
TACATTGATTAGCGCAGTGCGCATACTTACATATAGATCATTGATTGGTTATTTATAACC
GTCAATATCGCCTTGTCTGAAAGGACTAGGTAATCTATTGTAAGTGCTGGTTCCTCCTCC
CGTTGAGCATTTTAATAATGGTCTCTCTACATCCCTAGCACATGATGTCTAGTGCGATTG
TAGTTGAGTTCTGCCATTTATGCAAGTGTCAATTCTCAGTGGGGACAGCCATTTGATAAT
TCTTTGGCTCGGCCTCAACTAGGAATGCCTTGTACGGGTCTTGGTTCAACAGACCACCCG
GAATACGTCCCTGCCCTTTGTACACACCGCCCGTCGCTCTTACCGATGAATTGTACTGTG
AGTTTGCAGGACCGAACCCATTTTT--GGGTTTGGAAATGCAGTCAA-------------
---------------------------------------
>3021|Gsiphonifera
------------------------------------------------------------
------------------------------------------------------------
------------------------------------------------------------
-----------------------------------ATTTTATATTTGTTAACATGCGAGT
CTTCAATGACGGCCACTCCACCTTATAGACATTATATGATATGCACATTTGTGTATTTGA
TTATAACTTGTCTGGAGTCTGGCTCGATTTTTTTGACTCAATTGAACGCAACGGACGTGA
TTGCAAGTCCTTGTTGAACAAATTATATATATACTACTTCATCATTAGTATATATAGTTC
GCTTCTCATGTCGTAGCAGTCAAACGGGCGGGCGTCTTAATTGGCGCGGTCACGAGGCTT
AATATGCTGCGGC-TGGGAAAACTTGGGCGACCGCTGTAATACTTCTCTCTTAAACCAGA
GGAAGATTGCGGCAATAACAGGTCTGTGATGCCCTCAGATGTCCCGGGC-----------
------------------------------------------------------------
------------------------------------------------------------
------------------------------------------------------------
------------------------------------------------------------
------------------------------------------------------------
------------------------------------------------------------
------------------------------------------------------------
---------------------------------------
>302215c|Gsiphonifera
--GGGCACCACAAGAACGTGGAGCATGTGGCTTAATTTGACTCAACGCGGGGAATCTTAC
C-GGGTCCGGACACACTGAGGATTGACAGACAGTTGTCTTTCCCTCCCTTCGGGGTGGGA
TTACAAAAGATAACAGATCTTTCATGATCATGTGATGGGTGGTGCATGGCCGTTCTTAGT
TCGTGGAGTGATCTGTCTGCTTAATTGCGTTTCAAATTTTATATTTGTTAACATGCGAGT
CTTCAATGACGGCCACTCCACCTTATAGACATTATATGATATGCACATTTGTGTATTTGA
TTATAACTTGTCTGGAGTCTGGCTCGATTTTTTTGACTCAATTGAACGCAACGGACGTGA
TTGCAAGTCCTTGTTGAACAAATTATATATATACTACTTCATCATTAGTATATATAGTTC
GCTTCTCATGTCGTAGCAGTCAAACGGGCGGGCGTCTTAATTGGCGCGGTCACGAGGCTT
AATATGCTGCGGC-TGGGAAAACTTGGGCGACCGCTGTAATACTTCTCTCTTAAACCAGA
GGAAGATTGCGGCAATAACAGGTCTGTGATGCCCTCAGATGTCCCGGGCCGCACACGTGC
TACATTGATTAGCGCAGTGCGCATACTTACATATAGATCATTGATTGGTTATTTATAACC
GTCAATATCGCCTTGTCTGAAAGGACTAGGTAATCTATTGTAAGTGCTGGTTCCTCCTCC
CGTTGAGCATTTTAATAATGGTCTCTCTACATCCCTAGCACATGATGTCTAGTGCGATTG
TAGTTGAGTTCTGCCATTTATGCAAGTGTCAATTCTCAGTGGGGACAGCCATTTGATAAT
TCTTTGGCTCGGCCTCAACTAGGAATGCCTTGTACGGGTCTTGGTTCAACAGACCACCCG
GAATACGTCCCTGCCCTTTGTACACACCGCCCGTCGCTCTTACCGATGAATTG-------
------------------------------------------------------------
---------------------------------------
>302201c|Gsiphonifera
---GGCACCACAAGAACGTGGAGCATGTGGCTTAATTTGACTCAACGCGGGGAATCTTAC
C-GGGTCCGGACACACTGAGGATTGACAGACAGTTGTCTTTCCCTCCCTTCGGGGTGGGA
TTACAAAAGATAACAGATCTTTCATGATCATGTGATGGGTGGTGCATGGCCGTTCTTAGT
TCGTGGAGTGATCTGTCTGCTTAATTGCGTTTCAAATTTTATATTTGTTAACATGCGAGT
CTTCAATGACGGCCACTCCACCTTATAGACATTATATGATATGCACATTTGTGTATTTGA
TTATAACTTGTCTGGAGTCTGGCTCGATTTTTTTGACTCAATTGAACGCAACGGACGTGA
TTGCAAGTCCTTGTTGAACAAATTATATATATACTACTTCATCATTAGTATATATAGTTC
GCTTCTCATGTCGTAGCAGTCAAACGGGCGGGCGTCTTAATTGGCGCGGTCACGAGGCTT
AATATGCTGCGGC-TGGGAAAACTTGGGCGACCGCTGTAATACTTCTCTCTTAAACCAGA
GGAAGATTGCGGCAATAACAGGTCTGTGATGCCCTCAGATGTCCCGGGCCGCACACGTGC
TACATTGATTAGCGCAGTGCGCATACTTACATATAGATCATTGATTGGTTATTTATAACC
GTCAATATCGCCTTGTCTGAAAGGACTAGGTAATCTATTGTAAGTGCTGGTTCCTCCTCC
CGTTGAGCATTTTAATAATGGTCTCTCTACATCCCTAGCACATGATGTCTAGTGCGATTG
TAGTTGAGTTCTGCCATTTATGCAAGTGTCAATTCTCAGTGGGGACAGCCATTTGATAAT
TCTTTGGCTCGGCCTCAACTAGGAATGCCTTGTACGGGTCTTGGTTCAACAGACCACCCG
GAATACGTCCCTGCCCTTTGTACACACCGCCCGTCGCTCTTACCGATGAATTGTACTGTG
AGTTTGCAGGACCGAACCCATTTTTTTGGGTTTGGAAATG--------------------
---------------------------------------
>JQ743484
----GCACCACAAGAGCGTGGAGCATGTGGCTTAATTTGACTCAACGCGGGGAATCTTAC
C-GGGTCCGGACACACTGAGGATTGACAGACAGTTGTCTTTCCCTCCCTTCGGGGTGGGA
TTACAAAAGATAACAGATCTTTCATGATCATGTGATGGGTGGTGCATGGCCGTTCTTAGT
TCGTGGAGTGATCTGTCTGCTTAATTGCGTTTCAAATTTTATATTTGTTAACATGCGAGT
CTTCAATGACGGCCACTCCACCTTATAGACATTATATGATATGCACATTTGTGTATTTGA
TTATAACTTGTCTGGAGTCTGGCTCGATTTTTTTGACTCAATTGAACGCAACGGACGTGA
TTGCAAGTCCTTGTTGAACAAATTATATATATACTACTTCATCATTAGTATATATAGTTC
GCTTCTCATGTCGTAGCAGTCAAACGGGCGGGCGTCTTAATTGGCGCGGTCACGAGGCTT
AATATGCTGCGGC-TGGGAAAACTTGGGCGACCGCTGTAATACTTCTCTCTTAAACCAGA
GGAAGATTGCGGCAATAACAGGTCTGTGATGCCCTCAGATGTCCCGGGCCGCACACGTGC
TACATTGATTAGCGCAGTGCGCATACTTACATATAGATCATTGATTGGTTATTTATAACC
GTCAATATCGCCTTGTCTGAAAGGACTAGGTAATCTATTGTAAGTGCTGGTTCCTCCTCC
CGTTGAGCATTTTAATAATGGTCTCTCTACATCCCTAGCACATGATGTCTAGTGCGATTG
TAGTTGAGTTCTGCCATTTATGCAAGTGTCAATTCTCAGTGGGGACAGCCATTTGATAAT
TCTTTGGCTCGGCCTCAACTAGGAATGCCTTGTACGGGTCTTGGTTCAACAGACCACCCG
GAATACGTCCCTGCCCTTTGTACACACCGCCCGTCGCTCTTACCGATGAATTGTACTGTG
AGTTTGCAGGACCGAACCCATTTTT--GGGTTTGGAAATGCAGTCAAACAGTACGATTTA
AAGGAAAGAGAAGTCGTAAC-------------------
>AS81|Gsiphonifera
----------------------------GGCTTAATTTGACTCAACGCGGGGAATCTTAC
C-GGGTCCGGACACACTGAGGATTGACAGACAGTTGTCTTTCCCTCCCTTCGGGGTGGGA
TTACAAAAGATAACAGATCTTTCATGATCATGTGATGGGTGGTGCATGGCCGTTCTTAGT
TCGTGGAGTGATCTGTCTGCTTAATTGCGTTTCAAATTTTATATTTGTTAACATGCGAGT
CTTCAATGACGGCCACTCCACCTTATAGACATTATATGATATGCACATTTGTGTATTTGA
TTATAACTTGTCTGGAGTCTGGCTCGATTTTTTTGACTCAATTGAACGCAACGGACGTGA
TTGCAAGTCCTTGTTGAACAAATTATATATATACTACTTCATCATTAGTATATATAGTTC
GCTTCTCATGTCGTAGCAGTCAAACGGGCGGGCGTCTTAATTGGCGCGGTCACGAGGCTT
AATATGCTGCGGC-TGGGAAAACTTGGGCGACCGCTGTAATACTTCTCTCTTAAACCAGA
GGAAGATTGCGGCAATAACAGG--------------------------------------
------------------------------------------------------------
------------------------------------------------------------
------------------------------------------------------------
------------------------------------------------------------
------------------------------------------------------------
------------------------------------------------------------
------------------------------------------------------------
---------------------------------------
>2973|Gsiphonifera
------------------------------------------------------------
------------------------------------------------------------
------------------------------------------------------------
------------------------------------------------------------
------------------------------------------------------------
---------------------------------------------------------TGA
TTGCAAGTCCTTGTTGAACAAATTATATATATACTACTTCATCATTAGTATATATAGTTC
GCTTCTCATGTCGTAGCAGTCAAACGGGCGGGCGTCTTAATTGGCGCGGTCACGAGGCTT
AATATGCTGCGGC-TGGGAAAACTTGGGCGACCGCTGTAATACTTCTCTCTTAAACCAGA
GGAAGATTGCGGCAATAACAGGTCTGTGATGCCCTCAGATGTCCCGGGCCGCA-------
------------------------------------------------------------
------------------------------------------------------------
------------------------------------------------------------
------------------------------------------------------------
------------------------------------------------------------
------------------------------------------------------------
------------------------------------------------------------
---------------------------------------
>300415c|Gsiphonifera
------------------------------------------------------------
------------------------------------------------TTCGGGGTGGGA
TTACAAAAGATAACAGATCTTTCATGATCATGTGATGGGTGGTGCATGGCCGTTCTTAGT
TCGTGGAGTGATCTGTCTGCTTAATTGCGTTTCAAATTTTATATTTGTTAACATGCGAGT
CTTCAATGACGGCCACTCCACCTTATAGACATTATATGATATGCACATTTGTGTATTTGA
TTATAACTTGTCTGGAGTCTGGCTCGATTTTTTTGACTCAATTGAACGCAACGGACGTGA
TTGCAAGTCCTTGTTGAACAAATTATATATATACTACTTCATCATTAGTATATATAGTTC
GCTTCTCATGTCGTAGCAGTCAAACGGGCGGGCGTCTTAATTGGCGCGGTCACGAGGCTT
AATATGCTGCGGC-TGGGAAAACTTGGGCGACCGCTGTAATACTTCTCTCTTAAACCAGA
GGAAGATTGCGGCAATAACAGGTCTGTGATGCCCTCAGATGTCCCGGGCCGCACACGTGC
TACATTGATTAGCGCAGTGCGCATACTTACATATAGATCATTGATTGGTTATTTATAACC
GTCAATATCGCCTTGTCTGAAAGGACTAGGTAATCTATTGTAAGTGCTGGTTCCTCCTCC
CGTTGAGCATTTTAATAATGGTCTCTCTACATCCCTAGCACATGATGTCTAGTGCGATTG
TAGTTGAGTTCTGCCATTTATGCAAGTGTCAATTCTCAGTGGGGACAGCCATTTGATAAT
TCTTTGGCTCGGCCTCAACTAGGAATGCCTTGTACGGGTCTTGGTTCAACAGACCACCCG
GAATACGTCCCTGCCCTTTGTACACACCGCCCGTCGCTCTTACCGATGAATTGTACTGTG
AGTTTGCAGGACCGAACCCATTTTTTTGGGTTTGGAAATGCAGTCAAACAGTACGATTTA
AAGGAAAGAGAAGTCGTAACAAGGC--------------
>300408c|Gsiphonifera
------------------------------------------------------------
----------------TGAGGATTGACAGACAGTTGTCTTTCCCTCCCTTCGGGGTGGGA
TTACAAAAGATAACAGATCTTTCATGATCATGTGATGGGTGGTGCATGGCCGTTCTTAGT
TCGTGGAGTGATCTGTCTGCTTAATTGCGTTTCAAATTTTATATTTGTTAACATGCGAGT
CTTCAATGACGGCCACTCCACCTTATAGACATTATATGATATGCACATTTGTGTATTTGA
TTATAACTTGTCTGGAGTCTGGCTCGATTTTTTTGACTCAATTGAACGCAACGGACGTGA
TTGCAAGTCCTTGTTGAACAAATTATATATATACTACTTCATCATTAGTATATATAGTTC
GCTTCTCATGTCGTAGCAGTCAAACGGGCGGGCGTCTTAATTGGCGCGGTCACGAGGCTT
AATATGCTGCGGC-TGGGAAAACTTGGGCGACCGCTGTAATACTTCTCTCTTAAACCAGA
GGAAGATTGCGGCAATAACAGGTCTGTGATGCCCTCAGATGTCCCGGGCCGCACACGTGC
TACATTGATTAGCGCAGTGCGCATACTTACATATAGATCATTGATTGGTTATTTATAACC
GTCAATATCGCCTTGTCTGAAAGGACTAGGTAATCTATTGTAAGTGCTGGTTCCTCCTCC
CGTTGAGCATTTTAATAATGGTCTCTCTACATCCCTAGCACATGATGTCTAGTGCGATTG
TAGTTGAGTTCTGCCATTTATGCAAGTGTCAATTCTCAGTGGGGACAGCCATTTGATAAT
TCTTTGGCTCGGCCTCAACTAGGAATGCCTTGTACGGGTCTTGGTTCAACAGACCACCCG
GAATACGTCCCTGCCCTTTGTACACACCGCCCGTCGCTCTTACCGATGAATTGTACTGTG
AGTTTGCAGGACCGAACCCATTTTTTTGGGTTTGGAAATGCAGTCAAACAGTACGATTTA
AAGGAAAGAGAAGTCGTAACAAGGC--------------
>300409c|Gsiphonifera
------------------------------------------------------------
------------------------GACAGACAGTTGTCTTTCCCTCCCTTCGGGGTGGGA
TTACAAAAGATAACAGATCTTTCATGATCATGTGATGGGTGGTGCATGGCCGTTCTTAGT
TCGTGGAGTGATCTGTCTGCTTAATTGCGTTTCAAATTTTATATTTGTTAACATGCGAGT
CTTCAATGACGGCCACTCCACCTTATAGACATTATATGATATGCACATTTGTGTATTTGA
TTATAACTTGTCTGGAGTCTGGCTCGATTTTTTTGACTCAATTGAACGCAACGGACGTGA
TTGCAAGTCCTTGTTGAACAAATTATATATATACTACTTCATCATTAGTATATATAGTTC
GCTTCTCATGTCGTAGCAGTCAAACGGGCGGGCGTCTTAATTGGCGCGGTCACGAGGCTT
AATATGCTGCGGC-TGGGAAAACTTGGGCGACCGCTGTAATACTTCTCTCTTAAACCAGA
GGAAGATTGCGGCAATAACAGGTCTGTGATGCCCTCAGATGTCCCGGGCCGCACACGTGC
TACATTGATTAGCGCAGTGCGCATACTTACATATAGATCATTGATTGGTTATTTATAACC
GTCAATATCGCCTTGTCTGAAAGGACTAGGTAATCTATTGTAAGTGCTGGTTCCTCCTCC
CGTTGAGCATTTTAATAATGGTCTCTCTACATCCCTAGCACATGATGTCTAGTGCGATTG
TAGTTGAGTTCTGCCATTTATGCAAGTGTCAATTCTCAGTGGGGACAGCCATTTGATAAT
TCTTTGGCTCGGCCTCAACTAGGAATGCCTTGTACGGGTCTTGGTTCAACAGACCACCCG
GAATACGTCCCTGCCCTTTGTACACACCGCCCGTCGCTCTTACCGATGAATTGTACTGTG
AGTTTGCAGGACCGAACCCATTTTTTTGGGTTTGGAAATGCAGTCAAACAGTACGATTTA
AAGGAAAGAGAAGTCGTAACAAGGC--------------
>300407c|Gsiphonifera
---GGCACCACAAGAACGTGGAGCATGTGGCTTAATTTGACTCAACGCGGGGAATCTTAC
C-GGGTCCGGACACACTGAGGATTGACAGACAGTTGTCTTTCCCTCCCTTCGGGGTGGGA
TTACAAAAGATAACAGATCTTTCATGATCATGTGATGGGTGGTGCATGGCCGTTCTTAGT
TCGTGGAGTGATCTGTCTGCTTAATTGCGTTTCAAATTTTATATTTGTTAACATGCGAGT
CTTCAATGACGGCCACTCCACCTTATAGACATTATATGATATGCACATTTGTGTATTTGA
TTATAACTTGTCTGGAGTCTGGCTCGATTTTTTTGACTCAATTGAACGCAACGGACGTGA
TTGCAAGTCCTTGTTGAACAAATTATATATATACTACTTCATCATTAGTATATATAGTTC
GCTTCTCATGTCGTAGCAGTCAAACGGGCGGGCGTCTTAATTGGCACGGTCACGAGGCTT
AATATGCTGCGGC-TGGGAAAACTTGGGCGACCGCTGTAATACTTCTCTCTTAAACCAGA
GGAAGATTGCGGCAATAACAGGTCTGTGATGCCCTCAGATGTCCCGGGCCGCACACGTGC
TACATTGATTAGCGCAGTGCGCATACTTACATATAGATCATTGATTGGTTATTTATAACC
GTCAATATCGCCTTGTCTGAAAGGACTAGGTAATCTATTGTAAGTGCTGGTTCCTCCTCC
CGTTGAGCATTTTAATAATGGTCTCTCTACATCCCTAGCACATGATGTCTAGTGCGATTG
TAGTTGAGTTCTGCCATTTATGCAAGTGTCAATTCTCAGTGGGGACAGCCATTTGATAAT
TCTTTGGCTCGGCCTCAACTGGGAATGCCTTGTACGGGTCTTGGTTCAACAGACCACCCG
GAATACGTCCCTGCCCTTTGTACACACCGCCCGTCGCTCTTACCGATGAATTGTACTGTG
AGTTTGCAGGACCGAACCCATTTTTTTGGGTTTGGAAATGCAGTCAAACAGTACGATTTA
A--------------------------------------
>AJ390577
------------------------------------------------------------
------------------------------------------------------------
------------------------------------------------------------
------------------------------------------------------------
------------------------------------------------------------
------------------------------------------------------------
-------------------AAATTATATATATACTACTTCATCATTAGTATATATAGTTC
GCTTCTCATGTCGTAGCAGTCAAACGGGCGGGCGTCTTAATTGGCGCGGTCACGAGGCTT
AATATGCTGCGGC-AGGGAAAACTTGGGCGACCGCTGTAATACTTCTCTCTTAAACCAGA
GGAAGATTGCGGCAATAACAGGTCTGTGATGCCCTCAGATGTCCCGGGCCGCACACGTGC
TACATTGATTAGCGCAGTGCGCATACTTACATATAGATCATTGATTGGTTATTTATAACC
GTCAATATCGCCTTGTCTGAAAGGACTAGGTAATCTATTGTAAGTGCTGGTTCCTCCTCC
CGTTGAGCATTTTAATAATGGTCTCTCTACATCCCTAGCACATGATGTCTAGTGCGATTG
TAGTTGAGTCTTGCCATTTATGCAAGTGTCAATTCTCAGTGGGGACAGCCATTTGATAAT
TCTTTGGCTCGGCCTCAACTAGGAATGCCTTGTACGGGTCTTGGTTCAACAGACCACCCG
GAATACGTCCCTGCCCTTTGTACACACCGCCCGTCGCTCTTACCGATGAATTGTACTGTG
AGTTTGCAGGACCGAACCCATTTTT--GGGTT----------------------------
---------------------------------------
>AJ390576
------------------------------------------------------------
------------------------------------------------------------
------------------------------------------------------------
------------------------------------------------------------
------------------------------------------------------------
------------------------------------------------------------
-------------------AAATTATATATATACTACTTCATCATTAGTATATATAGTTC
GCTTCTCATGTCGTAGCAGTCAAACGGGCGGGCGTCTTAATTGGCGCGGTCACGAGGCTT
AATATGCTGCGGC-AGGGAAAACTTGGGCGACCGCTGTAATACTTCTCTCTTAAACCAGA
GGAAGATTGCGGCAATAACAGGTCTGTGATGCCCTCAGATGTCCCGGGCCGCACACGTGC
TACATTGATTAGCGCAGTGCGCATACTTACATATAGATCATTGATTGGTTATTTATAACC
GTCAATATCGCCTTGTCTGAAAGGACTAGGTAATCTATTGTAAGTGCTGGTTCCTCCTCC
CGTTGAGCATTTTAATAATGGTCTCTCTACATCCCTAGCACATGATGTCTAGTGCGATTG
TAGTTGAGTCTTGCCATTTATGCAAGTGTCAATTCTCAGTGGGGACAGCCATTTGATAAT
TCTTTGGCTCGGCCTCAACTAGGAATGCCTTGTACGGGTCTTGGTTCAACAGACCACCCG
GAATACGTCCCTGCCCTTTGTACACACCGCCCGTCGCTCTTACCGATGAATTGTACTGTG
AGTTTGCAGGACCGAACCCATTTTT--GGGTT----------------------------
---------------------------------------
>LPBANF|Gsiphonifera
---------------------AGCATGTGGCTTAATTTGACTCAACGCGGGGAATCTTAC
C-GGGTCCGGACACACTGAGGATTGACAGACAGTTGTCTTTCCCTCCCTTCGGGGTGGGA
TTACAAAAGATAACAGATCTTTCATGATCATGTGATGGGTGGTGCATGGCCGTTCTTAGT
TCGTGGAGTGATCTGTCTGCTTAATTGCGTTTCAAATTTTATATTTGTTAACATGCGAGT
CTTCAATGACGGCCGCTCCACCTTATAGACATTATATGATATGCACATTTGTGTATTTGA
TTATAACTTGTCTGGAGTCTGGCTCGATTTTTTTGACTCAATTGAACGCAACGGACGTGA
TTGCAAGTCCTTGTTGAACAAATTATATATATACTACTTCATCATTAGTATATATAGTTC
GCTTCTCATGTCGTAGCAGTCAAACGGGCGGGCGTCTTAATTGGCGCGGTCACGAGGCTT
AATATGCTGCGGC-AGGGAAAACTTGGGCGACCGCTGTAATACTTCTCTCTTAAACCAGA
GGAAGATTGCGGCAATAACAGGTCTGTGATGCCCTCAGATGTCCCGGGCCGCACACGTGC
TACATTGATTAGCGCAGTGCGCATACTTACATATAGATCATTGATTGGTTATTTATAACC
GTCAATATCGCCTTGTCTGAAAGGACTAGGTAATCTATTGTAAGTGCTGGTTCCTCCTCC
CGTTGAGCATTTTAATAATGGTCTCTCTACATCCCTAGCACATGATGTCTAGTGCGATTG
TAGTTGAGTCTTGCCATTTATGCAAGTGTCAATTCTCAGTGGGGACAGCCATTTGATAAT
TCTTTGGCTCGGCCTCAACTAGGAATGCCTTGTACGGGTCTTGGTTCAACAGACCACCCG
GAATACGTCCCTGCCCTTTGTACACACCGCCCGTCGCTCTTACCGATGAATTGTACTGTG
AGTTTGCAGGACCGAACCCATTTTT--GGGTTTGGAAATGCAGTCAAACAGTACGATTTA
AAGGAAAGAGAAGTCGTAACAAGGC--------------
>6204|Gsiphonifera
------------------------------------------------------------
------------------------------------------------------------
------------------------------------------------------------
----------------------------------AATTTTATATTTGTTAACATGCGAGT
CTTCAATGACGGCCGCTCCACCTTATAGACATTATATGATATGCACATTTGTGTATTTGA
TTATAACTTGTCTGGAGTCTGGCTCGATTTTTTTGACTCAATTGAACGCAACGGACGTGA
TTGCAAGTCCTTGTTGAACAAATTATATATATACTACTTCATCATTAGTATATATAGTTC
GCTTCTCATGTCGTAGCAGTCAAACGGGCGGGCGTCTTAATTGGCGCGGTCACGAGGCTT
AATATGCTGCGGC-AGGGAAAACTTGGGCGACCGCTGTAATACTTCTCTCTTAAACCAGA
GGAAGATTGCGGCAATAACAGGTCTGTGATGCCCTCAGATGTCCCGGGCCGCACACGTGC
TACATTGATTAGCGCAGTGCGCATACTTACATATAGATCATTGATTGGTTATTTATAACC
GTCAATATCGCCTTGTCTGAAAGGACTAGGTAATCTATTGTAAGTGCTGGTTCCTCCTCC
CGTTGAGCATTTTAATAATGGTCTCTCTACATCCCTAGCACATGATGTCTAGTGCGATTG
TAGTTGAGTCTTGCCATTTATGCAAGTGTCAATTCTCAGTGGGGACAGCCATTTGATAAT
TCTTTGGCTCGGCCTCAACTAGGAATGCCTTGTACGGGTCTTGGTTCAACAGACCACCCG
GAATACGTCCCTGCCCTTTGTACACACCGCCCGTCGCTCTTACCGATGAATTGTACTGTG
AGTTTGCAGGACCGAACCCATTTTT--GGGTTTGGAAATGCAGTCAAACAGTACGATT--
---------------------------------------
>7312|Gsiphonifera
------------------------------------------------------------
------------------------------------------------------------
------------------------------------------------------------
----------------------------------AATTTTATATTTGTTAACATGCGAGT
CTTCAATGACGGCCGCTCCACCTTATAGACATTATATGATATGCACATTTGTGTATTTGA
TTATAACTTGTCTGGAGTCTGGCTCGATTTTTTTGACTCAATTGAACGCAACGGACGTGA
TTGCAAGTCCTTGTTGAACAAATTATATATATACTACTTCATCATTAGTATATATAGTTC
GCTTCTCATGTCGTAGCAGTCAAACGGGCGGGCGTCTTAATTGGCGCGGTCACGAGGCTT
AATATGCTGCGGC-AGGGAAAACTTGGGCGACCGCTGTAATACTTCTCTCTTAAACCAGA
GGAAGATTGCGGCAATAACAGGTCTGTGATGCCCTCAGATGTCCCGGGCCGCACACGTGC
TACATTGATTAGCGCAGTGCGCATACTTACATATAGATCATTGATTGGTTATTTATAACC
GTCAATATCGCCTTGTCTGAAAGGACTAGGTAATCTATTGTAAGTGCTGGTTCCTCCTCC
CGTTGAGCATTTTAATAATGGTCTCTCTACATCCCTAGCACATGATGTCTAGTGCGATTG
TAGTTGAGTCTTGCCATTTATGCAAGTGTCAATTCTCAGTGGGGACAGCCATTTGATAAT
TCTTTGGCTCGGCCTCAACTAGGAATGCCTTGTACGGGTCTTGGTTCAACAGACCACCCG
GAATACGTCCCTGCCCTTTGTACACACCGCCCGTCGCTCTTACCGATGAATTGTACTGTG
AGTTTGCAGGACCGAACCCATTTTT--GGGTTTGGAAATGCAGTCAAACAGTACGA----
---------------------------------------
>AJ390579
------------------------------------------------------------
------------------------------------------------------------
------------------------------------------------------------
------------------------------------------------------------
------------------------------------------------------------
------------------------------------------------------------
-------------------------------------TTCATCATTAGTATATATAGTTC
GCTTCTCATGTCGTAGCAGTCAAACGGGCGGGCGTCTTAATTGGCGCGGTCACGAGGCTT
AATATGCTGCGGC-AGGGAAAACTTGGGCGACCGCTGTAATACTTCTCTCTTAAACCAGA
GGAAGATTGCGGCAATAACAGGTCTGTGATGCCCTCAGATGTCCCGGGCCGCACACGTGC
TACATTGATTAGCGCAGTGCGCATACTTACATATAGATCATTGATTGGTTATTTATAACC
GTCAATATCGCCTTGTCTGAAAGGACTAGGTAATCTATTGTAAGTGCTGGTTCCTCCTCC
CGTTGAGCATTTTAATAATGGTCTCTCTACATCCCTAGCACATGATGTCTAGTGCGATTG
TAGTTGAGTCTTGCCATTTATGCAAGTGTCAATTCTCAGTGGGGACAGCCATTTGATAAT
TCTTTGGCTCGGCCTCAACTAGGAATGCCTTGTACGGGTCTTGGTTCAACAGACCACCCG
GAATACGTCCCTGCCCTTTGTACACACCGCCCGTCGCTCTTACCGATGAATTGTACTGTG
AGTTTGCAGGACCGAACCCATTTTT--GGGTTTGGAAATGCAGTC---------------
---------------------------------------
>6606|Gsiphonifera
--------------AGCGTGGAGCATGTGGCTTAATTTGACTCAACGCGGGGAATCTTAC
C-GGGTCCGGACACACTGAGGATTGACAGACAGTTGTCTTTCCCTCCCTTCGGGGTGGGA
TTACAAAAGATAACAGATCTTTCATGATCATGTGATGGGTGGTGCATGGCCGTTCTTAGT
TCGTGGAGTGATCTGTCTGCTTAATTGCGTTTCAAATTTTATATTTGTTAACATGCGAGT
CTTCAATGACGGCCGCTCCACCTTATAGACATTATATGATATGCACATTTGTGTATTTGA
TTATAACTTGTCTGGAGTCTGGCTCGATTTTTTTGACTCAATTGAACGCAACGGACGTGA
TTGCAAGTCCTTGTTGAACAAATTATATATATACTACTTCATCATTAGTATATATAGTTC
GCTTCTCATGTCGTAGCAGTCAAACGGGCGGGCGTCTTAATTGGCGCGGTCACGAGGCTT
AATATGCTGCGGC-AGGGAAAACTTGGGCGACCGCTGTAATACTTCTCTCTTAAACCAGA
GGAAGATTGCGGCAATAACAGGTCTGTGATGCCCTCAGATGTCCCGGGCCGCACACGTGC
TACATTGATTAGCGCAGTGCGCATACTTACATATAGATCATTGATTGGTTATTTATAACC
GTCAATATCGCCTTGTCTGAAAGGACTAGGTAATCTATTGTAAGTGCTGGTTCCTCCTCC
CGTTGAGCATTTTAATAATGGTCTCTCTACATCCCTAGCACATGATGTCTAGTGCGATTG
TAGTTGAGTCTTGCCATTTATGCAAGTGTCAATTCTCAGTGGGGACAGCCATTTGATAAT
TCTTTGGCTCGGCCTCAACTAGGAATGCCTTGTACGGGTCTTGGTTCAACAGACCACCCG
GAATACGTCCCTGCCCTTTGTACACACCGCCCGTCGCTCTTACCGATGAATTGTACTGTG
AGTTTGCAGGACCGAACCCATTTTT--GGGTTTGGAAATGCAGTCAAACAGTACGAT---
---------------------------------------
>A612|Gsiphonifera
-------------------------------TTAATTTGACTCAACGCGGGGAATCTTAC
C-GGGTCCGGACACACTGAGGATTGACAAACAGTTGTCTTTCCCTCCCTTCGGGGTGGGA
TTACAAAAGATAACAGATCTTTCATGATCATGTGATGGGTGGTGCATGGCCGTTCTTAGT
TCGTGGAGTGATCTGTCTGCTTAATTGCGTTTCAAATTTTATATTTGTTAACATGCGAGT
CTTCAATGACGGCCGCT---CCTTATAGACATTATATGATATGCACATTTGTGTATTTGA
TTATAACTTGTCTGGAGTCTGGCTCGATTTTTTTGACTCAATTGAACGCAACGGACGTGA
TTGCAAGTCCTTGTTGAACAAATTATATATATACTACTTCATCATTAGTATATATAGTTC
GCTTCTCATGTCGTAGCAGTCAAACGGGCGGGCGTCTTAATTGGCGCGGTCACGAGGCTT
AATATGCTGCGGC-AGGGAAAACTTGGGCGACCGCTGTAATACTTCTCTCTTAAACCAGA
GGAAGATTGCGGCAATAACAGGTCTGTGATGCCCTCAGATGTCCCGGGCCGCACACGTGC
TACATTGATTAGCGCAGTGCGCATACTTACATATAGATCATTGATTGGTTATTTATAACC
GTCAATATCGCCTTGTCTGAAAGGACTAGGTAATCTATTGTAAGTGCTGGTTCCTCCTCC
CGTTGAGCATTTTAATAATGGTCTCTCTACATCCCTAGCACATGATGTCTAGTGCGATTG
TAGTTGAGTCTTGCCATTTATGCAAGTGTCAATTCTCAGTGGGGACAGCCATTTGATAAT
TCTTTGGCTCGGCCTCAACTAGGAATGCCTTGTACGGGTCTTGGTTCAACAGACCACCCG
GAATACGTCCCTGCCCTTTGTACACACCGCCCGTCGCTCTTACCGATGAATTGTACTGTG
AGTTTGCAGGACCGAACCCATTTTT--GGGTTTGGAAATGCAGTCAAACAGTACGA----
---------------------------------------
>7498|Gsiphonifera
------------------------------------------------------------
------------------------------------------------------------
------------------------------------------------------------
------------------------------------------------------------
------TGACGGCCGCTCCACCTTATAGACATTATATGATATGCACATTTGTGTATTTGA
TTATAACTTGTCTGGAGTCTGGCTCGATTTTTTTGACTCAATTGAACGCA---GACGTGA
TTGCAAGTCCTTGTTGAACAAATTATATATATACTACTTCATCATTAGTATATATAGTTC
GCTTCTCATGTCGTAGCAGTCAAACGGGCGGGCGTCTTAATTGGCGCGGTCACGAGGCTT
AATATGCTGCGGC-AGGGAAAACTTGGGCGACCGCTGTAATACTTCTCTCTTAAACCAGA
GGAAGATTGCGGCAATAACAGGTCTGTGATGCCCTCAGATGTCCCGGGCCGCACACGTGC
TACATTGATTAGCGCAGTGCGCATACTTACATATAGATCATTGATTGGTTATTTATAACC
GTCAATATCGCCTTGTCTGAAAGGACTAGGTAATCTATTGTAAGTGCTGGTTCCTCCTCC
CGTTGAGCATTTTAATAATGGTCTCTCTACATCCCTAGCACATGATGTCTAGTGCGATTG
TAGTTGAGTCTTGCCATTTATGCAAGTGTCAATTCTCAGTGGGGACAGCCATTTGATAAT
TCTTTGGCTCGGCCTCAACTAGGAATGCCTTGTACGGGTCTTGGTTCAACAGACCACCCG
GAATACGTCCCTGCCCTTTGTACACACCGCCCGTCGCTCTTACCGATGAATTGTACTGTG
AGTTTGCAGGACCGAACCCATTTTT--GGGTTTGGAAATGCAGTCAAACAGTACG-----
---------------------------------------
>96|Gsiphonifera
----------------------------------ATTTGACTCAACGCGGGGAATCTTAC
C-GGGTCCGGACACACTGAGGATTGACAGACAGTTGTCTTTCCCTCCCTTCGGGGTGGGA
TTACAAAAGATAACAGATCTTTCATGATCATGTGATGGGTGGTGCATGGCCGTTCTTAGT
TCGTGGAGTGATCTGTCTGCTTAATTGCGTTTCAAATTTTATATTTGTTAACATGCGAGT
CTTCAATGACGGCCACTCCACCTTATAGACATTATATGATATGCACATTTGTGTATTTGA
TTATAACTTGTCTGGAGTCTGGCTCGATTTTTTTGACTCAATTGAACGCAACGGACGTGA
TTGCAAGTCCTTGTTGAACAAATTATATATATACTACTTCATCATTAGTATATATAGTTC
GCTTCTCATGTCGTAGCAGTCAAACGGGCGGGCGTCTTAATTGGCGCGGTCACGAGGCTT
AATATGCTGCGGCTGGGGAAAACTTGGGCGACCGCTGTAATACTTCTCTCTTAAACCAGA
GGAAGATTGCGGCAATAACAGGTCTGTGATG-----------------------------
------------------------------------------------------------
------------------------------------------------------------
------------------------------------------------------------
------------------------------------------------------------
------------------------------------------------------------
------------------------------------------------------------
------------------------------------------------------------
---------------------------------------
>125|Gsiphonifera
----------------------------------ATTTGACTCAACGCGGGGAATCTTAC
C-GGGTCCGGACACACTGAGGATTGACAGACAGTTGTCTTTCCCTCCCTTCGGGGTGGGA
TTACAAAAGATAACAGATCTTTCATGATCATGTGATGGGTGGTGCATGGCCGTTCTTAGT
TCGTGGAGTGATCTGTCTGCTTAATTGCGTTTCAAATTTTATATTTGTTAACATGCGAGT
CTTCAATGACGGCCACTCCACCTTATAGACATTATATGATATGCACATTTGTGTATTTGA
TTATAACTTGTCTGGAGTCTGGCTCGATTTTTTTGACTCAATTGAACGCAACGGACGTGA
TTGCAAGTCCTTGTTGAACAAATTATATATATACTACTTCATCATTAGTATATATAGTTC
GCTTCTCATGTCGTAGCAGTCAAACGGGCGGGCGTCTTAATTGGCGCGGTCACGAGGCTT
AATATGCTGCGGCTGGGGAAAACTTGGGCGACCGCTGTAATACTTCTCTCTTAAACCAGA
GGAAGATTGCGGCAATAACAGGTCTGTGATGC----------------------------
------------------------------------------------------------
------------------------------------------------------------
------------------------------------------------------------
------------------------------------------------------------
------------------------------------------------------------
------------------------------------------------------------
------------------------------------------------------------
---------------------------------------
>127|Gsiphonifera
----------------------------------ATTTGACTCAACGCGGGGAATCTTAC
C-GGGTCCGGACACACTGAGGATTGACAGACAGTTGTCTTTCCCTCCCTTCGGGGTGGGA
TTACAAAAGATAACAGATCTTTCATGATCATGTGATGGGTGGTGCATGGCCGTTCTTAGT
TCGTGGAGTGATCTGTCTGCTTAATTGCGTTTCAAATTTTATATTTGTTAACATGCGAGT
CTTCAATGACGGCCACTCCACCTTATAGACATTATATGATATGCACATTTGTGTATTTGA
TTATAACTTGTCTGGAGTCTGGCTCGATTTTTTTGACTCAATTGAACGCAACGGACGTGA
TTGCAAGTCCTTGTTGAACAAATTATATATATACTACTTCATCATTAGTATATATAGTTC
GCTTCTCATGTCGTAGCAGTCAAACGGGCGGGCGTCTTAATTGGCGCGGTCACGAGGCTT
AATATGCTGCGGCTGGGGAAAACTTGGGCGACCGCTGTAATACTTCTCTCTTAAACCAGA
GGAAGATTGCGGCAATAACAGGTCTGTGATGC----------------------------
------------------------------------------------------------
------------------------------------------------------------
------------------------------------------------------------
------------------------------------------------------------
------------------------------------------------------------
------------------------------------------------------------
------------------------------------------------------------
---------------------------------------
>138|Gsiphonifera
----------------------------------ATTTGACTCAACGCGGGGAATCTTAC
C-GGGTCCGGACACACTGAGGATTGACAGACAGTTGTCTTTCCCTCCCTTCGGGGTGGGA
TTACAAAAGATAACAGATCTTTCATGATCATGTGATGGGTGGTGCATGGCCGTTCTTAGT
TCGTGGAGTGATCTGTCTGCTTAATTGCGTTTCAAATTTTATATTTGTTAACATGCGAGT
CTTCAATGACGGCCACTCCACCTTATAGACATTATATGATATGCACATTTGTGTATTTGA
TTATAACTTGTCTGGAGTCTGGCTCGATTTTTTTGACTCAATTGAACGCAACGGACGTGA
TTGCAAGTCCTTGTTGAACAAATTATATATATACTACTTCATCATTAGTATATATAGTTC
GCTTCTCATGTCGTAGCAGTCAAACGGGCGGGCGTCTTAATTGGCGCGGTCACGAGGCTT
AATATGCTGCGGCTGGGGAAAACTTGGGCGACCGCTGTAATACTTCTCTCTTAAACCAGA
GGAAGATTGCGGCAATAACAGGTCTGTGATGC----------------------------
------------------------------------------------------------
------------------------------------------------------------
------------------------------------------------------------
------------------------------------------------------------
------------------------------------------------------------
------------------------------------------------------------
------------------------------------------------------------
---------------------------------------
>139|Gsiphonifera
----------------------------------ATTTGACTCAACGCGGGGAATCTTAC
C-GGGTCCGGACACACTGAGGATTGACAGACAGTTGTCTTTCCCTCCCTTCGGGGTGGGA
TTACAAAAGATAACAGATCTTTCATGATCATGTGATGGGTGGTGCATGGCCGTTCTTAGT
TCGTGGAGTGATCTGTCTGCTTAATTGCGTTTCAAATTTTATATTTGTTAACATGCGAGT
CTTCAATGACGGCCACTCCACCTTATAGACATTATATGATATGCACATTTGTGTATTTGA
TTATAACTTGTCTGGAGTCTGGCTCGATTTTTTTGACTCAATTGAACGCAACGGACGTGA
TTGCAAGTCCTTGTTGAACAAATTATATATATACTACTTCATCATTAGTATATATAGTTC
GCTTCTCATGTCGTAGCAGTCAAACGGGCGGGCGTCTTAATTGGCGCGGTCACGAGGCTT
AATATGCTGCGGCTGGGGAAAACTTGGGCGACCGCTGTAATACTTCTCTCTTAAACCA--
------------------------------------------------------------
------------------------------------------------------------
------------------------------------------------------------
------------------------------------------------------------
------------------------------------------------------------
------------------------------------------------------------
------------------------------------------------------------
------------------------------------------------------------
---------------------------------------
>140|Gsiphonifera
----------------------------------ATTTGACTCAACGCGGGGAATCTTAC
C-GGGTCCGGACACACTGAGGATTGACAGACAGTTGTCTTTCCCTCCCTTCGGGGTGGGA
TTACAAAAGATAACAGATCTTTCATGATCATGTGATGGGTGGTGCATGGCCGTTCTTAGT
TCGTGGAGTGATCTGTCTGCTTAATTGCGTTTCAAATTTTATATTTGTTAACATGCGAGT
CTTCAATGACGGCCACTCCACCTTATAGACATTATATGATATGCACATTTGTGTATTTGA
TTATAACTTGTCTGGAGTCTGGCTCGATTTTTTTGACTCAATTGAACGCAACGGACGTGA
TTGCAAGTCCTTGTTGAACAAATTATATATATACTACTTCATCATTAGTATATATAGTTC
GCTTCTCATGTCGTAGCAGTCAAACGGGCGGGCGTCTTAATTGGCGCGGTCACGAGGCTT
AATATGCTGCGGCTGGGGAAAACTTGGGCGACCGCTGTAATACTTCTCTCTTAAACCAGA
GGAAGATTGCGGCAATAACAGGTCTGTGATGC----------------------------
------------------------------------------------------------
------------------------------------------------------------
------------------------------------------------------------
------------------------------------------------------------
------------------------------------------------------------
------------------------------------------------------------
------------------------------------------------------------
---------------------------------------
>171|Gsiphonifera
----------------------------------ATTTGACTCAACGCGGGGAATCTTAC
C-GGGTCCGGACACACTGAGGATTGACAGACAGTTGTCTTTCCCTCCCTTCGGGGTGGGA
TTACAAAAGATAACAGATCTTTCATGATCATGTGATGGGTGGTGCATGGCCGTTCTTAGT
TCGTGGAGTGATCTGTCTGCTTAATTGCGTTTCAAATTTTATATTTGTTAACATGCGAGT
CTTCAATGACGGCCACTCCACCTTATAGACATTATATGATATGCACATTTGTGTATTTGA
TTATAACTTGTCTGGAGTCTGGCTCGATTTTTTTGACTCAATTGAACGCAACGGACGTGA
TTGCAAGTCCTTGTTGAACAAATTATATATATACTACTTCATCATTAGTATATATAGTTC
GCTTCTCATGTCGTAGCAGTCAAACGGGCGGGCGTCTTAATTGGCGCGGTCACGAGGCTT
AATATGCTGCGGCTGGGGAAAACTTGGGCGACCGCTGTAATACTTCTCTCTTAAACCAGA
GGAAGATTGCGGCAATAACAGGTC------------------------------------
------------------------------------------------------------
------------------------------------------------------------
------------------------------------------------------------
------------------------------------------------------------
------------------------------------------------------------
------------------------------------------------------------
------------------------------------------------------------
---------------------------------------
>178|Gsiphonifera
----------------------------------ATTTGACTCAACGCGGGGAATCTTAC
C-GGGTCCGGACACACTGAGGATTGACAGACAGTTGTCTTTCCCTCCCTTCGGGGTGGGA
TTACAAAAGATAACAGATCTTTCATGATCATGTGATGGGTGGTGCATGGCCGTTCTTAGT
TCGTGGAGTGATCTGTCTGCTTAATTGCGTTTCAAATTTTATATTTGTTAACATGCGAGT
CTTCAATGACGGCCACTCCACCTTATAGACATTATATGATATGCACATTTGTGTATTTGA
TTATAACTTGTCTGGAGTCTGGCTCGATTTTTTTGACTCAATTGAACGCAACGGACGTGA
TTGCAAGTCCTTGTTGAACAAATTATATATATACTACTTCATCATTAGTATATATAGTTC
GCTTCTCATGTCGTAGCAGTCAAACGGGCGGGCGTCTTAATTGGCGCGGTCACGAGGCTT
AATATGCTGCGGCTGGGGAAAACTTGGGCGACCGCTGTAATACTTCTCTCTTAAACCAGA
GGAAGATTGCGGCAATAACAGGTC------------------------------------
------------------------------------------------------------
------------------------------------------------------------
------------------------------------------------------------
------------------------------------------------------------
------------------------------------------------------------
------------------------------------------------------------
------------------------------------------------------------
---------------------------------------
>404|Gsiphonifera
----------------------------------ATTTGACTCAACGCGGGGAATCTTAC
C-GGGTCCGGACACACTGAGGATTGACAGACAGTTGTCTTTCCCTCCCTTCGGGGTGGGA
TTACAAAAGATAACAGATCTTTCATGATCATGTGATGGGTGGTGCATGGCCGTTCTTAGT
TCGTGGAGTGATCTGTCTGCTTAATTGCGTTTCAAATTTTATATTTGTTAACATGCGAGT
CTTCAATGACGGCCACTCCACCTTATAGACATTATATGATATGCACATTTGTGTATTTGA
TTATAACTTGTCTGGAGTCTGGCTCGATTTTTTTGACTCAATTGAACGCAACGGACGTGA
TTGCAAGTCCTTGTTGAACAAATTATATATATACTACTTCATCATTAGTATATATAGTTC
GCTTCTCATGTCGTAGCAGTCAAACGGGCGGGCGTCTTAATTGGCGCGGTCACGAGGCTT
AATATGCTGCGGCTGGGGAAAACTTGGGCGACCGCTGTAATACTTCTCTCTTAAACCAGA
GGAAGATTGCGGCAATAACAGG--------------------------------------
------------------------------------------------------------
------------------------------------------------------------
------------------------------------------------------------
------------------------------------------------------------
------------------------------------------------------------
------------------------------------------------------------
------------------------------------------------------------
---------------------------------------
>405|Gsiphonifera
----------------------------------ATTTGACTCAACGCGGGGAATCTTAC
C-GGGTCCGGACACACTGAGGATTGACAGACAGTTGTCTTTCCCTCCCTTCGGGGTGGGA
TTACAAAAGATAACAGATCTTTCATGATCATGTGATGGGTGGTGCATGGCCGTTCTTAGT
TCGTGGAGTGATCTGTCTGCTTAATTGCGTTTCAAATTTTATATTTGTTAACATGCGAGT
CTTCAATGACGGCCACTCCACCTTATAGACATTATATGATATGCACATTTGTGTATTTGA
TTATAACTTGTCTGGAGTCTGGCTCGATTTTTTTGACTCAATTGAACGCAACGGACGTGA
TTGCAAGTCCTTGTTGAACAAATTATATATATACTACTTCATCATTAGTATATATAGTTC
GCTTCTCATGTCGTAGCAGTCAAACGGGCGGGCGTCTTAATTGGCGCGGTCACGAGGCTT
AATATGCTGCGGCTGGGGAAAACTTGGGCGACCGCTGTAATACTTCTCTCTTAAACCAGA
GGAAGATTGCGGCAATAACAGG--------------------------------------
------------------------------------------------------------
------------------------------------------------------------
------------------------------------------------------------
------------------------------------------------------------
------------------------------------------------------------
------------------------------------------------------------
------------------------------------------------------------
---------------------------------------
>406|Gsiphonifera
----------------------------------ATTTGACTCAACGCGGGGAATCTTAC
C-GGGTCCGGACACACTGAGGATTGACAGACAGTTGTCTTTCCCTCCCTTCGGGGTGGGA
TTACAAAAGATAACAGATCTTTCATGATCATGTGATGGGTGGTGCATGGCCGTTCTTAGT
TCGTGGAGTGATCTGTCTGCTTAATTGCGTTTCAAATTTTATATTTGTTAACATGCGAGT
CTTCAATGACGGCCACTCCACCTTATAGACATTATATGATATGCACATTTGTGTATTTGA
TTATAACTTGTCTGGAGTCTGGCTCGATTTTTTTGACTCAATTGAACGCAACGGACGTGA
TTGCAAGTCCTTGTTGAACAAATTATATATATACTACTTCATCATTAGTATATATAGTTC
GCTTCTCATGTCGTAGCAGTCAAACGGGCGGGCGTCTTAATTGGCGCGGTCACGAGGCTT
AATATGCTGCGGCTGGGGAAAACTTGGGCGACCGCTGTAATACTTCTCTCTTAAACCAGA
GGAAGATTGCGGCAATAACAGG--------------------------------------
------------------------------------------------------------
------------------------------------------------------------
------------------------------------------------------------
------------------------------------------------------------
------------------------------------------------------------
------------------------------------------------------------
------------------------------------------------------------
---------------------------------------
>227|Gsiphonifera
--------------------------GTGGCTTAATTTGACTCAACGCGGGGAATCTTAC
C-GGGTCCGGACACACTGAGGATTGACAGACAGTTGTCTTTCCCTCCCTTCGGGGTGGGA
TTACAAAAGATAACAGATCTTTCATGATCATGTGATGGGTGGTGCATGGCCGTTCTTAGT
TCGTGGAGTGATCTGTCTGCTTAATTGCGTTTCAAATTTTATATTTGTTAACATGCGAGT
CTTCAATGACGGCCACTCCACCTTATAGACATTATATGATATGCACATTTGTGTATTTGA
TTATAACTTGTCTGGAGTCTGGCTCGATTTTTTTGACTCAATTGAACGCAACGGACGTGA
TTGCAAGTCCTTGTTGAACAAATTATATATATACTACTTCATCATTAGTATATATAGTTC
GCTTCTCATGTCGTAGCAGTCAAACGGGCGGGCGTCTTAATTGGCGCGGTCACGAGGCTT
AATATGCTGCGGCTGGGGAAAACTTGGGCGACCGCTGTAATACTTCTCTCTTAAACCAGA
GGAAGATTGCGGCAATAACAGG--------------------------------------
------------------------------------------------------------
------------------------------------------------------------
------------------------------------------------------------
------------------------------------------------------------
------------------------------------------------------------
------------------------------------------------------------
------------------------------------------------------------
---------------------------------------
>304|Gsiphonifera
--------------------------------TAATTTGACTCAACGCGGGGAATCTTAC
C-GGGTCCGGACACACTGAGGATTGACAGACAGTTGTCTTTCCCTCCCTTCGGGGTGGGA
TTACAAAAGATAACAGATCTTTCATGATCATGTGATGGGTGGTGCATGGCCGTTCTTAGT
TCGTGGAGTGATCTGTCTGCTTAATTGCGTTTCAAATTTTATATTTGTTAACATGCGAGT
CTTCAATGACGGCCACTCCACCTTATAGACATTATATGATATGCACATTTGTGTATTTGA
TTATAACTTGTCTGGAGTCTGGCTCGATTTTTTTGACTCAATTGAACGCAACGGACGTGA
TTGCAAGTCCTTGTTGAACAAATTATATATATACTACTTCATCATTAGTATATATAGTTC
GCTTCTCATGTCGTAGCAGTCAAACGGGCGGGCGTCTTAATTGGCGCGGTCACGAGGCTT
AATATGCTGCGGCTGGGGAAAACTTGGGCGACCGCTGTAATACTTCTCTCTTAAACCAGA
GGAAGATTGCGGCAATAACAGG--------------------------------------
------------------------------------------------------------
------------------------------------------------------------
------------------------------------------------------------
------------------------------------------------------------
------------------------------------------------------------
------------------------------------------------------------
------------------------------------------------------------
---------------------------------------
>229|Gsiphonifera
----------------------------GGCTTAATTTGACTCAACGCGGGGAATCTTAC
C-GGGTCCGGACACACTGAGGATTGACAGACAGTTGTCTTTCCCTCCCTTCGGGGTGGGA
TTACAAAAGATAACAGATCTTTCATGATCATGTGATGGGTGGTGCATGGCCGTTCTTAGT
TCGTGGAGTGATCTGTCTGCTTAATTGCGTTTCAAATTTTATATTTGTTAACATGCGAGT
CTTCAATGACGGCCACTCCACCTTATAGACATTATATGATATGCACATTTGTGTATTTGA
TTATAACTTGTCTGGAGTCTGGCTCGATTTTTTTGACTCAATTGAACGCAACGGACGTGA
TTGCAAGTCCTTGTTGAACAAATTATATATATACTACTTCATCATTAGTATATATAGTTC
GCTTCTCATGTCGTAGCAGTCAAACGGGCGGGCGTCTTAATTGGCGCGGTCACGAGGCTT
AATATGCTGCGGCTGGGGAAAACTTGGGCGACCGCTGTAATACTTCTCTCTTAAACCAGA
GGAAGATTGCGGCAATAACAGGT-------------------------------------
------------------------------------------------------------
------------------------------------------------------------
------------------------------------------------------------
------------------------------------------------------------
------------------------------------------------------------
------------------------------------------------------------
------------------------------------------------------------
---------------------------------------
>113|Gsiphonifera
--------------------------------------------ACGCGGGGAATCTTAC
C-GGGTCCGGACACACTGAGGATTGACAGACAGTTGTCTTTCCCTCCCTTCGGGGTGGGA
TTACAAAAGATAACAGATCTTTCATGATCATGTGATGGGTGGTGCATGGCCGTTCTTAGT
TCGTGGAGTGATCTGTCTGCTTAATTGCGTTTCAAATTTTATATTTGTTAACATGCGAGT
CTTCAATGACGGCCACTCCACCTTATAGACATTATATGATATGCACATTTGTGTATTTGA
TTATAACTTGTCTGGAGTCTGGCTCGATTTTTTTGACTCAATTGAACGCAACGGACGTGA
TTGCAAGTCCTTGTTGAACAAATTATATATATACTACTTCATCATTAGTATATATAGTTC
GCTTCTCATGTCGTAGCAGTCAAACGGGCGGGCGTCTTAATTGGCGCGGTCACGAGGCTT
AATATGCTGCGGCTGGGGAAAACTTGGGCGACCGCTGTAATACTTCTCTCTTAAACCAGA
GGAAGATTGCGGCAATAACAGGTCTGTGATGCCCTC---TGTCCCGGGCCGCACACGTGC
TACATTGATTA-------------------------------------------------
------------------------------------------------------------
------------------------------------------------------------
------------------------------------------------------------
------------------------------------------------------------
------------------------------------------------------------
------------------------------------------------------------
---------------------------------------
>249|Gsiphonifera
----------------------------------------------------AATCTTAC
C-GGGTCCGGACACACTGAGGATTGACAGACAGTTGTCTTTCCCTCCCTTCGGGGTGGGA
TTACAAAAGATAACAGATCTTTCATGATCATGTGATGGGTGGTGCATGGCCGTTCTTAGT
TCGTGGAGTGATCTGTCTGCTTAATTGCGTTTCAAATTTTATATTTGTTAACATGCGAGT
CTTCAATGACGGCCACTCCACCTTATAGACATTATATGATATGCACATTTGTGTATTTGA
TTATAACTTGTCTGGAGTCTGGCTCGATTTTTTTGACTCAATTGAACGCAACGGACGTGA
TTGCAAGTCCTTGTTGAACAAATTATATATATACTACTTCATCATTAGTATATATAGTTC
GCTTCTCATGTCGTAGCAGTCAAACGGGCGGGCGTCTTAATTGGCGCGGTCACGAGGCTT
AATATGCTGCGGCTGGGGAAAACTTGGGCGACCGCTGTAATACTTCTCTCTTAAACCAGA
GGAAGATTGCGGCAATAACAGG--------------------------------------
------------------------------------------------------------
------------------------------------------------------------
------------------------------------------------------------
------------------------------------------------------------
------------------------------------------------------------
------------------------------------------------------------
------------------------------------------------------------
---------------------------------------
>454|Gsiphonifera
----------------------------------------------------AATCTTAC
C-GGGTCCGGACACACTGAGGATTGACAGACAGTTGTCTTTCCCTCCCTTCGGGGTGGGA
TTACAAAAGATAACAGATCTTTCATGATCATGTGATGGGTGGTGCATGGCCGTTCTTAGT
TCGTGGAGTGATCTGTCTGCTTAATTGCGTTTCAAATTTTATATTTGTTAACATGCGAGT
CTTCAATGACGGCCACTCCACCTTATAGACATTATATGATATGCACATTTGTGTATTTGA
TTATAACTTGTCTGGAGTCTGGCTCGATTTTTTTGACTCAATTGAACGCAACGGACGTGA
TTGCAAGTCCTTGTTGAACAAATTATATATATACTACTTCATCATTAGTATATATAGTTC
GCTTCTCATGTCGTAGCAGTCAAACGGGCGGGCGTCTTAATTGGCGCGGTCACGAGGCTT
AATATGCTGCGGCTGGGGAAAACTTGGGCGACCGCTGTAATACTTCTCTCTTAAACCAGA
GGAAGATTGCGGCAATAACAGGTCT-----------------------------------
------------------------------------------------------------
------------------------------------------------------------
------------------------------------------------------------
------------------------------------------------------------
------------------------------------------------------------
------------------------------------------------------------
------------------------------------------------------------
---------------------------------------
>398|Gsiphonifera
--------------------------------------------ACGCGGGGAATCTTAC
C-GGGTCCGGACACACTGAGGATTGACAGACAGTTGTCTTTCCCTCCCTTCGGGGTGGGA
TTACAAAAGATAACAGATCTTTCATGATCATGTGATGGGTGGTGCATGGCCGTTCTTAGT
TCGTGGAGTGATCTGTCTGCTTAATTGCGTTTCAAATTTTATATTTGTTAACATGCGAGT
CTTCAATGACGGCCACTCCACCTTATAGACATTATATGATATGCACATTTGTGTATTTGA
TTATAACTTGTCTGGAGTCTGGCTCGATTTTTTTGACTCAATTGAACGCAACGGACGTGA
TTGCAAGTCCTTGTTGAACAAATTATATATATACTACTTCATCATTAGTATATATAGTTC
GCTTCTCATGTCGTAGCAGTCAAACGGGCGGGCGTCTTAATTGGCGCGGTCACGAGGCTT
AATATGCTGCGGCTGGGGAAAACTTGGGCGACCGCTGTAATACTTCTCTCTTAAACCAGA
GGAAGATTGCGGCAATAACAGGTCTGTGATGCCCTCAGATGTCCCGGGCCGCACACGTGC
TACATTGATTAGCGCAGTGCGCATACTTACATATAGATCATTGATTGGTTATTTATAACC
GTCAATATCGCCTTGTCTGAAAGGACTAGGTAATCTATTGTAAGTGCTGGTTCCTCCTCC
CGTTGAGCATTTTAATAATGGTCTCTCTACATCCCTAGCACATGATGTC-----------
TAGTTGAGTTCTGCCATTTATGCAAGT---------------------------------
------------------------------------------------------------
------------------------------------------------------------
------------------------------------------------------------
---------------------------------------
>265|Gsiphonifera
--------------------------------------------ACGCGGGGAATCTTAC
CGGGGTCCGGACACACTGAGGATTGACAGACAGTTGTCTTTCCCTCCCTTCGGGGTGGGA
TTACAAAAGATAACAGATCTTTCATGATCATGTGATGGGTGGTGCATGGCCGTTCTTAGT
TCGTGGAGTGATCTGTCTGCTTAATTGCGTTTCAAATTTTATATTTGTTAACATGCGAGT
CTTCAATGACGGCCACTCCACCTTATAGACATTATATGATATGCACATTTGTGTATTTGA
TTATAACTTGTCTGGAGTCTGGCTCGATTTTTTTGACTCAATTGAACGCAACGGACGTGA
TTGCAAGTCCTTGTTGAACAAATTATATATATACTACTTCATCATTAGTATATATAGTTC
GCTTCTCATGTCGTAGCAGTCAAACGGGCGGGCGTCTTAATTGGCGCGGTCACGAGGCTT
AATATGCTGCGGCTGGGGAAAACTTGGGCGACCGCTGTAATACTTCTCTCTTAAACCAGA
GGAAGATTGCGGCAATAACAGGTCTGTGATGCCCTCAGATGTCCCGGGCCGCACACGTGC
TACATTGATTAGCGCAG-------------------------------------------
------------------------------------------------------------
------------------------------------------------------------
------------------------------------------------------------
------------------------------------------------------------
------------------------------------------------------------
------------------------------------------------------------
---------------------------------------
>3567|Gsiphonifera
------------------------------------------------------------
------------------------------------------------------------
------------------------------------------------------------
------------------------------------------------------------
------------------------------------------------------------
------------------------------------------------------------
------------------------------------------------------------
-----------------------------------CTTAATTGGCGCGGTCACGAGGCTT
AATATGCTGCGGCTGGGGAAAACTTGGGCGACCGCTGTAATACTTCTCTCTTAAACCAGA
GGAAGATTGCGGCAATAACAGGTCTGTGATGCCCTCAGATGTCCCGGGCCGCA-------
------------------------------------------------------------
------------------------------------------------------------
------------------------------------------------------------
------------------------------------------------------------
------------------------------------------------------------
------------------------------------------------------------
------------------------------------------------------------
---------------------------------------
>452|Gsiphonifera
--------------------------------------------ACGCGGGGAATCTTAC
C-GGGTCCGGACACACTGAGGATTGACAGACAGTTGTCTTTCCCTCCCTTCGGGGTGGGA
TTACAAAAGATAACAGATCTTTCATGATCATGTGATGGGTGGTGCATGGCCGTTCTTAGT
TCGTGGAGTGATCTGTCTGCTTAATTGCGTTTCAAATTTTATATTTGTTAACATGCGAGT
CTTCAATGACGGCCACTCCACCTTATAGACATTATATGATATGCACATTTGTGTATTTGA
TTATAACTTGTCTGGAGTCTGGCTCGATTTTTTTGACTCAATTGAACGCAACGGACGTGA
TTGCAAGTCCTTGTTGAACAAATTATATATATACTACTTCATCATTAGTATATATAGTTC
GCTTCTCATGTCGTAGCAGTCAAACGGGCGGGCGTCTTAATTGGCGCGGTCACGAGGCTT
AATATGCTGCGGCTGGGGAAAACTTGGGCGACCGCTGTAATACTTCTCTCTTAAACCAGA
GGAAGATTGCGGCAATAACAGGTCTGTGATGCCCTCAGATGTCCCGGGCCGCACACGTGC
TACATTGATTAGCGCAGTGCGCATACTTACATATAGATCATTGATTGGTTATTTATAACC
GTCAATATCGCCTTGTCTGAAAGGACTAGGTAATCTATTGTAAGTGCTGGTTCCTCCTCC
CGTTGAGCATTTTAATAATGGTCTCTCTACATCCCTAGCACATGATGTCTAGTGCGATTG
TAGTTGAGTTCTGCCATTTATGCAAGTGTCAATTCTCAGTGGGGACAGCCATTTGATAAT
TCTTTGGCTCGGCCTCAACTA---ATGCCTTGTACGGGTCTTGGTTCAACAGACCACCCG
GAATACGTCCCTGCCCTTT-----------------------------------------
------------------------------------------------------------
------------------------------------------
>466|Gsiphonifera
--------------------------------------------ACGCGGGGAATCTTAC
C-GGGTCCGGACACACTGAGGATTGACAGACAGTTGTCTTTCCCTCCCTTCGGGGTGGGA
TTACAAAAGATAACAGATCTTTCATGATCATGTGATGGGTGGTGCATGGCCGTTCTTAGT
TCGTGGAGTGATCTGTCTGCTTAATTGCGTTTCAAATTTTATATTTGTTAACATGCGAGT
CTTCAATGACGGCCACTCCACCTTATAGACATTATATGATATGCACATTTGTGTATTTGA
TTATAACTTGTCTGGAGTCTGGCTCGATTTTTTTGACTCAATTGAACGCAACGGACGTGA
TTGCAAGTCCTTGTTGAACAAATTATATATATACTACTTCATCATTAGTATATATAGTTC
GCTTCTCATGTCGTAGCAGTCAAACGGGCGGGCGTCTTAATTGGCGCGGTCACGAGGCTT
AATATGCTGCGGCTGGGGAAAACTTGGGCGACCGCTGTAATACTTCTCTCTTAAACCAGA
GGAAGATTGCGGCAATAACAGGTCTGTGATGCCCTCAGATGTCCCGGGCCGCACACGTGC
TACATTGATTAGCGCAGTGCGCATACTTACATATAGATCATTGATTGGTTATTTATAACC
GTCAATATCGCCTTGTCTGAAAGGACTAGGTAATCTATTGTAAGTGCTGGTTCCTCCTCC
CGTTGAGCATTTTAATAATGGTCTCTCTACATCCCTAGCACATGATGTCTAGTGCGATTG
TAGTTGAGTTCTGCCATTTATGC-------------------------------------
------------------------------------------------------------
------------------------------------------------------------
------------------------------------------------------------
---------------------------------------
>3006|Gsiphonifera
------------------------------------------------------------
------------------------------------------------------------
------------------------------------------------------------
------------------------------------------------------------
------------------------------------------------------------
----------------------------------------------------------GA
TTGCAAGTCCTTGTTGAACAAATTATATATATACTACTTCATCATTAGTATATATAGTTC
GCTTCTCATGTCGTAGCAGTCAAACAGGCGGGCGTCTTAATTGGCGCGGTCACGAGGCTT
AATATGCTGCGGCTGGGGAAAACTTGGGCGACCGCTGTAATACTTCTCTCTTAAACCAGA
GGAAGATTGCGGCAATAACAGGTCTGTGATGCCCTCAGATGTCCCGGG------------
------------------------------------------------------------
------------------------------------------------------------
------------------------------------------------------------
------------------------------------------------------------
------------------------------------------------------------
------------------------------------------------------------
------------------------------------------------------------
---------------------------------------
>239|Gsiphonifera
-------------------------------------------------GGGAATCTTAC
CGGGATCCGGACACACTGAGGATTGACAGACAGTTGTCTTTCCCTCCCTTCGGGGTGGGA
TTACAAAAGATAACAGATCTTTCATGATCATGTGATGGGTGGTGCATGGCCGTTCTTAGT
TCGTGGAGTGATCTGTCTGCTTAATTGCGTTTCAAATTTTATATTTGTTAACATGCGAGT
CTTCAATGACGGCCACTCCACCTTATAGACATTATATGATATGCACATTTGTGTATTTGA
TTATAACTTGTCTGGAGTCTGGCTCGATTTTTTTGACTCAATTGAACGCAACGGACGTGA
TTGCAAGTCCTTGTTGAACAAATTATATATATACTACTTCATCATTAGTATATATAGTTC
GCTTCTCATGTCGTAGCAGTCAAACGGGCGGGCGTCTTAATTGGCGCGGTCACGAGGCTT
AATATGCTGCGGCTGGGGAAAACTTGGGCGACCGCTGTAATACTTCTCTCTTAAACCAGA
GGAAGATTGCGGCAATAACAGGTCTGTGATGC----------------------------
------------------------------------------------------------
------------------------------------------------------------
------------------------------------------------------------
------------------------------------------------------------
------------------------------------------------------------
------------------------------------------------------------
------------------------------------------------------------
---------------------------------------
>TM120|Gsiphonifera
----------------------------------ATTTGACTCAACGCGGGGAATCTTAC
CGGGGTCCGGACACACTGAGGATTGACAGACAGTTGTCTTTCCCTCCCTTCGGGGTGGGA
TTACAAAAGATAACAGATCTTTCATGATCATGTGATGGGTGGTGCATGGCCGTTCTTAGT
TCGTGGAGTGATCTGTCTGCTTAATTGCGTTTCAAATTTTATATTTGTTAACATGCGAGT
CTTCAATGACGGCCACTCCACCTTATAGACATTATATGATATGCACATTTGTGTATTTGA
TTATAACTTGTCTGGAGTCTGGCTCGATTTTTTTGACTCAATTGAACGCAACGGACGTGA
TTGCAAGTCCTTGTTGAACAAATTATATATATACTACTTCATCATTAGTATATATAGTTC
GCTTCTCATGTCGTAGCAGTCAAACGGGCGGGCGTCTTAATTGGCGCGGTCACGAGGCTT
AATATGCTGCGGCTGGGGAAAACTTGGGCGACCGCTGTAATACTTCTCTCTTAAACCAGA
GGAAGATTGCGGCAATAACAGGTCTGTGATGC----------------------------
------------------------------------------------------------
------------------------------------------------------------
------------------------------------------------------------
------------------------------------------------------------
------------------------------------------------------------
------------------------------------------------------------
------------------------------------------------------------
---------------------------------------
>92|Gsiphonifera
--------------------------------TAATTTGACTCAACGCGGGGAATCTTAC
C-GGGTCCGGACACACTGAGGATTG-CAGACAGTTGTCTTTCCCTCCCTTCGGGGTGGGA
TTACAAAAGATAACAGATCTTTCATGATCATGTGATGGGTGGTGCATGGCCGTTCTTAGT
TCGTGGAGTGATCTGTCTGCTTAATTGCGTTTCAAATTTTATATTTGTTAACATGCGAGT
CTTCAATGACGGCCACTCCACCTTATAGACATTATATGATATGCACATTTGTGTATTTGA
TTATAACTTGTCTGGAGTCTGGCTCGATTTTTTTGACTCAATTGAACGCAACGGACGTGA
TTGCAAGTCCTTGTTGAACAAATTATATATATACTACTTCATCATTAGTATATATAGTTC
GCTTCTCATGTCGTAGCAGTCAAACGGGCGGGCGTCTTAATTGGCGCGGTCACGAGGCTT
AATATGCTGCGGCTGGGGAAAACTTGGGCGACCGCTGTAATACTTCTCTCTTAAACCAGA
GGAAGATTGCGGCAATAACAGGT-------------------------------------
------------------------------------------------------------
------------------------------------------------------------
------------------------------------------------------------
------------------------------------------------------------
------------------------------------------------------------
------------------------------------------------------------
------------------------------------------------------------
---------------------------------------
>116|Gsiphonifera
----------------------------------ATTTGACTCAACGCGGGGAATCTTAC
C-GGGTCCGGACACACTGAGGATTG-CAGACAGTTGTCTTTCCCTCCCTTCGGGGTGGGA
TTACAAAAGATAACAGATCTTTCATGATCATGTGATGGGTGGTGCATGGCCGTTCTTAGT
TCGTGGAGTGATCTGTCTGCTTAATTGCGTTTCAAATTTTATATTTGTTAACATGCGAGT
CTTCAATGACGGCCACTCCACCTTATAGACATTATATGATATGCACATTTGTGTATTTGA
TTATAACTTGTCTGGAGTCTGGCTCGATTTTTTTGACTCAATTGAACGCAACGGACGTGA
TTGCAAGTCCTTGTTGAACAAATTATATATATACTACTTCATCATTAGTATATATAGTTC
GCTTCTCATGTCGT---AGTCAAACGGGCGGGCGTCTTAATTGGCGCGGTCACGAGGCTT
AATATGCTGCGGCTGGGGAAAACTTGGGCGACCGCTGTAATACTTCTCTCTTAAACCA--
------------------------------------------------------------
------------------------------------------------------------
------------------------------------------------------------
------------------------------------------------------------
------------------------------------------------------------
------------------------------------------------------------
------------------------------------------------------------
------------------------------------------------------------
---------------------------------------
>102|Gsiphonifera
--------------------------GTGGCTTAATTTGACTCAACGCGGGGAATCTTAC
C-GGGTCCGGACACACTGAGGAT---TAGACAGTTGTCTTTCCCTCCCTTCGGGGTGGGA
TTACAAAAGATAACAGATCTTTCATGATCATGTGATGGGTGGTGCATGGCCGTTCTTAGT
TCGTGGAGTGATCTGTCTGCTTAATTGCGTTTCAAATTTTATATTTGTTAACATGCGAGT
CTTCAATGACGGCCACTCCACCTTATAGACATTATATGATATGCACATTTGTGTATTTGA
TTATAACTTGTCTGGAGTCTGGCTCGATTTTTTTGACTCAATTGAACGCAACGGACGTGA
TTGCAAGTCCTTGTTGAACAAATTATATATATACTACTTCATCATTAGTATATATAGTTC
GCTTCTCATGTCGTAGCAGTCAAACGGGCGGGCGTCTTAATTGGCGCGGTCACGAGGCTT
AATATGCTGCGGCTGGGGAAAACTTGGGCGACCGCTGTAATACTTCTCTCTTAAACCAGA
GGAAGATTGCGGCAATAACAGGTCTGTGAT------------------------------
------------------------------------------------------------
------------------------------------------------------------
------------------------------------------------------------
------------------------------------------------------------
------------------------------------------------------------
------------------------------------------------------------
------------------------------------------------------------
---------------------------------------
>TM132|Gsiphonifera
---------------------------------------------CGCGGGGAATCTTAC
C-GGGTCCGGACACACTGAGGGA---CAGACAGTTGTCTTTCCCTCCCTTCGGGGTGGGA
TTACAAAAGATAACAGATCTTTCATGATCATGTGATGGGTGGTGCATGGCCGTTCTTAGT
TCGTGGAGTGATCTGTCTGCTTAATTGCGTTTCAAATTTTATATTTGTTAACATGCGAGT
CTTCAATGACGGCCACTCCACCTTATAGACATTATATGATATGCACATTTGTGTATTTGA
TTATAACTTGTCTGGAGTCTGGCTCGATTTTTTTGACTCAATTGAACGCAACGGACGTGA
TTGCAAGTCCTTGTTGAACAAATTATATATATACTACTTCATCATTAGTATATATAGTTC
GCTTCTCATGTCGTAGCAGTCAAACGGGCGGGCGTCTTAATTGGCGCGGTCACGAGGCTT
AATATGCTGCGGCTGGGGAAAACTTGGGCGACCGCTGTAATACTTCTCTCTTAAACCAGA
GGAAGATTGCGGCAATAACAGGTCTGTGATG-----------------------------
------------------------------------------------------------
------------------------------------------------------------
------------------------------------------------------------
------------------------------------------------------------
------------------------------------------------------------
------------------------------------------------------------
------------------------------------------------------------
---------------------------------------
>24|Gsiphonifera
-----------------------------------------------------ATCTTAC
C-GGGTCCGGACACACTGAGGATTGACAGACAGTTGTCTTTC---CCCTTCGGGGTGGGA
TTACAAAAGATAACAGATCTTTCATGATCATGTGATGGGTGGTGCATGGCCGTTCTTAGT
TCGTGGAGTGATCTGTCTGCTTAATTGCGTTTCAAATTTTATATTTGTTAACATGCGAGT
CTTCAATGACGGCCGCTCCACCTTATAGACATTATATGATATGCACATTTGTGTATTTGA
TTATAACTTGTCTGGAGTCTGGCTCGATTTTTTTGACTCAATTGAACGCAACGGACGTGA
TTGCAAGTCCTTGTTGAACAAATTATATATATACTACTTCATCATTAGTATATATAGTTC
GCTTCTCATGTCGTAGCAGTCAAACGGGCGGGCGTCTTAATTGGCGCGGTCACGAGGCTT
AATATGCTGCGGC-AGGGAAAACTTGGGCGACCGCTGTAATACTTCTCTCTTAAACCAGA
GGAAGATTGCGGCAATAACAGGTCTGTGATGCCCTC---TGTCCCGGGCCGCACACGTGC
TACATTGATTA-------------------------------------------------
------------------------------------------------------------
------------------------------------------------------------
------------------------------------------------------------
------------------------------------------------------------
------------------------------------------------------------
------------------------------------------------------------
---------------------------------------
>27|Gsiphonifera
----------------------------------ATTTGACTCAACGCGGGGAATCTTAC
C-GGGTCCGGACACACTGAGG----------AGTTGTCTTTCCCTCCCTTCGGGGTGGGA
TTACAAAAGATAACAGATCTTTCATGATCATGTGATGGGTGGTGCATGGCCGTTCTTAGT
TCGTGGAGTGATCTGTCTGCTTAATTGCGTTTCAAATTTTATATTTGTTAACATGCGAGT
CTTCAATGACGGCCGCTCCACCTTATAGACATTATATGATATGCACATTTGTGTATTTGA
TTATAACTTGTCTGGAGTCTGGCTCGATTTTTTTGACTCAATTGAACGCAACGGACGTGA
TTGCAAGTCCTTGTTGAACAAATTATATATATACTACTTCATCATTAGTATATATAGTTC
GCTTCTCATGTCGTAGCAGTCAAACGGGCGGGCGTCTTAATTGGCGCGGTCACGAGGCTT
AATATGCTGCGGC-AGGGAAAACTTGGGCGACCGCTGTAATACTTCTCTCTTAAACCAGA
GGAAGATTGCGGCAATAACAGG--------------------------------------
------------------------------------------------------------
------------------------------------------------------------
------------------------------------------------------------
------------------------------------------------------------
------------------------------------------------------------
------------------------------------------------------------
------------------------------------------------------------
---------------------------------------
>TM133|Gsiphonifera
----------------------------------------------------AATCTTAC
CGGGGTCCGGACACACTGAG----GACAGACAGTTGTCTTTCCCTCCCTTCGGGGTGGGA
TTACAAAAGATAACAGATCTTTCATGATCATGTGATGGGTGGTGCATGGCCGTTCTTAGT
TCGTGGAGTGATCTGTCTGCTTAATTGCGTTTCAAATTTTATATTTGTTAACATGCGAGT
CTTCAATGACGGCCACTCCACCTTATAGACATTATATGATATGCACATTTGTGTATTTGA
TTATAACTTGTCTGGAGTCTGGCTCGATTTTCCCGACTCAATTGAACGCAACGGACGTGA
TTGCAAGTCCTTGTTGAACAAATTATATATATACTACTTCATCATTAGTATATATAGTTC
GCTTCTCATGTCGTAGCAGTCAAACGGGCGGGCGTCTTAATTGGCGCGGTCACGAG---T
AATATGCTGCGGCTGGGGAAAACTTGGGCGACCGCTGTAATACTTCT-------------
------------------------------------------------------------
------------------------------------------------------------
------------------------------------------------------------
------------------------------------------------------------
------------------------------------------------------------
------------------------------------------------------------
------------------------------------------------------------
------------------------------------------------------------
---------------------------------------
>Z69602
AAGGGCACCACAAGAGCGTGGAGCATGTGGCTTAATTTGACTCAACGCGGGGAATCTTAC
C-GGGTCCGGACACACTGAGGATTGACAGACAGTTGTCTTTCCCTCCCTTCGGGGTGGGA
TTACAAAAGATAACAGATCTTTCATGATCATGTGATGGGTGGTGCATGGCCGTTCTTAGT
TCGTGGAGTGATCTGTCTGCTTAATTGCGTTTCAAATTTTATATTTGTTAACATGCGAGT
CTTCAATGACGGCCGCTCCACCTTATAGACATTATATGATATGCACATTTGTGTATTTGA
TTATAACTTGTCTGGAGTCTGGCTCGATTTTTTTGACTCAATTGAAC---ACGGACGTGA
TTGCAAGTCCTTGTT------------------CTACTTCATCATTAGTATATATAGTTC
GCTTCTCATGTCGTAGCAGTCAAACGGGCGGGCGTCTTAATTGGCGCGGTCACGAGGCTT
AATATGCTGCGGC-AGGGAAAACTTGGGCGACCGCTGTAATACTTCTCTCTTAAACCAGA
GGAAGATTGCGGCAATAACAGGTCTGTGATGCCCTCAGATGTCCCGGGCCGCACACGTGC
TACATTGATTAGCGCAGTGCGCATACTTACATATAGATCATTGATTGGTTATTTATAACC
GTCAATATCGCCTTGTCTGAAAGGACTAGGTAATCTATTGTAAGTGCTGGTTCCTCCTCC
CGTTGAGCATTTTAATAATGGTCTCTCTACATCCCTAGCACATGATGTCTAGTGCGATTG
TAGT-------TGCCATTTATGCAAGTGTCAATTCTCAGTGGGGACAGCCATTTGATAAT
TCTTTGGCTCGGCCTCAACTAGGAATGCCTTGTACGGGTCTTGGTTCAACAGACCACCCG
GAATACG-CCCTGCCCTTTGTACACACCGCCCGTCGCTCTTACCGATGAATTGTACTGTG
AGTTTGCAGGACCGAACCCATTTTT--GGGTTTGGAAATGCAGTCAAACAGTACGATTTA
AAGGAAAGAGAAGTCGTAACAAGGCATCGGTAGGTGAACCT
>LPA|Gsiphonifera
----------CAAGAGCGTGGAGCATGTGGCTTAATTTGACTCAACGCGGGGAATCTTAC
C-GGGTCCGGACACACTGAGG-TTGACAGACAGTTGTCTTTCCCTCCCTTCGGGGTGGGA
TTACAAAAGATAACAGATCTTTCATGATCATGTGATGGGTGGTGCATGGCCGTTCTTAGT
TCGTGGAGTGATCTGTCTGCTTAATTGCGTTTCAAATTTTATATTTGTTAACATGCGAGT
CTTCAATGACGGCCGCTCCACCTTATAGACATTATATGATATGCACATTTGTGTATTTGA
TTATAACTTGTCTGGAGTCTGGCTCGATTTTTTTGACTCAATTGAACGCAACGGACGTGA
TTGCAAGTCCTTGTTGAACAAATTATATATATACTACTTCATCATTAGTATATATAGTTC
GCTTCTCATGTCGTA-CAGTCAAACGGGCGGGCGTCTTAATTGGCGC-------------
------------------------------------------------------------
------------------------------------------------------------
------------------------------------------------------------
------------------------------------------------------------
------------------------------------------------------------
------------------------------------------------------------
------------------------------------------------------------
------------------------------------------------------------
------------------------------------------------------------
---------------------------------------
>TM119|Gsiphonifera
----------------------------GGCTTAATTTGACTCAACGCGGGGAATCTTAC
CGGGGTCCGGACACACTGAG---TGACAGACAGTTGTCTTTCCCTCCCTTCGGGGTGGGA
TTACAAAAGATAACAGATCTTTCATGATCATGTGATGGGTGGTGCATGGCCGTTCTTAGT
TCGTGGAGTGATCTGTCTGCTTAATTGCGTTTCAAATTTTATATTTGTTAACATGCGAGT
CTTCAATGACGGCCACTCCACCTTATAGACATTATATGATATGCACATTTGTGTATTTGA
TTATAACTTGTCTGGAGTCTGGCTCGATTTTTTTGACTCAATTGAACGCAACGGACGTGA
TTGCAAGTCCTTGTTGAACAAATTATATATATACTACTTCATCATTAGTATATATAGTTC
GCTTCTCATGTCGTA-----CAAACGGGCGGGCGTCTTAATTGGCGCGG-----AGGCTT
AATATGCTGCGG------------------------------------------------
------------------------------------------------------------
------------------------------------------------------------
------------------------------------------------------------
------------------------------------------------------------
------------------------------------------------------------
------------------------------------------------------------
------------------------------------------------------------
------------------------------------------------------------
---------------------------------------
>TM117|Gsiphonifera
----------------------------------------------------AATCTTAC
CGGGGTCCGGACACACTGAG------CAGACAGTTGTCTTTCCCTCCCTTCGGGGTGGGA
T---AAAAGATAACAGATCTTTCATGATCATGTGATGGGTGGTGCATGGCCGTTCTTAGT
TCGTGGAGTGATCTGTCTGCTTAATTGCGTTTCAAATTTTATATTTGTTAACATGCGAGT
CTTCAATGACGGCCACTCCACCTTATAGACATTATATGATATGCACATTTGTGTATTTGA
TTATAACTTGTCTGGAGTCTGGCTCGATTTTTTTGACTCAATTGAACGCAACGGACGTGA
TTGCAAGTCCTTGTTGAACAAATTATATATATACTACTTCATCATTAGTATATATAGTT-
--TTCTCATGTC-------TCAAACGGGCGGGCGTCTTAATTGGCGCGG-----------
------------------------------------------------------------
------------------------------------------------------------
------------------------------------------------------------
------------------------------------------------------------
------------------------------------------------------------
------------------------------------------------------------
------------------------------------------------------------
------------------------------------------------------------
------------------------------------------------------------
---------------------------------------
>U80788
----GCACTACAAGAGCGTGGAGCATGTGGCTTAATTTGACTCAACGCGGGGAATCTTAC
CGGGTCCGGACACACTGAGGATTGACAGACAATTGTCTTTTTGTCAAATTAAAAGACAAA
AGATAACAGATCTTTCATGATTATGTGATGGGTGGTGCATGGCCGTTCTTAGTTCGTGGA
GTGATCTGTCTGCTTAATTGCGTTTCAAATATATTTTATTATAT-ACGAGTCTACAAAGG
AGTGGTTCATT---AACAGACAATCATA--------TCTTTGAGCGTCTGGAATCTACTC
T-ATTTGGCTCAATTGAACGCAACGGACGTGATCGCGAGTCCTTGTTGAACTTCAGTATA
TATTGACTTTCCCCGTAGGAAGGGATTGGCAATAATTGAATGTTCGCTTTCTATTAGGTT
TGTATG--TAATCTCAAAATTACATGTATTTGTAATGGCGAGTGATCAC-------ACCT
ATAGGAAAACTCGGGCGACCGCTGTAATATTTCTCTTTAAAACAGAGGAAGATTGCGGCA
ATAACAGGTCTGTGATGCCCTCAGATGTCCCGGGCCGCACACGTGCTACATTGATTAGCG
CAGTGCGCATACTTTCAATATGATACATTAGATTGGATAGCT---TTTGCTTCCATCTAA
TACTATCCGGCTTGAGAAGGCTGGGTAATCAATTGTAAGTGCTGGTTCCTCCTCCCGTTG
AGCATTTTAATAATGGCCTCTCTACATCCCTAGTAATATGACTAGTGCGATTGTAGTTGA
GCCTTGCCATTTATGCAAGTGTCAATTCTCAGTGGGGACAGACATTTGATAATTCTTTGT
CTCGTTCTTAACTAGGAATGCCTTGTACGGGTCTTGGTTCAACAGACCACCCGGAATACG
TCCCTGCCCTTTGTACACACCGCCCGTCGCTCTTACCGATGAATTTCCCTGTGAGTTTGA
AGGACTGATGGTTGAAAATCATTGGAAATTCTGTCAAACAGCGAGATTTAAAGGAAAGAG
AAGTCGTAAC----------------------------------
>AS217|Gsiphonifera
-----------------------CATGTGGCTTAATTTGACTCAACGCGGGGAATCTTAC
CGGGTCCGGACACACTGAGGATTGACAGACAATTGTCTTTTTGTCAAATTAAAAGACAAA
AGATAACAGATCTTTCATGATTATGTGATGGGTGGTGCATGGCCGTTCTTAGTTCGTGGA
GTGATCTGTCTGCTTAATTGCGTTTCAAATATATTTTATTATAT-ACGAGTCTACAAAGG
AGTGGTTCATT---AACAGACAATCATA--------TCTTTGAGCGTCTGGAATCTACTC
T-ATTTGGCTCAATTGAACGCAACGGACGTGATCGCGAGTCCTTGTTGAACTTCAGTATA
TATTGACTTTCCCCGTAGGAAGGGATTGGCAATAATTGAATGTTCGCTTTCTATTAGGTT
TGTATG--TAATCTCAAAATTACATGTATTTGTAATGGCGAGTGATCAC-------ACCT
ATAGGAAAACTCGGGCGACCGCTGTAATATTTCTCTTTAAAACAGAGGAAGATTGCGGCA
ATAACAGGTCTGTGATG-------------------------------------------
------------------------------------------------------------
------------------------------------------------------------
------------------------------------------------------------
------------------------------------------------------------
------------------------------------------------------------
------------------------------------------------------------
------------------------------------------------------------
--------------------------------------------
>AS262|Gsiphonifera
-----------------------CATGTGGCTTAATTTGACT---CGCGGGGAATCTTAC
CGGGTCCGGACACACTGAGGATTGACAGACAATTGTCTTTTTGTCAAATTAAAAGACAAA
AGATAACAGATCTTTCATGATTATGTGATGGGTGGTGCATGGCCGTTCTTAGTTCGTGGA
GTGATCTGTCTGCTTAATTGCGTTTCAAATATATTTTATTATAT-ACGAGTCTACAAAGG
AGTGGTTCATT---AACAGACAATCATA--------TCTTTGAGCGTCTGGAATCTACTC
T-ATTTGGCTCAATTGAACGCAACGGACGTGATCGCGAGTCCTTGTTGAACTTCAGTATA
TATTGACTTTCCCCGTAGGAAGGGATTGGCAATAATTGAATGTTCGCTTTCTATTAGGTT
TGTATG--TAATCTCAAAATTACATGTATTTGTAATGGCGAGTGATCAC-------ACCT
ATAGGAAAACTCGGGCGACCGCTGTAATATTTCTCTTTAAAACAGAGGAAGATTGCGGCA
ATAACAGGTCTGTGATG-------------------------------------------
------------------------------------------------------------
------------------------------------------------------------
------------------------------------------------------------
------------------------------------------------------------
------------------------------------------------------------
------------------------------------------------------------
------------------------------------------------------------
--------------------------------------------
>402|Gsiphonifera
----------------------------------ATTTGACTCAACGCGGGGAATCTTAC
CGGGTCCGGACACACTGAGGATTGACAGACAATTGTCTTTTTGTCAAATTAAAAGACAAA
AGATAACAGATCTTTCATGATTATGTGATGGGTGGTGCATGGCCGTTCTTAGTTCGTGGA
GTGATCTGTCTGCTTAATTGCGTTTCAAATATATTTTATTATAT-ACGAGTCTACAAAGG
AGTGGTTCATT---AACAGACAATCATA--------TCTTTGAGCGTCTGGAATCTACTC
T-ATTTGGCTCAATTGAACGCAACGGACGTGATCGCGAGTCCTTGTTGAACTTCAGTATA
TATTGACTTTCCCCGTAGGAAGGGATTGGCAATAATTGAATGTTCGCTTTCTATTAGGTT
TGTATG--TAATCTCAAAATTACATGTATTTGTAATGGCGAGTGATCAC-------ACCT
ATAGGAAAACTCGGGCGACCGCTGTAATATTTCTCTTTAAAACAGAGGAAGATTGCGGCA
ATAACAGG----------------------------------------------------
------------------------------------------------------------
------------------------------------------------------------
------------------------------------------------------------
------------------------------------------------------------
------------------------------------------------------------
------------------------------------------------------------
------------------------------------------------------------
--------------------------------------------
>483|Gsiphonifera
--------------------------------------------ACGCGGGGAATCTTAC
CGGGTCCGGACACACTGAGGATTGACAGACAATTGTCTTTTTGTCAAATTAAAAGACAAA
AGATAACAGATCTTTCATGATTATGTGATGGGTGG-----------TCTTAGTTCGTGGA
GTGATCTGTCTGCTTAATTGCGTTTCAA--ATATTTTATTATAT-ACGAGTCTACAAAGG
AGTGGTTCATT---AACAGACAATCATA--------TCTTTGAGCGTCTGGAATCTACTC
T-ATTTGGCTCAATTGAACGCAACGGACGTGATCGCGAGTCCTTGTTGAACTTCAGTATA
TATTGACTTTCCCCGTAGGAAGGGATTGGCAATAATTGAATGTTCGCTTTCTATTAGGTT
TGTATG--TAATCTCAAAATTACATGTATTTGTAATGGCGAGTGATCAC-------ACCT
ATAGGAAAACTCGGGCGACCGCTGTAATATTTCTCTTTAAAACAGAGGAAGATTGCGGCA
ATAACAGGTCTGTGATGCCCTCAGATGTCCCGGGCCGCACACGTGCTACATTGATTAGCG
CAGTGCGCATACTTTCAATATGATACATTAGATTGGATAGCT---TTTGCTTCCATCTAA
TACTATCCGGCTTGAGAAGGCTGGGTAATCAATTGTAAGTGCTGGTTCCTCCTCCCGTTG
AGCATTTTAATAATGGCCTCTCTACATCCCTAGTAATATGACTA---CGATTGTAGTTGA
GCCTTGCCATTTATGCAAGTGTCAATTCTC---GGGGACAGACATTTGATAATTCTTTGT
CTCG--------------------------------------------------------
------------------------------------------------------------
------------------------------------------------------------
--------------------------------------------
>AF102227
----GCACTACAAGAGCGTGGAGCATGTGGCTTAATTTGACTCAACGCGGGGAATCTTAC
CGGGTCCGGACACACTGAGGATTGACAGACAATTGTCTTTTTGTCAAATTTAAAGACAAA
AGATAACAGATCTTTCATGATTATGTGATGGGTGGTGCATGGCCGTTCTTAGTTCGTGGA
GTGATCTGTCTGCTTAATTGCGTTTCAAATATATTTTATTATATAACGAGTCTACAAAGG
AGTGGTTCATT---AACAGACAATCATA--------TCTTTGAGCGTCTGGAATCTACTC
T-ATTTGGCTCAATTGAACGCAACGGACGTGATCGCGAGTCCTTGTTGAACTTCAGTATA
TATTGACTATCCCCGTAGGAAGGGATTGGCAATAATTGAATGTTCGCTTTCTATTAGGTG
TGTATATATAGTCTCAAAATTACATGTATTTGTAATGGCGAGTAATATAT-TACTATCCT
GTAGGAAAACTCGGGCGACCGCTGTAATATTTCTCTTTAAAACAGAGGAAGATTGCGGCA
ATAACAGGTCTGTGATGCCCTCAGATGTCCCGGGCCGCACACGTGCTACATTGATTAGCG
CAGTGCGCATACTTTCAATATGATACATTAGATTGGATTGTTCTGTTGAGCTCCATCTAA
TACTATCCGGCTTGAGAAGGCTGGGTAATCAATTGTAAGTGCTGGTTCCTCCTCCCGTTG
AGCATTTTAATAATGGCCTCTCTACATCCCTAGCAATATGCCTAGTGCGATTGTAGTTGA
GCCTTGCCATTTATGCAAGTGTCAATTCTCAGTGGGGACAGACATTTGATAATTCTTTGT
CTCGTTCTTAACTAGGAATGCCTTGTACGGGTCTTGGTTCAACAGACCACCCGGAATACG
TCCCTGCCCTTTGTACACACCGCCCGTCGCTCTTACCGATGAATTTCCCTGTGAGTTTGA
AGGACTGATGGTTGCAAAATCATTGGAAATTCTGTCAAACAGCGAGATTTAAAGGAAAGA
GAAGTCGTAAC---------------------------------
>SB22|Gsiphonifera
----GCACTACAAGAGCGTGGAGCATGTGGCTTAATTTGACTCAACGCGGGGAATCTTAC
CGGGTCCGGACACACTGAGGATTGACAGACAATTGTCTTTTTGTCAAATTTAAAGACAAA
AGATAACAGATCTTTCATGATTATGTGATGGGTGGTGCATGGCCGTTCTTAGTTCGTGGA
GTGATCTGTCTGCTTAATTGCGTTTCAAATATATTTTATTATATAACGAGTCTACAAAGG
AGTGGTTCATT---AACAGACAATCATA--------TCTTTGAGCGTCTGGAATCTACTC
T-ATTTGGCTCAATTGAACGCAACGGACGTGATCGCGAGTCCTTGTTGAACTTCAGTATA
TATTGACTATCCCCGTAGGAAGGGATTGGCAATAATTGAATGTTCGCTTTCTATTAGGTG
TGTATATATAGTCTCAAAATTACATGTATTTGTAATGGCGAGTAATATAT-TACTATCCT
GTAGGAAAACTCGGGCGACCGCTGTAATATTTCTCTTTAAAACAGAGGAAGATTGCGGCA
ATAACAGGTCTGTGATGCCCTCAGATGTCCCGGGCCGCACACGTGCTACATTGATTAGCG
CAGTGCGCATACTTTCAATATGATACATTAGATTGGATTGTTCTGTTGAGCTCCATCTAA
TACTATCCGGCTTGAGAAGGCTGGGTAATCAATTGTAAGTGCTGGTTCCTCCTCCCGTTG
AGCATTTTAATAATGGCCTCTCTACATCCCTAGCAATATGCCTAGTGCGATTGTAGTTGA
GCCTTGCCATTTATGCAAGTGTCAATTCTCAGTGGGGACAGACATTTGATAATTCTTTGT
CTCGTTCTTAACTAGGAATGCCTTGTACGGGTCTTGGTTCAACAGACCACCCGGAATACG
TCCCTGCCCTTTGTACACACCGCCCGTCGCTCTTACCGATGAATTTCCCTGTGAGTTTGA
AGGACTGATGGTTGCAAAATCATTGGAAATTCTGTCAAACAGCGAGATTTAAAGGAAAGA
GAAGTCGTAACAAGGC----------------------------
>198|Gsiphonifera
--------------------------------------------ACGCGGGGAATCTTAC
CGGGTCCGGACACACTGAGGATTGACAGACAATTGTCTTTTTGTCAAATTTAAAGACAAA
AGATAACAGATCTTTCATGATTATGTGATGGGTGGTGCATGGCCGTTCTTAGTTCGTGGA
GTGATCTGTCTGCTTAATTGCGTTTCAAATATATTTTATTATATAACGAGTCTACAAAGG
AGTGGTTCATT---AACAGACAATCATA--------TCTTTGAGCGTCTGGAATCTACTC
T-ATTTGGCTCAATTGAACGCAACGGACGTGATCGCGAGTCCTTGTTGAACTTCAGTATA
TATTGACTATCCCCGTAGGAAGGGATTGGCAATAATTGAATGTTCGCTTTCTATTAGGTG
TGTATATATAGTCTCAAAATTACATGTATTTGTAATGGCGAGTAATATTTATACTATCCT
GTAGGAAAACTCGGGCGACCGCTGTAATATTTCTCTTTAAAACAGAGGAAGATTGCGGCA
ATAACAGGTCTGTGATGCCCTCAGATGTCCCGGGCCGCACACGTGCTACATTGATTAGCG
CAGTGCGCATACTTTCAATATGATACATTAGATTGGATTGTTCTGTTGAGCTCCATCTAA
TACTATCCGGCTTGAGAAGGCTGGGTAATCAATTGTAAGTGCTGGTTCCTCCTCCCGTTG
AGCATTTTAATAATGGCCTCTCTACATCCCTAGCAATATGCCTAGTGCGATTGTAGTTGA
GCCTTGCCATTTATGCAAGTGTCAATTCTCAGTGGGGACAGACATTTGATAATTCTTTGT
CTCGTTCTTAACTAGGAATGCCTTGTACGGGTCTTGGTTCAACAGACCACCCGGAATACG
TCCCTGCCCTTTGTACACACCGCCCGTCGCTCTTACCGATGAATTTCCCTGTGAGTTTGA
AGGACTGATGGTTGCAAA------------------------------------------
--------------------------------------------
>A526|Gsiphonifera
--------------AGCGTGGAGCATGTGGCTTAATTTGACTCAACGCGGGGAATCTTAC
CGGGTCCGGACACACTGAGGATTGACAGACAATTGTCTTTTTGTCAAATTTAAAGACAAA
AGATAACAGATCTTTCATGATTATGTGATGGGTGGTGCATGGCCGTTCTTAGTTCGTGGA
GTGATCTGTCTGCTTAATTGCGTTTCAAATATATTTTATTATATAACGAGTCTACAAAGG
AGTGGTTCATT---AACAGACAATCATA--------TCTTTGAGCGTCTGGAATCTACTC
T-ATTTGGCTCAATTGAACGCAACGGACGTGATCGCGAGTCCTTGTTGAACTTCAGTATA
TATTGACTATCCCCGTAGGAAGGGATTGGCAATAATTGAATGTTCGCTTTCTATTAGGTG
TGTATATATAGTCTCAAAATTACATGTATTTGTAATGGCGAGTAATATTTATACTATCCT
GTAGGAAAACTCGGGCGACCGCTGTAATATTTCTCTTTAAAACAGAGGAAGATTGCGGCA
ATAACAGGTCTGTGATGCCCTCAGATGTCCCGGGCCGCACACGTGCTACATTGATTAGCG
CAGTGCGCATACTTTCAATATGATACATTAGATTGGATTGTTCTGTTGAGCTCCATCTAA
TACTATCCGGCTTGAGAAGGCTGGGTAATCAATTGTAAGTGCTGGTTCCTCCTCCCGTTG
AGCATTTTAATAATGGCCTCTCTACATCCCTAGCAATATGCCTAGTGCGATTGTAGTTGA
GCCTTGCCATTTATGCAAGTGTCAATTCTCAGTGGGGACAGACATTTGATAATTCTTTGT
CTCGTTCTTAACTAGGAATGCCTTGTACGGGTCTTGGTTCAACAGACCACCCGGAATACG
TCCCTGCCCTTTGTACACACCGCCCGTCGCTCTTACCGATGAATTTCCCTGTGAGTTTGA
AGGACTGATGGTTGCAAAATCATTGGAAATTCTGTCAAACAGCGAGA-------------
--------------------------------------------
>2163|Gsiphonifera
--------------AGCGTGGAGCATGTGGCTTAATTTGACTCAACGCGGGGAATCTTAC
CGGGTCCGGACACACTGAGGATTGACAGACAATTGTCTTTTTGTCAAATTTAAAGACAAA
AGATAACAGATCTTTCATGATTATGTGATGGGTGGTGCATGGCCGTTCTTAGTTCGTGGA
GTGATCTGTCTGCTTAATTGCGTTTCAAATATATTTTATTATATAACGAGTCTACAAAGG
AGTGGTTCATT---AACAGACAATCATA--------TCTTTGAGCGTCTGGAATCTACTC
T-ATTTGGCTCAATTGAACGCAACGGACGTGATCGCGAGTCCTTGTTGAACTTCAGTATA
TATTGACTATCCCCGTAGGAAGGGATTGGCAATAATTGAATGTTCGCTTTCTATTAGGTG
TGTATATATAGTCTCAAAATTACATGTATTTGTAATGGCGAGTAATATTTATACTATCCT
GTAGGAAAACTCGGGCGACCGCTGTAATATTTCTCTTTAAAACAGAGGAAGATTGCGGCA
ATAACAGGTCTGTGATGCCCTCAGATGTCCCGGGCCGCACACGTGCTACATTGATTAGCG
CAGTGCGCATACTTTCAATATGATACATTAGATTGGATTGTTCTGTTGAGCTCCATCTAA
TACTATCCGGCTTGAGAAGGCTGGGTAATCAATTGTAAGTGCTGGTTCCTCCTCCCGTTG
AGCATTTTAATAATGGCCTCTCTACATCCCTAGCAATATGCCTAGTGCGATTGTAGTTGA
GCCTTGCCATTTATGCAAGTGTCAATTCTCAGTGGGGACAGACATTTGATAATTCTTTGT
CTCGTTCTTAACTAGGAATGCCTTGTACGGGTCTTGGTTCAACAGACCACCCGGAATACG
TCCCTGCCCTTTGTACACACCGCCCGTCGCTCTTACCGATGAATTTCCCTGTGAGTTTGA
AGGACTGATGGTTGCAAAATCATTGGAAATTCTGTCAAACAGCGAGA-------------
--------------------------------------------
>A493|Gsiphonifera
--------------AGCGTGGAGCATGTGGCTTAATTTGACTCAACGCGGGGAATCTTAC
CGGGTCCGGACACACTGAGGATTGACAGACAATTGTCTTTTTGTCAAATTTAAAGACAAA
AGATAACAGATCTTTCATGATTATGTGATGGGTGGTGCATGGCCGTTCTTAGTTCGTGGA
GTGATCTGTCTGCTTAATTGCGTTTCAAATATATTTTATTATATAACGAGTCTACAAAGG
AGTGGTTCATT---AACAGACAATCATA--------TCTTTGAGCGTCTGGAATCTACTC
T-ATTTGGCTCAATTGAACGCAACGGACGTGATCGCGAGTCCTTGTTGAACTTCAGTATA
TATTGACTATCCCCGTAGGAAGGGATTGGCAATAATTGAATGTTCGCTTTCTATTAGGTG
TGTATATATAGTCTCAAAATTACATGTATTTGTAATGGCGAGTAATATTTATACTATCCT
GTAGGAAAACTCGGGCGACCGCTGTAATATTTCTCTTTAAAACAGAGGAAGATTGCGGCA
ATAACAGGTCTGTGATGCCCTCAGATGTCCCGGGCCGCACACGTGCTACATTGATTAGCG
CAGTGCGCATACTTTCAATATGATACATTAGATTGGATTGTTCTGTTGAGCTCCATCTAA
TACTATCCGGCTTGAGAAGGCTGGGTAATCAATTGTAAGTGCTGGTTCCTCCTCCCGTTG
AGCATTTTAATAATGGCCTCTCTACATCCCTAGCAATATGCCTAGTGCGATTGTAGTTGA
GCCTTGCCATTTATGCAAGTGTCAATTCTCAGTGGGGACAGACATTTGATAATTCTTTGT
CTCGTTCTTAACTAGGAATGCCTTGTACGGGTCTTGGTTCAACAGACCACCCGGAATACG
TCCCTGCCCTTTGTACACACCGCCCGTCGCTCTTACCGATGAATTTCCCTGTGAGTTTGA
AGGACTGATGGTTGCAAAATCATTGGAAATTCTGTCAAACAGCGAGATT-----------
--------------------------------------------
>P34|Gsiphonifera
----GCACCACAAGAGCGTGGAGCATGTGGCTTAATTTGACTCAACGCGGGGAATCTTAC
CGGGTCCGGACACACTGAGGATTGACAGACAATTGTCTTTTTGTCAAATTTAAAGACAAA
AGATAACAGATCTTTCATGATTATGTGATGGGTGGTGCATGGCCGTTCTTAGTTCGTGGA
GTGATCTGTCTGCTTAATTGCGTTTCAAATATATTTTATTATATAACGAGTCTACAAAGG
AGTGGTTCATT---AACAGACAATCATA--------TCTTTGAGCGTCTGGAATCTACTC
T-ATTTGGCTCAATTGAACGCAACGGACGTGATCGCGAGTCCTTGTTGAACTTCAGTATA
TATTGACTATCCCCGTAGGAAGGGATTGGCAATAATTGAATGTTCGCTTTCTATTAGGTG
TGTATATATAGTCTCAAAATTACATGTATTTGTAATGGCGAGTAATATTTATACTATCCT
GTAGGAAAACTCGGGCGACCGCTGTAATATTTCTCTTTAAAACAGAGGAAGATTGCGGCA
ATAACAGGTCTGTGATGCCCTCAGATGTCCCGGGCCGCACACGTGCTACATTGATTAGCG
CAGTGCGCATACTTTCAATATGATACATTAGATTGGATTGTTCTGTTGAGCTCCATCTAA
TACTATCCGGCTTGAGAAGGCTGGGTAATCAATTGTAAGTGCTGGTTCCTCCTCCCGTTG
AGCATTTTAATAATGGCCTCTCTACATCCCTAGCAATATGCCTAGTGCGATTGTAGTTGA
GCCTTGCCATTTATGCAAGTGTCAATTCTCAGTGGGGACAGACATTTGATAATTCTTTGT
CTCGTTCTTAACTAGGAATGCCTTGTACGGGTCTTGGTTCAACAGACCACCCGGAATACG
TCCCTGCCCTTTGTACACACCGCCCGTCGCTCTTACCGATGAATTTCCCTGTGAGTTTGA
AGGACTGATGGTTGCAAAATC-TTGGAAATTCTGTCAAACAGCGAGATTTAAAGGAAAGA
GAAGTCGTAACAAGGC----------------------------
>A505|Gsiphonifera
------------------------------------------------------------
------------------------------------------------------------
------------------------------------------------------------
-----------GCTTAATTGCGTTTCAAATATATTTTATTATATAACGAGTCTACAAAGG
AGTGGTTCATT---AACAGACAATCATA--------TCTTTGAGCGTCTGGAATCTACTC
T-ATTTGGCTCAATTGAACGCAACGGACGTGATCGCGAGTCCTTGTTGAACTTCAGTATA
TATTGACTATCCCCGTAGGAAGGGATTGGCAATAATTGAATGTTCGCTTTCTATTAGGTG
TGTATATATAGTCTCAAAATTACATGTATTTGTAATGGCGAGTAATATTTATACTATCCT
GTAGGAAAACTCGGGCGACCGCTGTAATATTTCTCTTTAAAACAGAGGAAGATTGCGGCA
ATAACAGGTCTGTGATGCCCTCAGATGTCCCGGGCCGCACACGTGCTACATTGATTAGCG
CAGTGCGCATACTTTCAATATGATACATTAGATTGGATTGTTCTGTTGAGCTCCATCTAA
TACTATCCGGCTTGAGAAGGCTGGGTAATCAATTGTAAGTGCTGGTTCCTCCTCCCGTTG
AGCATTTTAATAATGGCCTCTCTACATCCCTAGCAATATGCCTAGTGCGATTGTAGTTGA
GCCTTGCCATTTATGCAAGTGTCAATTCTCAGTGGGGACAGACATTTGATAATTCTTTGT
CTCGTTCTTAACTAGGAATGCCTTGTACGGGTCTTGGTTCA-------------------
------------------------------------------------------------
------------------------------------------------------------
--------------------------------------------
>Z83960
AAGGGCACCACAAGCGCGTGGAGCATGTGGCTTAATTTGACTCAACGCGGGGAATCTTAC
CGGGTCCGGACACACTGAGGATTGACAGACAATTGTCTTTTTGTCAAATTTAAAGACAAA
AGATAACAGATCTTTCATGATTATGTGATGGGTGGTGCATGGCCGTTCTTAGTTCGTGGA
GTGATCTGTCTGCTTAATTGCGTTTCAAATATATTTTATTATATAACGAGTCTACAAAGG
AGTGGTTCATT---AACAGACAATCATA--------TCTTTGAGCGTCTGGAATCTACTC
T-ATTTGGCTCAATTGAACGCAACGGACGTGATCGCGAGTCCTTGTTGAACTTCAGTATA
TATTGACTATCCCCGTAGGAAGGGATTGGCAATAATTGAATGTTCGCTTTCTATTAGGTG
TGTATATATAGTCTCAAAATTACATGTATTTGTAATGGCGAGTAATATTTATACTATCCT
GTAGGAAAACTCGGGCGACCGCTGTAATATTTCTCTTTAAAACAGAGGAAGATTGCGGCA
ATAACAGGTCTGTGATGCCCTCAGATGTCCCGGGCCGCACACGTGCTACATTGATT---G
CAGTGCGCATACTTTCAATATGATACATTAGATTGGATTGTTCTGTTGAGCTCCATCTAA
TACTATCCGGCTTGAGAAGGCTGGGTAATCAATTGTAAGTGCTGGTTCCTCCTCCCGTTG
AGCATTTTAATAATGGCCTCTCTACATCCCTAGCAATATGCCTAGTGCGATTGTAGTTGA
GCCTTGCCATTTATGCAAG---CAATTCTCAGTGGGGACAGACATTTGATAATTCTTTGT
CTCGTTCTTAACTAGGAATGCCTTGTACGGGTCTTGGTTCAACAGACCACCCGGAATACG
TCCCTGCCCTTTGTACACACCGCCCGTCGCTCTTACCGATGAATTTCCCTGTGAGTTTGA
AGGACTGATGGTTGCAAAATCATTGGAAATTCTGTCAAACAGCGAGATTTAAAGGAAAGA
GAAGTCGTAACAAGGCATCAGTAGGTGAACCT------------
>AB468870
AAGGGCACCACAAGAGCGTGGAGCATGTGGCTTAATTTGACTCAACGCGGGGAATCTTAC
CGGGTCCGGACACACTGAGGATTGACAGACAATTGTCTTTTTGTCAAATTTAAAGACAAA
AGATAACAGATCTTTCATGATTATGTGATGGGTGGTGCATGGCCGTTCTTAGTTCGTGGA
GTGATCTGTCTGCTTAATTGCGTTTCAAATATATTTTATTATATAACGAGTCTACAAAGG
AGTGGTTCATT---AACAGACAATCATA--------TCTTTGAGCGTCTGGAATCTACTC
T-ATTTGGCTCAATTGAACGCAACGGACGTGATCGCGAGTCCTTGTTGAACTTCAGTATA
TATTGACTATCCCCGTAGGAAGGGATTGGCAATAATTGAATGTTCGCTTTCTATTAGGTG
TGTATATATAGTCTCAAAATTACATGTATTTGTAATGGCGAGTAATATTTATACTATCCT
GTAGGAAAACTCGGGCGACCGCTGTAATATTTCTCTTTAAAACAGAAGAAGATTGCGGCA
ATAACAGGTCTGTGATGCCCTCAGATGTCCCGGGCCGCACACGTGCTACATTGATTAGCG
CAGTGCGCATACTTTCAATATGATACATTAGATTGGATTGTTCTGTTGAGCTCCATCTAA
TACTATCCGGCTTGAGAAGGCTGGGTAATCAATTGTAAGTGCTGGTTCCTCCTCCCGTTG
AGCATTTTAATAATGGCCTCTCTACATCCCTAGCAATATGCCTAGTGCGATTGTAGTTGA
GCCTTGCCATTTATGCAAGTGTCAATTCTCAGTGGGGACAGACATTTGATAATACTTTGT
CTCGTTCTTAACTAGGAATGCCTTGTACGGGTCTTGGTTCAACAGACCACCCGGAATACG
TCCCTGCCCTTTGTACACACCGCCCGTCGCTCTTACCGATGAATTTCCCTGTGAGTTTGA
AGGACTGATGGTTGCAAAATCATTGGAAATTCTGTCAAACAGCGAGATTTAAAGGAAAGA
GAAGTCGTAACAAGGCATCAGTAGGTGAACCT------------
>AB263454
AAGGGCACCACAAGAGCGTGGAGCATGTGGCTTAATTTGACTCAACGCGGGGAATCTTAC
CGGGTCCGGACACACTGAGGATTGACAGACAATTGTCTTTTTGTCAAATTTAAAGACAAA
AGATAACAGATCTTTCATGATTATGTGATGGGTGGTGCATGGCCGTTCTTAGTTCGTGGA
GTGATCTGTCTGCTTAATTGCGTTTCAAATATATTTTATTATATAACGAGTCTACAAAGG
AGTGGTTCATT---AACAGACAATCATA--------TCTTTGAGCGTCTGGAATCTACTC
T-ATTTGGCTCAATTGAACGCAACGGACGTGATCGCGAGTCCTTGTTGAACTTCAGTATA
TATTGACTATCCCCGTAGGAAGGGATTGGCAATAATTGAATGTTCGCTTTCTATTAGGTG
TGTATATATAGTCTCAAAATTACATGTATTTGTAATGGCGAGTAATATTTATACTATCCT
GTAGGAAAACTCGGGCGACCGCTGTAATATTTCTCTTTAAAACAGAAGAAGATTGCGGCA
ATAACAGGTCTGTGATGCCCTCAGATGTCCCGGGCCGCACACGTGCTACATTGATTAGCG
CAGTGCGCATACTTTCAATATGATACATTAGATTGGATTGTTCTGTTGAGCTCCATCTAA
TACTATCCGGCTTGAGAAGGCTGGGTAATCAATTGTAAGTGCTGGTTCCTCCTCCCGTTG
AGCATTTTAATAATGGCCTCTCTACATCCCTAGCAATATGCCTAGTGCGATTGTAGTTGA
GCCTTGCCATTTATGCAAGTGTCAATTCTCAGTGGGGACAGACATTTGATAATACTTTGT
CTCGTTCTTAACTAGGAATGCCTTGTACGGGTCTTGGTTCAACAGACCACCCGGAATACG
TCCCTGCCCTTTGTACACACCGCCCGTCGCTCTTACCGATGAATTTCCCTGTGAGTTTGA
AGGACTGATGGTTGCAAAATCATTGGAAATTCTGTCAAACAGCGAGATTTAAAGGAAAGA
GAAGTCGTAACAAGGCATCAGTAGGTGAACCTGCTGATGGATCA
>0967|Gsiphonifera
-----------------------------------------------------ATCTTAC
CGGGTCCGGACACACTGAGGATTGACAGACAATTGTCTTTTTGTCAAATTTAAAGACAAA
AGATAACAGATCTTTCATGATTATGTGATGGGTGGTGCATGGCCGTTCTTAGTTCGTGGA
GTGATCTGTCTGCTTAATTGCGTTTCAAATATATTTTATTATATAACGAGTCTACAAAGG
AGTGGTTCATT---AACAGACAATCATA--------TCTTTGAGCGTCTGGAATCTACTC
T-ATTTGGCTCAATTGAACGCAACGGACGTGATCGCGAGTCCTTGTTGAACTTCAGTATA
TATTGACTATCCCCGTAGGAAGGGATTGGCAATAATTGAATGTTCGCTTTCTATTAGGTG
TGTATATATAGTCTCAAAATTACATGTATTTGTAATGGCGAGTAATATTTATACTATCCT
GTAGGAAAACTCGGGCGACCGCTGTAATATTTCTCTTTAAAACAGAGGAAGATTGCGGCA
ATAACAGGTCTGTGATGCCCTCAGATGTCCCGGGCCGCACACGTGCTACATTGATTAGCG
CAGTGCGCATACTTTCAATATGATACATTAGATTGGATTGTTCTGTTGAGCTCCATCTAA
TACTATCCGGCTTGAGAAGGCTGGGTAATCAATTGTAAGTGCTGGTTCCTCCTCCCGTTG
AGCATTTTAATAATGGCCTCTCTACATCCCTAGCAATATGCCTAGTGCGATTGTAGTTGA
GCCTTGCCATTTATGCAAGTGTCAATTCTCAGTGGGGACAGACATTTGATAATTCTTTGT
CTCGTTCTTAACTAGGAATGCCTTGTACGGGTCTTGATTCAACAGACCACCCGGAATACG
TCCCTGCCCTTTGTACACACCGCCCGTCGCTCTTACCGATGAATTTCCCTGTGAGTTTGA
AGGACTGATGGTTGCAAAATCATTGGAAATTCTGTCAAACAGCGAGATTTAAAGGAAAGA
GAAGTCGTAACAAGGCATCAGTAG--------------------
>0968|Gsiphonifera
-----------------------------------------------------ATCTTAC
CGGGTCCGGACACACTGAGGATTGACAGACAATTGTCTTTTTGTCAAATTTAAAGACAAA
AGATAACAGATCTTTCATGATTATGTGATGGGTGGTGCATGGCCGTTCTTAGTTCGTGGA
GTGATCTGTCTGCTTAATTGCGTTTCAAATATATTTTATTATATAACGAGTCTACAAAGG
AGTGGTTCATT---AACAGACAATCATA--------TCTTTGAGCGTCTGGAATCTACTC
T-ATTTGGCTCAATTGAACGCAACGGACGTGATCGCGAGTCCTTGTTGAACTTCAGTATA
TATTGACTATCCCCGTAGGAAGGGATTGGCAATAATTGAATGTTCGCTTTCTATTAGGTG
TGTATATATAGTCTCAAAATTACATGTATTTGTAATGGCGAGTAATATTTATACTATCCT
GTAGGAAAACTCGGGCGACCGCTGTAATATTTCTCTTTAAAACAGAGGAAGATTGCGGCA
ATAACAGGTCTGTGATGCCCTCAGATGTCCCGGGCCGCACACGTGCTACATTGATTAGCG
CAGTGCGCATACTTTCAATATGATACATTAGATTGGATTGTTCTGTTGAGCTCCATCTAA
TACTATCCGGCTTGAGAAGGCTGGGTAATCAATTGTAAGTGCTGGTTCCTCCTCCCGTTG
AGCATTTTAATAATGGCCTCTCTACATCCCTAGCAATATGCCTAGTGCGATTGTAGTTGA
GCCTTGCCATTTATGCAAGTGTCAATTCTCAGTGGGGACAGACATTTGATAATTCTTTGT
CTCGTTCTTAACTAGGAATGCCTTGTACGGGTCTTGGTTCAACAGACCACCCGGAATACG
TCCCTGCCCTTTGTACACACCGCCCGTCGCTCTTACCGATGAATTTCCCTGTGAGTTTGA
AGGACTGATGGTTG---AATCATTGGAAATTCTGTCAAACAGCGAGATTTAAAGGAAAGA
GAAGTCGTAACAAGGCATCAGTAG--------------------
>A669|Gsiphonifera
------------------------------------------------------------
------------------------------------------------------------
------------------------------------------------------------
-------------------TGCGTTTCAATATATTTTATTATATAACGAGTCTACAAAGG
AGTGGTTCATT---AACAGACAATCATA--------TCTTTGAGCGTCTGGAATCTACTC
T-ATTTGGCTCAATTGAACGCAACGGACGTGATCGCGAGTCCTTGTTGAACTTCAGTATA
TATTGACTATCCCCGTAGGAAGGGATTGGCAATAATTGAATGTTCGCTTTCTATTAGGTG
TGTATATATAGTCTCAAAATTACATGTATTTGTAATGGCGAGTAATATTTATACTATCCT
GTAGGAAAACTCGGGCGACCGCTGTAATATTTCTCTTTAAAACAGAGGAAGATTGCGGCA
ATAACAGGTCTGTGATGCCCTCAGATGTCCCGGGCCGCACACGTGCTACATTGATTAGCG
CAGTGCGCATACTTTCAATATGATACATTAGATTGGATTGTTCTGTTGAGCTCCATCTAA
TACTATCCGGCTTGAGAAGGCTGGGTAATCAATTGTAAGTGCTGGTTCCTCCTCCCGTTG
AGCATTTTAATAATGGCCTCTCTACATCCCTAGCAATATGCCTAGTGCGATTGTAGTTGA
GCCTTGCCATTTATGCAAGTGTCAATTCTCAGTGGGGACAGACATTTGATAATTCTTTGT
CTCGTTCTTAACTAGGAATGCCTTGTACGGGTCTTGGTTCAACAGACCACCCGGAATACG
TCCCTGCCCTTTGTACACACCGCCCGTCGCTCTTACCGATGAATTTCCCTGTGAGTTTGA
AGGACTGATGGTTGCAAAATCATTGGAAATTCTGTCAAACAGCGAGATTTAAAGGAAAGA
GAAGTC--------------------------------------
>A504|Gsiphonifera
------------------------------------------------------------
------------------------------------------------------------
------------------------------------------------------------
-------------------TGCGTTTCAATATATTTTATTATATAACGAGTCTACAAAGG
AGTGGTTCATT---AACAGACAATCATA--------TCTTTGAGCGTCTGGAATCTACTC
T-ATTTGGCTCAATTGAACGCAACGGACGTGATCGCGAGTCCTTGTTGAACTTCAGTATA
TATTGACTATCCCCGTAGGAAGGGATTGGCAATAATTGAATGTTCGCTTTCTATTAGGTG
TGTATATATAGTCTCAAAATTACATGTATTTGTAATGGCGAGTAATATTTATACTATCCT
GTAGGAAAACTCGGGCGACCGCTGTAATATTTCTCTTTAAAACAGAGGAAGATTGCGGCA
ATAACAGGTCTGTGATGCCCTCAGATGTCCCGGGCCGCACACGTGCTACATTGATTAGCG
CAGTGCGCATACTTTCAATATGATACATTA---TGGATTGTTCTGTTGAGCTCCATCTAA
TACTATCCGGCTTGAGAAGGCTGGGTAATCAATTGTAAGTGCTGGTTCCTCCTCCCGTTG
AGCATTTTAATAATGGCCTCTCTACATCCCTAGCAATATGCCTAGTGCGATTGTAGTTGA
GCCTTGCCATTTATGCAAGTGTCAATTCTCAGTGGGGACAGACATTTGATAATTCTTTGT
CTCGTTCTTAACTAGGAATGCCTTGTACGGGTCTTGGTTCAACAGACCACCCGGAATACG
TCCCTGCCCTTTGTACACACCGCCCGTCGCTCTTACCGATGAATTTCCCTGTGAGTTTGA
AGGACTGATGGTTGCAAAATCATTGGAAATTCTGTCAAACAGCGAGATT-----------
--------------------------------------------
>8380|Gsiphonifera
------------------------------------------------------------
------------------------------------------------------------
------------------------------------------------------------
------------------TTGCGTTTCAATATATTTTATTATATAACGAGTCTACAAAGG
AGTGGTTCATT---AACAGACAATCATA--------TCTTTGAGCGTCTGGAATCTACTC
T-ATTTGGCTCAATTGAACGCAACGGACGTGATCGCGAGTCCTTGTTGAACTTCAGTATA
TATTGACTATCCCCGTAGGAAGGGATTGGCAATAATTGAATGTTCGCTTTCTATTAGGTG
TGTATATATAGTCTCAAAATTACATGTATTTGTAATGGCGAGTAATATTTATACTATCCT
GTAGGAAAACTCGGGCGACCGCTGTAATATTTCTCTTTAAAACAGAGGAAGATTGCGGCA
ATAACAGGTCTGTGATGCCCTCAGATGTCCCGGGCCGCACACGTGCTACATTGATTAGCG
CAGTGCGCATACTTTCAATATGATACATTAGATTGGATTGTTCTGTTGAGCTCCATCTAA
TACTATCCGGCTTGAGAAGGCTGGGTAATCAATTGTAAGTGCTGGTTCCTCCTCCCGTTG
AGCATTTTAATAATGGCCTCTCTACATCCCTAGCAATATGCCTAGTGCGATTGTAGTTGA
GCCTTGCCATTTATGCAAGTGTCAATTCTCAGTGGGGACAGACATTTGATAATTCTTTGT
CTCGTTCTTAACTAGGAATGCCTTGTACGGGTCTTGGTTCAACAGACCACCCGGAATACG
TCCCTGCCCTTTGTACACACCGCCCGTCGCTCTTACCGATGAATTTCCCTGTGAGTTTGA
AGGACTGATGGTTGCAAAATCATTGGAAATTCTGTCAAACAGCGAGATT-----------
--------------------------------------------
>1509|Gsiphonifera
------------------------------------------------------------
------------------------------------------------------------
------------------------------------------------------------
------------------TTGCGTTTCAATATATTTTATTATATAACGAGTCTACAAAGG
AGTGGTTCATT---AACAGACAATCATA--------TCTTTGAGCGTCTGGAATCTACTC
T-ATTTGGCTCAATTGAACGCAACGGACGTGATCGCGAGTCCTTGTTGAACTTCAATATA
TATTGACTATCCCCGTAGGAAGGGATTGGCAATAATTGAATGTTCGCTTTCTATTAGGTG
TGTATATATAGTCTCAAAATTACATGTATTTGTAATGGCGAGTAATATTTATACTATCCT
GTAGGAAAACTCGGGCGACCGCTGTAATATTTCTCTTTAAAACAGAGGAAGATTGCGGCA
ATAACAGGTCTGTGATGCCCTCAGATGTCCCGGGCCGCACACGTGCTACATTGATTAGCG
CAGTGCGCATACTTTCAATATGATACATTAGATTGGATTGTTCTGTTGAGCTCCATCTAA
TACTATCCGGCTTGAGAAGGCTGGGTAATCAATTGTAAGTGCTGGTTCCTCCTCCCGTTG
AGCATTTTAATAATGGCCTCTCTACATCCCTAGCAATATGCCTAGTGCGATTGTAGTTGA
GCCTTGCCATTTATGCAAGTGTCAATTCTCAGTGGGGACAGACATTTGATAATTCTTTGT
CTCGTTCTTAACTAGGAATGCCTTGTACGGGTCTTGGTTCAACAGACCACCCGGAATACG
TCCCTGCCCTTTGTACACACCGCCCGTCGCTCTTACCGATGAATTTCCCTGTGAGTTTGA
AGGACTGATGGTTGCAAAATCATTGGAAATTCTGTCAAACAGCGAGAT------------
--------------------------------------------
>2154|Gsiphonifera
------------------------------------------------------------
------------------------------------------------------------
------------------------------------------------------------
------------------TTGCGTTTCAATATATTTTATTATATAACGAGTCTACAAAGG
AGTGGTTCATT---AACAGACAATCATA--------TCTTTGAGCGTCTGGAATCTACTC
T-ATTTGGCTCAATTGAACGCAACGGACGTGATCGCGAGTCCTTGTTGAACTTCAGTATA
TATTGACTATCCCCGTAGGAAGGGATTGGCAATAATTGAATGTTCGCTTTCTATTAGGTG
TGTATATATAGTCTCAAAATTACATGTATTTGTAATGGCGAGTAATATTTATACTATCCT
GTAGGAAAACTCGGGCGACCGCTGTAATATTTCTCTTTAAAACAGAGGAAGATTGCGGCA
ATAACAGGTCTGTGATGCCCTCAGATGTCCCGGGCCGCACACGTGCTACATTGATTAGCG
CAGTGCGCATACTTTCAATATGATACATTAGATTGGATTGTTCTGTTGAGCTCCATCTAA
TACTATCCGGCTTGAGAAGGCTGGGTAATCAATTGTAAGTGCTGGTTCCTCCTCCCGTTG
AGCATTTTAATAATGGCCTCTCTACATCCCTAGCAATATGCCTAGTGCGATTGTAGTTGA
GCCTTGCCATTTATGCAAGTGTCAATTCTCAGTGGGGACAGACATTTGATAATTCTTTGT
CTCGTTCTTAACTAGGAATGCCTTGTACGGGTCTTGGTTCAACAGACCACCCGGAATACG
TCCCTGCCCTTTGTACACACCGCCCGTCGCTCTTACCGATGAATTTCCCTGTGAGTTTGA
AGGACTGATGGTTGCAAAATCATTGGAAATTCTGTCAAACAGCGAGAT------------
--------------------------------------------
>1093|Gsiphonifera
------------------------------------------------------------
------------------------------------------------------------
------------------------------------------------------------
------------------TTGCGTTTCAATATATTTTATTATATAACGAGTCTACAAAGG
AGTGGTTCATT---AACAGACAATCATA--------TCTTTGAGCGTCTGGAATCTACTC
T-ATTTGGCTCAATTGAACGCAACGGACGTGATCGCGAGTCCTTGTTGAACTTCAGTATA
TATTGACTATCCCCGTAGGAAGGGATTGGCAATAATTGAATGTTCGCTTTCTATTAGGTG
TGTATATATAGTCTCAAAATTACATGTATTTGTAATGGCGAGTAATATTTATACTATCCT
GTAGGAAAACTCGGGCGACCGCTGTAATATTTCTCTTTAAAACAGAGGAAGATTGCGGCA
ATAACAGGTCTGTGATGCCCTCAGATGTCCCGGGCCGCACACGTGCTACATTGATTAGCG
CAGTGCGCATACTTTCAATATGATACATTAGATTGGATTGTTCTGTTGAGCTCCATCTAA
TACTATCCGGCTTGAGAAGGCTGGGTAATCAATTGTAAGTGCTGGTTCCTCCTCCCGTTG
AGCATTTTAATAATGGCCTCTCTACATCCCTAGCAATATGCCTAGTGCGATTGTAGTTGA
GCCTTGCCATTTATGCAAGTGTCAATTCTCAGTGGGGACAGACATTTGATAATTCTTTGT
CTCGTTCTTAACTAGGAATGCCTTGTACGGGTCTTGGTTCAACAGACCACCCGGAATACG
TCCCTGCCCTTTGTACACACCGCCCGTCGCTCTTACCGATGAATTTCCCTGTGAGTTTGA
AGGACTGATGGTTGCAAAATCATTGGAAATTCTGTCAAACAGCGAGAT------------
--------------------------------------------
>838001c|Gsiphonifera_
------------------------------------------------------------
------------------------------------------------------------
------------------------------------------------------------
------------------------------------------------------------
------------------------------------------------------------
------------------------------------------------------------
------------------------------------------------------------
------------------------------------------------------------
-------------------------------------------AG--GAAGATTGCGGCA
ATAACAGGTCTGTGATGCCCTCAGATGTCCCGGGCCGCACACGTGCTACATTGATTAGCG
CAGTGCGCATACTTTCAATATGATACATTAGATTGGATTGTTCTGTTGAGCTCCATCTAA
TACTATCCGGCTTGAGAAGGCTGGGTAATCAATTGTAAGTGCTGGTTCCTCCTCCCGTTG
AGCATTTTAATAATGGCCTCTCTACATCCCTAGCAATATGCCTAGTGCGATTGTAGTTGA
GCCTTGCCATTTATGCAAGTGTCAATTCTCAGTGGGGACAGACATTTGATAATTCTTTGT
CTCGTTCTTAACTAGGAATGCCTTGTACGGGTCTTGGTTCAACAGACCACCCGGAATACG
TCCCTGCCCTTTGTACACACCGCCCGTCGCTCTTACCGATGAATTTCCCTGTGAGTTTGA
AGGACTGATGGTTGCAAAATCATTGGAAATTCTGTCAAACAGCGAGAT------------
--------------------------------------------
>838002c|Gsiphonifera_
------------------------------------------------------------
------------------------------------------------------------
------------------------------------------------------------
------------------------------------------------------------
------------------------------------------------------------
------------------------------------------------------------
------------------------------------------------------------
------------------------------------------------------------
-------------------------------------------AG--GAAGATTGCGGCA
ATAACAGGTCTGTGATGCCCTCAGATGTCCCGGGCCGCACACGTGCTACATTGATTAGCG
CAGTGCGCATACTTTCAATATGATACATTAGATTGGATTGTTCTGTTGAGCTCCATCTAA
TACTATCCGGCTTGAGAAGGCTGGGTAATCAATTGTAAGTGCTGGTTCCTCCTCCCGTTG
AGCATTTTAATAATGGCCTCTCTACATCCCTAGCAATATGCCTAGTGCGATTGTAGTTGA
GCCTTGCCATTTATGCAAGTGTCAATTCTCAGTGGGGACAGACATTTGATAATTCTTTGT
CTCGTTCTTAACTAGGAATGCCTTGTACGGGTCTTGGTTCAACAGACCACCCGGAATACG
TCCCTGCCCTTTGTACACACCGCCCGTCGCTCTTACCGATGAATTTCCCTGTGAGTTTGA
AGGACTGATGGTTGCAAAATCATTGGAAATTCTGTCAAACAGCGAGAT------------
--------------------------------------------
>838003c|Gsiphonifera_
------------------------------------------------------------
------------------------------------------------------------
------------------------------------------------------------
------------------------------------------------------------
------------------------------------------------------------
------------------------------------------------------------
------------------------------------------------------------
------------------------------------------------------------
-------------------------------------------AG--GAAGATTGCGGCA
ATAACAGGTCTGTGATGCCCTCAGATGTCCCGGGCCGCACACGTGCTACATTGATTAGCG
CAGTGCGCATACTTTCAATATGATACATTAGATTGGATTGTTCTGTTGAGCTCCATCTAA
TACTATCCGGCTTGAGAAGGCTGGGTAATCAATTGTAAGTGCTGGTTCCTCCTCCCGTTG
AGCATTTTAATAATGGCCTCTCTACATCCCTAGCAATATGCCTAGTGCGATTGTAGTTGA
GCCTTGCCATTTATGCAAGTGTCAATTCTCAGTGGGGACAGACATTTGATAATTCTTTGT
CTCGTTCTTAACTAGGAATGCCTTGTACGGGTCTTGGTTCAACAGACCACCCGGAATACG
TCCCTGCCCTTTGTACACACCGCCCGTCGCTCTTACCGATGAATTTCCCTGTGAGTTTGA
AGGACTGATGGTTGCAAAATCATTGGAAATTCTGTCAAACAGCGAGAT------------
--------------------------------------------
>838004c|Gsiphonifera_
------------------------------------------------------------
------------------------------------------------------------
------------------------------------------------------------
------------------------------------------------------------
------------------------------------------------------------
------------------------------------------------------------
------------------------------------------------------------
------------------------------------------------------------
-------------------------------------------AG--GAAGATTGCGGCA
ATAACAGGTCTGTGATGCCCTCAGATGTCCCGGGCCGCACACGTGCTACATTGATTAGCG
CAGTGCGCATACTTTCAATATGATACATTAGATTGGATTGTTCTGTTGAGCTCCATCTAA
TACTATCCGGCTTGAGAAGGCTGGGTAATCAATTGTAAGTGCTGGTTCCTCCTCCCGTTG
AGCATTTTAATAATGGCCTCTCTACATCCCTAGCAATATGCCTAGTGCGATTGTAGTTGA
GCCTTGCCATTTATGCAAGTGTCAATTCTCAGTGGGGACAGACATTTGATAATTCTTTGT
CTCGTTCTTAACTAGGAATGCCTTGTACGGGTCTTGGTTCAACAGACCACCCGGAATACG
TCCCTGCCCTTTGTACACACCGCCCGTCGCTCTTACCGATGAATTTCCCTGTGAGTTTGA
AGGACTGATGGTTGCAAAATCATTGGAAATTCTGTCAAACAGCGAGAT------------
--------------------------------------------
>838005c|Gsiphonifera_
------------------------------------------------------------
------------------------------------------------------------
------------------------------------------------------------
------------------------------------------------------------
------------------------------------------------------------
------------------------------------------------------------
------------------------------------------------------------
------------------------------------------------------------
-------------------------------------------AG--GAAGATTGCGGCA
ATAACAGGTCTGTGATGCCCTCAGATGTCCCGGGCCGCACACGTGCTACATTGATTAGCG
CAGTGCGCATACTTTCAATATGATACATTAGATTGGATTGTTCTGTTGAGCTCCATCTAA
TACTATCCGGCTTGAGAAGGCTGGGTAATCAATTGTAAGTGCTGGTTCCTCCTCCCGTTG
AGCATTTTAATAATGGCCTCTCTACATCCCTAGCAATATGCCTAGTGCGATTGTAGTTGA
GCCTTGCCATTTATGCAAGTGTCAATTCTCAGTGGGGACAGACATTTGATAATTCTTTGT
CTCGTTCTTAACTAGGAATGCCTTGTACGGGTCTTGGTTCAACAGACCACCCGGAATACG
TCCCTGCCCTTTGTACACACCGCCCGTCGCTCTTACCGATGAATTTCCCTGTGAGTTTGA
AGGACTGATGGTTGCAAAATCATTGGAAATTCTGTCAAACAGCGAGAT------------
--------------------------------------------
>838006c|Gsiphonifera_
------------------------------------------------------------
------------------------------------------------------------
------------------------------------------------------------
------------------------------------------------------------
------------------------------------------------------------
------------------------------------------------------------
------------------------------------------------------------
------------------------------------------------------------
-------------------------------------------AG--GAAGATTGCGGCA
ATAACAGGTCTGTGATGCCCTCAGATGTCCCGGGCCGCACACGTGCTACATTGATTAGCG
CAGTGCGCATACTTTCAATATGATACATTAGATTGGATTGTTCTGTTGAGCTCCATCTAA
TACTATCCGGCTTGAGAAGGCTGGGTAATCAATTGTAAGTGCTGGTTCCTCCTCCCGTTG
AGCATTTTAATAATGGCCTCTCTACATCCCTAGCAATATGCCTAGTGCGATTGTAGTTGA
GCCTTGCCATTTATGCAAGTGTCAATTCTCAGTGGGGACAGACATTTGATAATTCTTTGT
CTCGTTCTTAACTAGGAATGCCTTGTACGGGTCTTGGTTCAACAGACCACCCGGAATACG
TCCCTGCCCTTTGTACACACCGCCCGTCGCTCTTACCGATGAATTTCCCTGTGAGTTTGA
AGGACTGATGGTTGCAAAATCATTGGAAATTCTGTCAAACAGCGAGAT------------
--------------------------------------------
>838008c|Gsiphonifera_
------------------------------------------------------------
------------------------------------------------------------
------------------------------------------------------------
------------------------------------------------------------
------------------------------------------------------------
------------------------------------------------------------
------------------------------------------------------------
------------------------------------------------------------
-------------------------------------------AG--GAAGATTGCGGCA
ATAACAGGTCTGTGATGCCCTCAGATGTCCCGGGCCGCACACGTGCTACATTGATTAGCG
CAGTGCGCATACTTTCAATATGATACATTAGATTGGATTGTTCTGTTGAGCTCCATCTAA
TACTATCCGGCTTGAGAAGGCTGGGTAATCAATTGTAAGTGCTGGTTCCTCCTCCCGTTG
AGCATTTTAATAATGGCCTCTCTACATCCCTAGCAATATGCCTAGTGCGATTGTAGTTGA
GCCTTGCCATTTATGCAAGTGTCAATTCTCAGTGGGGACAGACATTTGATAATTCTTTGT
CTCGTTCTTAACTAGGAATGCCTTGTACGGGTCTTGGTTCAACAGACCACCCGGAATACG
TCCCTGCCCTTTGTACACACCGCCCGTCGCTCTTACCGATGAATTTCCCTGTGAGTTTGA
AGGACTGATGGTTGCAAAATCATTGGAAATTCTGTCAAACAGCGAGAT------------
--------------------------------------------
>794802c|Gsiphonifera
------------------------------------------------------------
------------------------------------------------------------
------------------------------------------------------------
------------------------------------------------------------
------------------------------------------------------------
------------------------------------------------------------
------------------------------------------------------------
------------------------------------------------------------
-------------------------------------------AG--GAAGATTGCGGCA
ATAACAGGTCTGTGATGCCCTCAGATGTCCCGGGCCGCACACGTGCTACATTGATTAGCG
CAGTGCGCATACTTTCAATATGATACATTAGATTGGATTGTTCTGTTGAGCTCCATCTAA
TACTATCCGGCTTGAGAAGGCTGGGTAATCAATTGTAAGTGCTGGTTCCTCCTCCCGTTG
AGCATTTTAATAATGGCCTCTCTACATCCCTAGCAATATGCCTAGTGCGATTGTAGTTGA
GCCTTGCCATTTATGCAAGTGTCAATTCTCAGTGGGGACAGACATTTGATAATTCTTTGT
CTCGTTCTTAACTAGGAATGCCTTGTACGGGTCTTGGTTCAACAGACCACCCGGAATACG
TCCCTGCCCTTTGTACACACCGCCCGTCGCTCTTACCGATGAATTTCCCTGTGAGTTTGA
AGGACTGATGGTTGCAAAATCATTGGAAATTCTGTCAAACAGCGAGAT------------
--------------------------------------------
>794803c|Gsiphonifera
------------------------------------------------------------
------------------------------------------------------------
------------------------------------------------------------
------------------------------------------------------------
------------------------------------------------------------
------------------------------------------------------------
------------------------------------------------------------
------------------------------------------------------------
-------------------------------------------AG--GAAGATTGCGGCA
ATAACAGGTCTGTGATGCCCTCAGATGTCCCGGGCCGCACACGTGCTACATTGATTAGCG
CAGTGCGCATACTTTCAATATGATACATTAGATTGGATTGTTCTGTTGAGCTCCATCTAA
TACTATCCGGCTTGAGAAGGCTGGGTAATCAATTGTAAGTGCTGGTTCCTCCTCCCGTTG
AGCATTTTAATAATGGCCTCTCTACATCCCTAGCAATATGCCTAGTGCGATTGTAGTTGA
GCCTTGCCATTTATGCAAGTGTCAATTCTCAGTGGGGACAGACATTTGATAATTCTTTGT
CTCGTTCTTAACTAGGAATGCCTTGTACGGGTCTTGGTTCAACAGACCACCCGGAATACG
TCCCTGCCCTTTGTACACACCGCCCGTCGCTCTTACCGATGAATTTCCCTGTGAGTTTGA
AGGACTGATGGTTGCAAAATCATTGGAAATTCTGTCAAACAGCGAGAT------------
--------------------------------------------
>794804c|Gsiphonifera
------------------------------------------------------------
------------------------------------------------------------
------------------------------------------------------------
------------------------------------------------------------
------------------------------------------------------------
------------------------------------------------------------
------------------------------------------------------------
------------------------------------------------------------
-------------------------------------------AG--GAAGATTGCGGCA
ATAACAGGTCTGTGATGCCCTCAGATGTCCCGGGCCGCACACGTGCTACATTGATTAGCG
CAGTGCGCATACTTTCAATATGATACATTAGATTGGATTGTTCTGTTGAGCTCCATCTAA
TACTATCCGGCTTGAGAAGGCTGGGTAATCAATTGTAAGTGCTGGTTCCTCCTCCCGTTG
AGCATTTTAATAATGGCCTCTCTACATCCCTAGCAATATGCCTAGTGCGATTGTAGTTGA
GCCTTGCCATTTATGCAAGTGTCAATTCTCAGTGGGGACAGACATTTGATAATTCTTTGT
CTCGTTCTTAACTAGGAATGCCTTGTACGGGTCTTGGTTCAACAGACCACCCGGAATACG
TCCCTGCCCTTTGTACACACCGCCCGTCGCTCTTACCGATGAATTTCCCTGTGAGTTTGA
AGGACTGATGGTTGCAAAATCATTGGAAATTCTGTCAAACAGCGAGAT------------
--------------------------------------------
>794805c|Gsiphonifera
------------------------------------------------------------
------------------------------------------------------------
------------------------------------------------------------
------------------------------------------------------------
------------------------------------------------------------
------------------------------------------------------------
------------------------------------------------------------
------------------------------------------------------------
-------------------------------------------AG--GAAGATTGCGGCA
ATAACAGGTCTGTGATGCCCTCAGATGTCCCGGGCCGCACACGTGCTACATTGATTAGCG
CAGTGCGCATACTTTCAATATGATACATTAGATTGGATTGTTCTGTTGAGCTCCATCTAA
TACTATCCGGCTTGAGAAGGCTGGGTAATCAATTGTAAGTGCTGGTTCCTCCTCCCGTTG
AGCATTTTAATAATGGCCTCTCTACATCCCTAGCAATATGCCTAGTGCGATTGTAGTTGA
GCCTTGCCATTTATGCAAGTGTCAATTCTCAGTGGGGACAGACATTTGATAATTCTTTGT
CTCGTTCTTAACTAGGAATGCCTTGTACGGGTCTTGGTTCAACAGACCACCCGGAATACG
TCCCTGCCCTTTGTACACACCGCCCGTCGCTCTTACCGATGAATTTCCCTGTGAGTTTGA
AGGACTGATGGTTGCAAAATCATTGGAAATTCTGTCAAACAGCGAGAT------------
--------------------------------------------
>794807c|Gsiphonifera
------------------------------------------------------------
------------------------------------------------------------
------------------------------------------------------------
------------------------------------------------------------
------------------------------------------------------------
------------------------------------------------------------
------------------------------------------------------------
------------------------------------------------------------
-------------------------------------------AG--GAAGATTGCGGCA
ATAACAGGTCTGTGATGCCCTCAGATGTCCCGGGCCGCACACGTGCTACATTGATTAGCG
CAGTGCGCATACTTTCAATATGATACATTAGATTGGATTGTTCTGTTGAGCTCCATCTAA
TACTATCCGGCTTGAGAAGGCTGGGTAATCAATTGTAAGTGCTGGTTCCTCCTCCCGTTG
AGCATTTTAATAATGGCCTCTCTACATCCCTAGCAATATGCCTAGTGCGATTGTAGTTGA
GCCTTGCCATTTATGCAAGTGTCAATTCTCAGTGGGGACAGACATTTGATAATTCTTTGT
CTCGTTCTTAACTAGGAATGCCTTGTACGGGTCTTGGTTCAACAGACCACCCGGAATACG
TCCCTGCCCTTTGTACACACCGCCCGTCGCTCTTACCGATGAATTTCCCTGTGAGTTTGA
AGGACTGATGGTTGCAAAATCATTGGAAATTCTGTCAAACAGCGAGAT------------
--------------------------------------------
>371301c|Gsiphonifera_
------------------------------------------------------------
------------------------------------------------------------
------------------------------------------------------------
------------------------------------------------------------
------------------------------------------------------------
------------------------------------------------------------
------------------------------------------------------------
------------------------------------------------------------
-------------------------------------------AG--GAAGATTGCGGCA
ATAACAGGTCTGTGATGCCCTCAGATGTCCCGGGCCGCACACGTGCTACATTGATTAGCG
CAGTGCGCATACTTTCAATATGATACATTAGATTGGATTGTTTTATTAAGCTCCATCTAA
TACTATCCGGCTTGAGAAGGCTGGGTAATCAATTGTAAGTGCTGGTTCCTCCTCCCGTTG
AGCATTTTAATAATGGCCTCTCTACATCCCTAGTAATATGCCTAGTGCGATTGTAGTTGA
GCCTTGCCATTTATGCAAGTGTCAATTCTCAGTGGGGACAGACATTTGATAATTCTTTGT
CTCGTTCTTAACTAGGAATGCCTTGTACGGGTCTTGGTTCAACAGACCACCCGGAATACG
TCCCTGCCCTTTGTACACACCGCCCGTCGCTCTTACCGATGAATTTCCCTGTGAGTTTGA
AGGACTGGTGGTTGCAAAATCATTGGAAATTCTGTCAAACAGCGAGAT------------
--------------------------------------------
>371303c|Gsiphonifera
------------------------------------------------------------
------------------------------------------------------------
------------------------------------------------------------
------------------------------------------------------------
------------------------------------------------------------
------------------------------------------------------------
------------------------------------------------------------
------------------------------------------------------------
-------------------------------------------AG--GAAGATTGCGGCA
ATAACAGGTCTGTGATGCCCTCAGATGTCCCGGGCCGCACACGTGCTACATTGATTAGCG
CAGTGCGCATACTTTCAATATGATACATTAGATTGGATTGTTTTATTAAGCTCCATCTAA
TACTATCCGGCTTGAGAAGGCTGGGTAATCAATTGTAAGTGCTGGTTCCTCCTCCCGTTG
AGCATTTTAATAATGGCCTCTCTACATCCCTAGTAATATGCCTAGTGCGATTGTAGTTGA
GCCTTGCCATTTATGCAAGTGTCAATTCTCAGTGGGGACAGACATTTGATAATTCTTTGT
CTCGTTCTTAACTAGGAATGCCTTGTACGGGTCTTGGTTCAACAGACCACCCGGAATACG
TCCCTGCCCTTTGTACACACCGCCCGTCGCTCTTACCGATGAATTTCCCTGTGAGTTTGA
AGGACTGGTGGTTGCAAAATCATTGGAAATTCTGTCAAACAGCGAGAT------------
--------------------------------------------
>371304c|Gsiphonifera
------------------------------------------------------------
------------------------------------------------------------
------------------------------------------------------------
------------------------------------------------------------
------------------------------------------------------------
------------------------------------------------------------
------------------------------------------------------------
------------------------------------------------------------
-------------------------------------------AG--GAAGATTGCGGCA
ATAACAGGTCTGTGATGCCCTCAGATGTCCCGGGCCGCACACGTGCTACATTGATTAGCG
CAGTGCGCATACTTTCAATATGATACATTAGATTGGATTGTTTTATTAAGCTCCATCTAA
TACTATCCGGCTTGAGAAGGCTGGGTAATCAATTGTAAGTGCTGGTTCCTCCTCCCGTTG
AGCATTTTAATAATGGCCTCTCTACATCCCTAGTAATATGCCTAGTGCGATTGTAGTTGA
GCCTTGCCATTTATGCAAGTGTCAATTCTCAGTGGGGACAGACATTTGATAATTCTTTGT
CTCGTTCTTAACTAGGAATGCCTTGTACGGGTCTTGGTTCAACAGACCACCCGGAATACG
TCCCTGCCCTTTGTACACACCGCCCGTCGCTCTTACCGATGAATTTCCCTGTGAGTTTGA
AGGACTGGTGGTTGCAAAATCATTGGAAATTCTGTCAAACAGCGAGAT------------
--------------------------------------------
>371305c|Gsiphonifera
------------------------------------------------------------
------------------------------------------------------------
------------------------------------------------------------
------------------------------------------------------------
------------------------------------------------------------
------------------------------------------------------------
------------------------------------------------------------
------------------------------------------------------------
-------------------------------------------AG--GAAGATTGCGGCA
ATAACAGGTCTGTGATGCCCTCAGATGTCCCGGGCCGCACACGTGCTACATTGATTAGCG
CAGTGCGCATACTTTCAATATGATACATTAGATTGGATTGTTTTATTAAGCTCCATCTAA
TACTATCCGGCTTGAGAAGGCTGGGTAATCAATTGTAAGTGCTGGTTCCTCCTCCCGTTG
AGCATTTTAATAATGGCCTCTCTACATCCCTAGTAATATGCCTAGTGCGATTGTAGTTGA
GCCTTGCCATTTATGCAAGTGTCAATTCTCAGTGGGGACAGACATTTGATAATTCTTTGT
CTCGTTCTTAACTAGGAATGCCTTGTACGGGTCTTGGTTCAACAGACCACCCGGAATACG
TCCCTGCCCTTTGTACACACCGCCCGTCGCTCTTACCGATGAATTTCCCTGTGAGTTTGA
AGGACTGGTGGTTGCAAAATCATTGGAAATTCTGTCAAACAGCGAGAT------------
--------------------------------------------
>371308c|Gsiphonifera
------------------------------------------------------------
------------------------------------------------------------
------------------------------------------------------------
------------------------------------------------------------
------------------------------------------------------------
------------------------------------------------------------
------------------------------------------------------------
------------------------------------------------------------
-------------------------------------------AG--GAAGATTGCGGCA
ATAACAGGTCTGTGATGCCCTCAGATGTCCCGGGCCGCACACGTGCTACATTGATTAGCG
CAGTGCGCATACTTTCAATATGATACATTAGATTGGATTGTTTTATTAAGCTCCATCTAA
TACTATCCGGCTTGAGAAGGCTGGGTAATCAATTGTAAGTGCTGGTTCCTCCTCCCGTTG
AGCATTTTAATAATGGCCTCTCTACATCCCTAGTAATATGCCTAGTGCGATTGTAGTTGA
GCCTTGCCATTTATGCAAGTGTCAATTCTCAGTGGGGACAGACATTTGATAATTCTTTGT
CTCGTTCTTAACTAGGAATGCCTTGTACGGGTCTTGGTTCAACAGACCACCCGGAATACG
TCCCTGCCCTTTGTACACACCGCCCGTCGCTCTTACCGATGAATTTCCCTGTGAGTTTGA
AGGACTGGTGGTTGCAAAATCATTGGAAATTCTGTCAAACAGCGAGAT------------
--------------------------------------------
>371302c|Gsiphonifera
------------------------------------------------------------
------------------------------------------------------------
------------------------------------------------------------
------------------------------------------------------------
------------------------------------------------------------
------------------------------------------------------------
------------------------------------------------------------
------------------------------------------------------------
-------------------------------------------AG--GAAGATTGCGGCA
ATAACAGGTCTGTGATGCCCTCAGATGTCCCGGGCCGCACACGTGCTACATTGATTAGCG
CAGTGCGCATACTTTCAATATGATACATTAGATTGGATTGTTTTATTAAGCTCCATCTAA
TACTATCCGGCTTGAGAAGGCTGGGTAATCAATTGTAAGTGCTGGTTCCTCCTCCCGTTG
AGCATTTTAATAATGGCCTCTCTACATCCCTAGTAATATGCCTAGTGCGATTGTAGTTGA
GCCTTGCCATTTATGCAAGTGTCAATTCTCAGTGGGGACAGACATTTGATAATTCTTTGT
CTCGTTCTTAACTAGGAATGCCTTGTACGGGTCTTGGTTCAACAGACCACCCGGAATACG
TCCCTGCCCTTTGTACACACCGCCCGTCGCTCTTACCGATGAATTTCCCTGTGAGTTTGA
AGTACTGGTGGTTGCAAAATCATTGGAAATTCTGTCAAACAGCGAGAT------------
--------------------------------------------
>7961|Gsiphonifera
------------------------------------------------------------
------------------------------------------------------------
------------------------------------------------------------
---------------------------AATATATTTTATTATATAACGAGTCTACAAAGG
AGTGGTTCATT---AACAGACAATCATA--------TCTTTGAGCGTCTGGAATCTACTC
T-ATTTGGCTCAATTGAACGCAACGGACGTGATCGCGAGTCCTTGTTGAACTTCAGTATA
TATTGACTATCCCCGTAGGAAGGGATTGGCAATAATTGAATGTTCGCTTTCTATTAGGTG
TGTATATATAGTCTCAAAATTACATGTATTTGTAATGGCGAGTAATATT--TACTATCCT
GTAGGAAAACTCGGGCGACCGCTGTAATATTTCTCTTTAAAACAGAGGAAGATTGCGGCA
ATAACAGGTCTGTGATGCCCTCAGATGTCCCGGGCCGCACACGTGCTACATTGATTAGCG
CAGTGCGCATACTTTCAATATGATACATTAGATTGGATTGTTCTGTTGAGCTCCATCTAA
TACTATCCGGCTTGAGAAGGCTGGGTAATCAATTGTAAGTGCTGGTTCCTCCTCCCGTTG
AGCATTTTAATAATGGCCTCTCTACATCCCTAGCAATATGCCTAGTGCGATTGTAGTTGA
GCCTTGCCATTTATGCAAGTGTCAATTCTCAGTGGGGACAGACATTTGATAATTCTTTGT
CTCGTTCTTAACTAGGAATGCCTTGTACGGGTCTTGGTTCAACAGACCACCCGGAATACG
TCCCTGCCCTTTGTACACACCGCCCGTCGCTCTTACCGATGAATTTCCCTGTGAGTTTGA
AGGACTGATGGTTGCAAAATCATTGGAAATTCTGTCAAACAGCGAGAT------------
--------------------------------------------
>7513|Gsiphonifera
------------------------------------------------------------
------------------------------------------------------------
------------------------------------------------------------
-----------------------------TATATTTTATTATATAACGAGTCTACAAAGG
AGTGGTTCATT---AACAGACAATCATA--------TCTTTGAGCGTCTGGAATCTACTC
T-ATTTGGCTCAATTGAACGCAACGGACGTGATCGCGAGTCCTTGTTGAACTTCAGTATA
TATTGACTATCCCCGTAGGAAGGGATTGGCAATAATTGAATGTTCGCTTTCTATTAGGTG
TGTATATATAGTCTCAAAATTACATGTATTTGTAATGGCGAGTAATATTTATACTATCCT
GTAGGAAAACTCGGGCGACCGCTGTAATATTTCTCTTTAAAACAGAGGAAGATTGCGGCA
ATAACAGGTCTGTGATGCCCTCAGATGTCCCGGGC-------------------------
------------------------------------------------------------
------------------------------------------------------------
------------------------------------------------------------
------------------------------------------------------------
------------------------------------------------------------
------------------------------------------------------------
------------------------------------------------------------
--------------------------------------------
>7894|Gsiphonifera
------------------------------------------------------------
------------------------------------------------------------
------------------------------------------------------------
-----------------------------TATATTTTATTATATAACGAGTCTACAAAGG
AGTGGTTCATT---AACAGACAATCATA--------TCTTTGAGCGTCTGGAATCTACTC
T-ATTTGGCTCAATTGAACGCAACGGACGTGATCGCGAGTCCTTGTTGAACTTCAGTATA
TATTGACTATCCCCGTAGGAAGGGATTGGCAATAATTGAATGTTCGCTTTCTATTAGGTG
TGTATATATAGTCTCAAAATTACATGTATTTGTAATGGCGAGTAATATTTATACTATCCT
GTAGGAAAACTCGGGCGACCGCTGTAATATTTCTCTTTAAAACAGAGGAAGATTGCGGCA
ATAACAGGTCTGTGATGCCCTCAGATGTCCCGGGCCGCACACGTGCTACATTGATTAGCG
CAGTGCGCATACTTTCAATATGATACATTAGATTGGATTGTTCTGTTGAGCTCCATCTAA
TACTATCCGGCTTGAGAAGGCTGGGTAATCAATTGTAAGTGCTGGTTCCTCCTCCCGTTG
AGCATTTTAATAATGGCCTCTCTACATCCCTAGCAATATGCCTAGTGCGATTGTAGTTGA
GCCTTGCCATTTATGCAAGTGTCAATTCTCAGTGGGGACAGACATTTGATAATTCTTTGT
CTCGTTCTTAACTAGGAATGCCTTGTACGGGTCTTGGTTCAACAGACCACCCGGAATACG
TCCCTGCCCTTTGTACACACCGCCCGTCGCTCTTACCGATGAATTTCCCTGTGAGTTTGA
AGGACTGATGGTTGCAAAATCATTGGAAATTCT---------------------------
--------------------------------------------
>2299|Gsiphonifera
------------------------------------------------------------
------------------------------------------------------------
------------------------------------------------------------
------------------------------ATATTTTATTATATAACGAGTCTACAAAGG
AGTGGTTCATT---AACAGACAATCATA--------TCTTTGAGCGTCTGGAATCTACTC
T-ATTTGGCTCAATTGAACGCAACGGACGTGATCGCGAGTCCTTGTTGAACTTCAGTATA
TATTGACTATCCCCGTAGGAAGGGATTGGCAATAATTGAATGTTCGCTTTCTATTAGGTG
TGTATATATAGTCTCAAAATTACATGTATTTGTAATGGCGAGTAATATTTATACTATCCT
GTAGGAAAACTCGGGCGACCGCTGTAATATTTCTCTTTAAAACAGAGGAAGATTGCGGCA
ATAACAGGTCTGTGATGCCCTCAGATGTCCCGGGC-------------------------
------------------------------------------------------------
------------------------------------------------------------
------------------------------------------------------------
------------------------------------------------------------
------------------------------------------------------------
------------------------------------------------------------
------------------------------------------------------------
--------------------------------------------
>2200|Gsiphonifera
------------------------------------------------------------
------------------------------------------------------------
------------------------------------------------------------
------------------------------ATATTTTATTATATAACGAGTCTACAAAGG
AGTGGTTCATT---AACAGACAATCATA--------TCTTTGAGCGTCTGGAATCTACTC
T-ATTTGGCTCAATTGAACGCAACGGACGTGATCGCGAGTCCTTGTTGAACTTCAGTATA
TATTGACTATCCCCGTAGGAAGGGATTGGCAATAATTGAATGTTCGCTTTCTATTAGGTG
TGTATATATAGTCTCAAAATTACATGTATTTGTAATGGCGAGTAATATTTATACTATCCT
GTAGGAAAACTCGGGCGACCGCTGTAATATTTCTCTTTAAAACAGAGGAAGATTGCGGCA
ATAACAGGTCTGTGATGCCCTCAGATGTCCCGGGC-------------------------
------------------------------------------------------------
------------------------------------------------------------
------------------------------------------------------------
------------------------------------------------------------
------------------------------------------------------------
------------------------------------------------------------
------------------------------------------------------------
--------------------------------------------
>2246|Gsiphonifera
------------------------------------------------------------
------------------------------------------------------------
------------------------------------------------------------
------------------------------ATATTTTATTATATAACGAGTCTACAAAGG
AGTGGTTCATT---AACAGACAATCATA--------TCTTTGAGCGTCTGGAATCTACTC
T-ATTTGGCTCAATTGAACGCAACGGACGTGATCGCGAGTCCTTGTTGAACTTCAGTATA
TATTGACTATCCCCGTAGGAAGGGATTGGCAATAATTGAATGTTCGCTTTCTATTAGGTG
TGTATATATAGTCTCAAAATTACATGTATTTGTAATGGCGAGTAATATTTATACTATCCT
GTAGGAAAACTCGGGCGACCGCTGTAATATTTCTCTTTAAAACAGAGGAAGATTGCGGCA
ATAACAGGTCTGTGATGCCCTCAGATGTCCCGGGC-------------------------
------------------------------------------------------------
------------------------------------------------------------
------------------------------------------------------------
------------------------------------------------------------
------------------------------------------------------------
------------------------------------------------------------
------------------------------------------------------------
--------------------------------------------
>2257|Gsiphonifera
------------------------------------------------------------
------------------------------------------------------------
------------------------------------------------------------
------------------------------ATATTTTATTATATAACGAGTCTACAAAGG
AGTGGTTCATT---AACAGACAATCATA--------TCTTTGAGCGTCTGGAATCTACTC
T-ATTTGGCTCAATTGAACGCAACGGACGTGATCGCGAGTCCTTGTTGAACTTCAGTATA
TATTGACTATCCCCGTAGGAAGGGATTGGCAATAATTGAATGTTCGCTTTCTATTAGGTG
TGTATATATAGTCTCAAAATTACATGTATTTGTAATGGCGAGTAATATTTATACTATCCT
GTAGGAAAACTCGGGCGACCGCTGTAATATTTCTCTTTAAAACAGAGGAAGATTGCGGCA
ATAACAGGTCTGTGATGCCCTCAGATGTCCCGGGC-------------------------
------------------------------------------------------------
------------------------------------------------------------
------------------------------------------------------------
------------------------------------------------------------
------------------------------------------------------------
------------------------------------------------------------
------------------------------------------------------------
--------------------------------------------
>2190|Gsiphonifera
------------------------------------------------------------
------------------------------------------------------------
------------------------------------------------------------
------------------------------ATATTTTATTATATAACGAGTCTACAAAGG
AGTGGTTCATT---AACAGACAATCATA--------TCTTTGAGCGTCTGGAATCTACTC
T-ATTTGGCTCAATTGAACGCAACGGACGTGATCGCGAGTCCTTGTTGAACTTCAGTATA
TATTGACTATCCCCGTAGGAAGGGATTGGCAATAATTGAATGTTCGCTTTCTATTAGGTG
TGTATATATAGTCTCAAAATTACATGTATTTGTAATGGCGAGTAATATTTATACTATCCT
GTAGGAAAACTCGGGCGACCGCTGTAATATTTCTCTTTAAAACAGAGGAAGATTGCGGCA
ATAACAGGTCTGTGATGCCCTCAGATGTC-------------------------------
------------------------------------------------------------
------------------------------------------------------------
------------------------------------------------------------
------------------------------------------------------------
------------------------------------------------------------
------------------------------------------------------------
------------------------------------------------------------
--------------------------------------------
>2196|Gsiphonifera
------------------------------------------------------------
------------------------------------------------------------
------------------------------------------------------------
--------------------------------ATTTTATTATATAACGAGTCTACAAAGG
AGTGGTTCATT---AACAGACAATCATA--------TCTTTGAGCGTCTGGAATCTACTC
T-ATTTGGCTCAATTGAACGCAACGGACGTGATCGCGAGTCCTTGTTGAACTTCAGTATA
TATTGACTATCCCCGTAGGAAGGGATTGGCAATAATTGAATGTTCGCTTTCTATTAGGTG
TGTATATATAGTCTCAAAATTACATGTATTTGTAATGGCGAGTAATATTTATACTATCCT
GTAGGAAAACTCGGGCGACCGCTGTAATATTTCTCTTTAAAACAGAGGAAGATTGCGGCA
ATAACAGGTCTGTGATGCCCTCAGATGTCCCGGGC-------------------------
------------------------------------------------------------
------------------------------------------------------------
------------------------------------------------------------
------------------------------------------------------------
------------------------------------------------------------
------------------------------------------------------------
------------------------------------------------------------
--------------------------------------------
>2476|Gsiphonifera
------------------------------------------------------------
------------------------------------------------------------
------------------------------------------------------------
--------------------------------------TTATATAACGAGTCTACAAAGG
AGTGGTTCATT---AACAGACAATCATA--------TCTTTGAGCGTCTGGAATCTACTC
T-ATTTGGCTCAATTGAACGCAACGGACGTGATCGCGAGTCCTTGTTGAACTTCAGTATA
TATTGACTATCCCCGTAGGAAGGGATTGGCAATAATTGAATGTTCGCTTTCTATTAGGTG
TGTATATATAGTCTCAAAATTACATGTATTTGTAATGGCGAGTAATATTTATACTATCCT
GTAGGAAAACTCGGGCGACCGCTGTAATATTTCTCTTTAAAACAGAGGAAGATTGCGGCA
ATAACAGGTCTGTGATGCCCTCAGATGTCCCGGGC-------------------------
------------------------------------------------------------
------------------------------------------------------------
------------------------------------------------------------
------------------------------------------------------------
------------------------------------------------------------
------------------------------------------------------------
------------------------------------------------------------
--------------------------------------------
>2289|Gsiphonifera
------------------------------------------------------------
------------------------------------------------------------
------------------------------------------------------------
-------------------------------TATTTTATTATATAACGAGTCTACAAAGG
AGTGGTTCATT---AACAGACAATCATA--------TCTTTGAGCGTCTGGAATCTACTC
T-ATTTGGCTCAATTGAACGCAACGGACGTGATCGCGAGTCCTTGTTGAACTTCAGTATA
TATTGACTATCCCCGTAGGAAGGGATTGGCAATAATTGAATGTTCGCTTTCTATTAGGTG
TGTATATATAGTCTCAAAATTACATGTATTTGTAATGGCGAGTAATATTTATACTATCCT
GTAGGAAAACTCGGGCGACCGCTGTAATATTTCTCTTTAAAACAGAGGAAGATTGCGGCA
ATAACAGGTCTGTGATGCCCTCAGATGTCCCGGGC-------------------------
------------------------------------------------------------
------------------------------------------------------------
------------------------------------------------------------
------------------------------------------------------------
------------------------------------------------------------
------------------------------------------------------------
------------------------------------------------------------
--------------------------------------------
>0266|Gsiphonifera
------------------------------------------------------------
------------------------------------------------------------
------------------------------------------------------------
-------------------------------TATTTTATTATATAACGAGTCTACAAAGG
AGTGGTTCATT---AACAGACAATCATA--------TCTTTGAGCGTCTGGAATCTACTC
T-ATTTGGCTCAATTGAACGCAACGGACGTGATCGCGAGTCCTTGTTGAACTTCAGTATA
TATTGACTATCCCCGTAGGAAGGGATTGGCAATAATTGAATGTTCGCTTTCTATTAGGTG
TGTATATATAGTCTCAAAATTACATGTATTTGTAATGGCGAGTAATATTTATACTATCCT
GTAGGAAAACTCGGGCGACCGCTGTAATATTTCTCTTTAAAACAGAGGAAGATTGCGGCA
ATAACAGGTCTGTGATGCCCTCAGATGTCCCGGGC-------------------------
------------------------------------------------------------
------------------------------------------------------------
------------------------------------------------------------
------------------------------------------------------------
------------------------------------------------------------
------------------------------------------------------------
------------------------------------------------------------
--------------------------------------------
>A495|Gsiphonifera
------------------------------------------------------------
------------------------------------------------------------
------------------------------------------------------------
------------------TTGCGTTTCAATATATTTTATTATATAACGAGTCTACAAAGG
AGTGGTTCATT---AACAGACAATCATA--------TCTTTGAGCGTCTGGAATCTACTC
T-ATTTGGCTCAATTGAACGCAACGGACGTGATCGCGAGTCCTTGTTGAACTTCAGTATA
TATTGACTATCCCCGTAGGAAGGGATTGGCAATAATTGAATGTTCGCTTTCTATTAGGTG
TGTATATATAGTCTCAAAATTACATGTATTTGTAATGGCGAGTAATATTTATACTATCCT
GTAGGAAAACTCGGGCGACCGCTGTAATATTTCTCTTTAAAACAGAGGAAGATTGCGGCA
ATAACAGGTCTGTGATGCCCTCAGATGTCCCGGGCCGCA---------------------
------------------------------------------------------------
------------------------------------------------------------
------------------------------------------------------------
------------------------------------------------------------
------------------------------------------------------------
------------------------------------------------------------
------------------------------------------------------------
--------------------------------------------
>8334|Gsiphonifera
------------------------------------------------------------
------------------------------------------------------------
------------------------------------------------------------
------------------TTGCGTTTCAATATATTTTATTATATAACGAGTCTACAAAGG
AGTGGTTCATT---AACAGACAATCATA--------TCTTTGAGCGTCTGGAATCTACTC
T-ATTTGGCTCAATTGAACGCAACGGACGTGATCGCGAGTCCTTGTTGAACTTCAGTATA
TATTGACTATCCCCGTAGGAAGGGATTGGCAATAATTGAATGTTCGCTTTCTATTAGGTG
TGTATATATAGTCTCAAAATTACATGTATTTGTAATGGCGAGTAATATTTATACTATCCT
GTAGGAAAACTCGGGCGACCGCTGTAATATTTCTCTTTAAAACAGAGGAAGATTGCGGCA
ATAACAGGTCTGTGATGCCCTCAGATGTCCCGGGCCGCA---------------------
------------------------------------------------------------
------------------------------------------------------------
------------------------------------------------------------
------------------------------------------------------------
------------------------------------------------------------
------------------------------------------------------------
------------------------------------------------------------
--------------------------------------------
>8367|Gsiphonifera
------------------------------------------------------------
------------------------------------------------------------
------------------------------------------------------------
------------------TTGCGTTTCAATATATTTTATTATATAACGAGTCTACAAAGG
AGTGGTTCATT---AACAGACAATCATA--------TCTTTGAGCGTCTGGAATCTACTC
T-ATTTGGCTCAATTGAACGCAACGGACGTGATCGCGAGTCCTTGTTGAACTTCAGTATA
TATTGACTATCCCCGTAGGAAGGGATTGGCAATAATTGAATGTTCGCTTTCTATTAGGTG
TGTATATATAGTCTCAAAATTACATGTATTTGTAATGGCGAGTAATATTTATACTATCCT
GTAGGAAAACTCGGGCGACCGCTGTAATATTTCTCTTTAAAACAGAGGAAGATTGCGGCA
ATAACAGGTCTGTGATGCCCTCAGATGTCCCGGGCCGCA---------------------
------------------------------------------------------------
------------------------------------------------------------
------------------------------------------------------------
------------------------------------------------------------
------------------------------------------------------------
------------------------------------------------------------
------------------------------------------------------------
--------------------------------------------
>8364|Gsiphonifera
------------------------------------------------------------
------------------------------------------------------------
------------------------------------------------------------
------------------TTGCGTTTCAATATATTTTATTATATAACGAGTCTACAAAGG
AGTGGTTCATT---AACAGACAATCATA--------TCTTTGAGCGTCTGGAATCTACTC
T-ATTTGGCTCAATTGAACGCAACGGACGTGATCGCGAGTCCTTGTTGAACTTCAGTATA
TATTGACTATCCCCGTAGGAAGGGATTGGCAATAATTGAATGTTCGCTTTCTATTAGGTG
TGTATATATAGTCTCAAAATTACATGTATTTGTAATGGCGAGTAATATTTATACTATCCT
GTAGGAAAACTCGGGCGACCGCTGTAATATTTCTCTTTAAAACAGAGGAAGATTGCGGCA
ATAACAGGTCTGTGATGCCCTCAGATGTCCCGGGCCGCA---------------------
------------------------------------------------------------
------------------------------------------------------------
------------------------------------------------------------
------------------------------------------------------------
------------------------------------------------------------
------------------------------------------------------------
------------------------------------------------------------
--------------------------------------------
>2145|Gsiphonifera
------------------------------------------------------------
------------------------------------------------------------
------------------------------------------------------------
------------------TTGCGTTTCAATATATTTTATTATATAACGAGTCTACAAAGG
AGTGGTTCATT---AACAGACAATCATA--------TCTTTGAGCGTCTGGAATCTACTC
T-ATTTGGCTCAATTGAACGCAACGGACGTGATCGCGAGTCCTTGTTGAACTTCAGTATA
TATTGACTATCCCCGTAGGAAGGGATTGGCAATAATTGAATGTTCGCTTTCTATTAGGTG
TGTATATATAGTCTCAAAATTACATGTATTTGTAATGGCGAGTAATATTTATACTATCCT
GTAGGAAAACTCGGGCGACCGCTGTAATATTTCTCTTTAAAACAGAGGAAGATTGCGGCA
ATAACAGGTCTGTGATGCCCTCAGATGTCCCGGGCCGCA---------------------
------------------------------------------------------------
------------------------------------------------------------
------------------------------------------------------------
------------------------------------------------------------
------------------------------------------------------------
------------------------------------------------------------
------------------------------------------------------------
--------------------------------------------
>A500|Gsiphonifera
------------------------------------------------------------
------------------------------------------------------------
------------------------------------------------------------
-------------------TGCGTTTCAATATATTTTATTATATAACGAGTCTACAAAGG
AGTGGTTCATT---AACAGACAATCATA--------TCTTTGAGCGTCTGGAATCTACTC
T-ATTTGGCTCAATTGAACGCAACGGACGTGATCGCGAGTCCTTGTTGAACTTCAGTATA
TATTGACTATCCCCGTAGGAAGGGATTGGCAATAATTGAATGTTCGCTTTCTATTAGGTG
TGTATATATAGTCTCAAAATTACATGTATTTGTAATGGCGAGTAATATTTATACTATCCT
GTAGGAAAACTCGGGCGACCGCTGTAATATTTCTCTTTAAAACAGAGGAAGATTGCGGCA
ATAACAGGTCTGTGATGCCCTCAGATGTCCCGGGCCGCA---------------------
------------------------------------------------------------
------------------------------------------------------------
------------------------------------------------------------
------------------------------------------------------------
------------------------------------------------------------
------------------------------------------------------------
------------------------------------------------------------
--------------------------------------------
>8177|Gsiphonifera
------------------------------------------------------------
------------------------------------------------------------
------------------------------------------------------------
-------------------TGCGTTTCAATATATTTTATTATATAACGAGTCTACAAAGG
AGTGGTTCATT---AACAGACAATCATA--------TCTTTGAGCGTCTGGAATCTACTC
T-ATTTGGCTCAATTGAACGCAACGGACGTGATCGCGAGTCCTTGTTGAACTTCAGTATA
TATTGACTATCCCCGTAGGAAGGGATTGGCAATAATTGAATGTTCGCTTTCTATTAGGTG
TGTATATATAGTCTCAAAATTACATGTATTTGTAATGGCGAGTAATATTTATACTATCCT
GTAGGAAAACTCGGGCGACCGCTGTAATATTTCTCTTTAAAACAGAGGAAGATTGCGGCA
ATAACAGGTCTGTGATGCCCTCAGATGTCCCGGGCCGCA---------------------
------------------------------------------------------------
------------------------------------------------------------
------------------------------------------------------------
------------------------------------------------------------
------------------------------------------------------------
------------------------------------------------------------
------------------------------------------------------------
--------------------------------------------
>7460|Gsiphonifera
------------------------------------------------------------
------------------------------------------------------------
------------------------------------------------------------
-------------------TGCGTTTCAATATATTTTATTATATAACGAGTCTACAAAGG
AGTGGTTCATT---AACAGACAATCATA--------TCTTTGAGCGTCTGGAATCTACTC
T-ATTTGGCTCAATTGAACGCAACGGACGTGATCGCGAGTCCTTGTTGAACTTCAGTATA
TATTGACTATCCCCGTAGGAAGGGATTGGCAATAATTGAATGTTCGCTTTCTATTAGGTG
TGTATATATAGTCTCAAAATTACATGTATTTGTAATGGCGAGTAATATTTATACTATCCT
GTAGGAAAACTCGGGCGACCGCTGTAATATTTCTCTTTAAAACAGAGGAAGATTGCGGCA
ATAACAGGTCTGTGATGCCCTCAGATGTCCCGGGCCGCA---------------------
------------------------------------------------------------
------------------------------------------------------------
------------------------------------------------------------
------------------------------------------------------------
------------------------------------------------------------
------------------------------------------------------------
------------------------------------------------------------
--------------------------------------------
>0507|Gsiphonifera
------------------------------------------------------------
------------------------------------------------------------
------------------------------------------------------------
-------------------TGCGTTTCAATATATTTTATTATATAACGAGTCTACAAAGG
AGTGGTTCATT---AACAGACAATCATA--------TCTTTGAGCGTCTGGAATCTACTC
T-ATTTGGCTCAATTGAACGCAACGGACGTGATCGCGAGTCCTTGTTGAACTTCAGTATA
TATTGACTATCCCCGTAGGAAGGGATTGGCAATAATTGAATGTTCGCTTTCTATTAGGTG
TGTATATATAGTCTCAAAATTACATGTATTTGTAATGGCGAGTAATATTTATACTATCCT
GTAGGAAAACTCGGGCGACCGCTGTAATATTTCTCTTTAAAACAGAGGAAGATTGCGGCA
ATAACAGGTCTGTGATGCCCTCAGATGTCCCGGGCCGCA---------------------
------------------------------------------------------------
------------------------------------------------------------
------------------------------------------------------------
------------------------------------------------------------
------------------------------------------------------------
------------------------------------------------------------
------------------------------------------------------------
--------------------------------------------
>1025|Gsiphonifera
------------------------------------------------------------
------------------------------------------------------------
------------------------------------------------------------
-------------------TGCGTTTCAATATATTTTATTATATAACGAGTCTACAAAGG
AGTGGTTCATT---AACAGACAATCATA--------TCTTTGAGCGTCTGGAATCTACTC
T-ATTTGGCTCAATTGAACGCAACGGACGTGATCGCGAGTCCTTGTTGAACTTCAGTATA
TATTGACTATCCCCGTAGGAAGGGATTGGCAATAATTGAATGTTCGCTTTCTATTAGGTG
TGTATATATAGTCTCAAAATTACATGTATTTGTAATGGCGAGTAATATTTATACTATCCT
GTAGGAAAACTCGGGCGACCGCTGTAATATTTCTCTTTAAAACAGAGGAAGATTGCGGCA
ATAACAGGTCTGTGATGCCCTCAGATGTCCCGGGCCGCA---------------------
------------------------------------------------------------
------------------------------------------------------------
------------------------------------------------------------
------------------------------------------------------------
------------------------------------------------------------
------------------------------------------------------------
------------------------------------------------------------
--------------------------------------------
>6601|Gsiphonifera
------------------------------------------------------------
------------------------------------------------------------
------------------------------------------------------------
-------------------TGCGTTTCAATATATTTTATTATATAACGAGTCTACAAAGG
AGTGGTTCATT---AACAGACAATCATA--------TCTTTGAGCGTCTGGAATCTACTC
T-ATTTGGCTCAATTGAACGCAACGGACGTGATCGCGAGTCCTTGTTGAACTTCAGTATA
TATTGACTATCCCCGTAGGAAGGGATTGGCAATAATTGAATGTTCGCTTTCTATTAGGTG
TGTATATATAGTCTCAAAATTACATGTATTTGTAATGGCGAGTAATATTTATACTATCCT
GTAGGAAAACTCGGGCGACCGCTGTAATATTTCTCTTTAAAACAGAGGAAGATTGCGGCA
ATAACAGGTCTGTGATGCCCTCAGATGTCCCGGGCCGCA---------------------
------------------------------------------------------------
------------------------------------------------------------
------------------------------------------------------------
------------------------------------------------------------
------------------------------------------------------------
------------------------------------------------------------
------------------------------------------------------------
--------------------------------------------
>3005|Gsiphonifera
------------------------------------------------------------
------------------------------------------------------------
------------------------------------------------------------
--------------TTAATTGCGTTTCAATATATTTTATTATATAACGAGTCTACAAAGG
AGTGGTTCATT---AACAGACAATCATA--------TCTTTGAGCGTCTGGAATCTACTC
T-ATTTGGCTCAATTGAACGCAACGGACGTGATCGCGAGTCCTTGTTGAACTTCAGTATA
TATTGACTATCCCCGTAGGAAGGGATTGGCAATAATTGAATGTTCGCTTTCTATTAGGTG
TGTATATATAGTCTCAAAATTACATGTATTTGTAATGGCGAGTAATATTTATACTATCCT
GTAGGAAAACTCGGGCGACCGCTGTAATATTTCTCTTTAAAACAGAGGAAGATTGCGGCA
ATAACAGGTCTGTGATGCCCTCAGATGTCCCGGGCCGCA---------------------
------------------------------------------------------------
------------------------------------------------------------
------------------------------------------------------------
------------------------------------------------------------
------------------------------------------------------------
------------------------------------------------------------
------------------------------------------------------------
--------------------------------------------
>8352|Gsiphonifera
------------------------------------------------------------
------------------------------------------------------------
------------------------------------------------------------
-----------------ATTGCGTTTCAATATATTTTATTATATAACGAGTCTACAAAGG
AGTGGTTCATT---AACAGACAATCATA--------TCTTTGAGCGTCTGGAATCTACTC
T-ATTTGGCTCAATTGAACGCAACGGACGTGATCGCGAGTCCTTGTTGAACTTCAGTATA
TATTGACTATCCCCGTAGGAAGGGATTGGCAATAATTGAATGTTCGCTTTCTATTAGGTG
TGTATATATAGTCTCAAAATTACATGTATTTGTAATGGCGAGTAATATTTATACTATCCT
GTAGGAAAACTCGGGCGACCGCTGTAATATTTCTCTTTAAAACAGAGGAAGATTGCGGCA
ATAACAGGTCTGTGATGCCCTCAGATGTCCCGGGCCGCA---------------------
------------------------------------------------------------
------------------------------------------------------------
------------------------------------------------------------
------------------------------------------------------------
------------------------------------------------------------
------------------------------------------------------------
------------------------------------------------------------
--------------------------------------------
>8381|Gsiphonifera
------------------------------------------------------------
------------------------------------------------------------
------------------------------------------------------------
-----------------ATTGCGTTTCAATATATTTTATTATATAACGAGTCTACAAAGG
AGTGGTTCATT---AACAGACAATCATA--------TCTTTGAGCGTCTGGAATCTACTC
T-ATTTGGCTCAATTGAACGCAACGGACGTGATCGCGAGTCCTTGTTGAACTTCAGTATA
TATTGACTATCCCCGTAGGAAGGGATTGGCAATAATTGAATGTTCGCTTTCTATTAGGTG
TGTATATATAGTCTCAAAATTACATGTATTTGTAATGGCGAGTAATATTTATACTATCCT
GTAGGAAAACTCGGGCGACCGCTGTAATATTTCTCTTTAAAACAGAGGAAGATTGCGGCA
ATAACAGGTCTGTGATGCCCTCAGATGTCCCGGGCCGCA---------------------
------------------------------------------------------------
------------------------------------------------------------
------------------------------------------------------------
------------------------------------------------------------
------------------------------------------------------------
------------------------------------------------------------
------------------------------------------------------------
--------------------------------------------
>8368|Gsiphonifera
------------------------------------------------------------
------------------------------------------------------------
------------------------------------------------------------
-----------------ATTGCGTTTCAATATATTTTATTATATAACGAGTCTACAAAGG
AGTGGTTCATT---AACAGACAATCATA--------TCTTTGAGCGTCTGGAATCTACTC
T-ATTTGGCTCAATTGAACGCAACGGACGTGATCGCGAGTCCTTGTTGAACTTCAGTATA
TATTGACTATCCCCGTAGGAAGGGATTGGCAATAATTGAATGTTCGCTTTCTATTAGGTG
TGTATATATAGTCTCAAAATTACATGTATTTGTAATGGCGAGTAATATTTATACTATCCT
GTAGGAAAACTCGGGCGACCGCTGTAATATTTCTCTTTAAAACAGAGGAAGATTGCGGCA
ATAACAGGTCTGTGATGCCCTCAGATGTCCCGGGCCGCA---------------------
------------------------------------------------------------
------------------------------------------------------------
------------------------------------------------------------
------------------------------------------------------------
------------------------------------------------------------
------------------------------------------------------------
------------------------------------------------------------
--------------------------------------------
>2227|Gsiphonifera
------------------------------------------------------------
------------------------------------------------------------
------------------------------------------------------------
-----------------ATTGCGTTTCAATATATTTTATTATATAACGAGTCTACAAAGG
AGTGGTTCATT---AACAGACAATCATA--------TCTTTGAGCGTCTGGAATCTACTC
T-ATTTGGCTCAATTGAACGCAACGGACGTGATCGCGAGTCCTTGTTGAACTTCAGTATA
TATTGACTATCCCCGTAGGAAGGGATTGGCAATAATTGAATGTTCGCTTTCTATTAGGTG
TGTATATATAGTCTCAAAATTACATGTATTTGTAATGGCGAGTAATATTTATACTATCCT
GTAGGAAAACTCGGGCGACCGCTGTAATATTTCTCTTTAAAACAGAGGAAGATTGCGGCA
ATAACAGGTCTGTGATGCCCTCAGATGTCCCGGGCCGCA---------------------
------------------------------------------------------------
------------------------------------------------------------
------------------------------------------------------------
------------------------------------------------------------
------------------------------------------------------------
------------------------------------------------------------
------------------------------------------------------------
--------------------------------------------
>0544|Gsiphonifera
------------------------------------------------------------
------------------------------------------------------------
------------------------------------------------------------
-----------------ATTGCGTTTCAATATATTTTATTATATAACGAGTCTACAAAGG
AGTGGTTCATT---AACAGACAATCATA--------TCTTTGAGCGTCTGGAATCTACTC
T-ATTTGGCTCAATTGAACGCAACGGACGTGATCGCGAGTCCTTGTTGAACTTCAGTATA
TATTGACTATCCCCGTAGGAAGGGATTGGCAATAATTGAATGTTCGCTTTCTATTAGGTG
TGTATATATAGTCTCAAAATTACATGTATTTGTAATGGCGAGTAATATTTATACTATCCT
GTAGGAAAACTCGGGCGACCGCTGTAATATTTCTCTTTAAAACAGAGGAAGATTGCGGCA
ATAACAGGTCTGTGATGCCCTCAGATGTCCCGGGCCGCA---------------------
------------------------------------------------------------
------------------------------------------------------------
------------------------------------------------------------
------------------------------------------------------------
------------------------------------------------------------
------------------------------------------------------------
------------------------------------------------------------
--------------------------------------------
>0498|Gsiphonifera
------------------------------------------------------------
------------------------------------------------------------
------------------------------------------------------------
-----------------ATTGCGTTTCAATATATTTTATTATATAACGAGTCTACAAAGG
AGTGGTTCATT---AACAGACAATCATA--------TCTTTGAGCGTCTGGAATCTACTC
T-ATTTGGCTCAATTGAACGCAACGGACGTGATCGCGAGTCCTTGTTGAACTTCAGTATA
TATTGACTATCCCCGTAGGAAGGGATTGGCAATAATTGAATGTTCGCTTTCTATTAGGTG
TGTATATATAGTCTCAAAATTACATGTATTTGTAATGGCGAGTAATATTTATACTATCCT
GTAGGAAAACTCGGGCGACCGCTGTAATATTTCTCTTTAAAACAGAGGAAGATTGCGGCA
ATAACAGGTCTGTGATGCCCTCAGATGTCCCGGGCCGCA---------------------
------------------------------------------------------------
------------------------------------------------------------
------------------------------------------------------------
------------------------------------------------------------
------------------------------------------------------------
------------------------------------------------------------
------------------------------------------------------------
--------------------------------------------
>1087|Gsiphonifera
------------------------------------------------------------
------------------------------------------------------------
------------------------------------------------------------
-----------------ATTGCGTTTCAATATATTTTATTATATAACGAGTCTACAAAGG
AGTGGTTCATT---AACAGACAATCATA--------TCTTTGAGCGTCTGGAATCTACTC
T-ATTTGGCTCAATTGAACGCAACGGACGTGATCGCGAGTCCTTGTTGAACTTCAGTATA
TATTGACTATCCCCGTAGGAAGGGATTGGCAATAATTGAATGTTCGCTTTCTATTAGGTG
TGTATATATAGTCTCAAAATTACATGTATTTGTAATGGCGAGTAATATTTATACTATCCT
GTAGGAAAACTCGGGCGACCGCTGTAATATTTCTCTTTAAAACAGAGGAAGATTGCGGCA
ATAACAGGTCTGTGATGCCCTCAGATGTCCCGGGCCGCA---------------------
------------------------------------------------------------
------------------------------------------------------------
------------------------------------------------------------
------------------------------------------------------------
------------------------------------------------------------
------------------------------------------------------------
------------------------------------------------------------
--------------------------------------------
>1502|Gsiphonifera
------------------------------------------------------------
------------------------------------------------------------
------------------------------------------------------------
-----------------ATTGCGTTTCAATATATTTTATTATATAACGAGTCTACAAAGG
AGTGGTTCATT---AACAGACAATCATA--------TCTTTGAGCGTCTGGAATCTACTC
T-ATTTGGCTCAATTGAACGCAACGGACGTGATCGCGAGTCCTTGTTGAACTTCAGTATA
TATTGACTATCCCCGTAGGAAGGGATTGGCAATAATTGAATGTTCGCTTTCTATTAGGTG
TGTATATATAGTCTCAAAATTACATGTATTTGTAATGGCGAGTAATATTTATACTATCCT
GTAGGAAAACTCGGGCGACCGCTGTAATATTTCTCTTTAAAACAGAGGAAGATTGCGGCA
ATAACAGGTCTGTGATGCCCTCAGATGTCCCGGGCCGCA---------------------
------------------------------------------------------------
------------------------------------------------------------
------------------------------------------------------------
------------------------------------------------------------
------------------------------------------------------------
------------------------------------------------------------
------------------------------------------------------------
--------------------------------------------
>2055|Gsiphonifera
------------------------------------------------------------
------------------------------------------------------------
------------------------------------------------------------
-----------------ATTGCGTTTCAATATATTTTATTATATAACGAGTCTACAAAGG
AGTGGTTCATT---AACAGACAATCATA--------TCTTTGAGCGTCTGGAATCTACTC
T-ATTTGGCTCAATTGAACGCAACGGACGTGATCGCGAGTCCTTGTTGAACTTCAGTATA
TATTGACTATCCCCGTAGGAAGGGATTGGCAATAATTGAATGTTCGCTTTCTATTAGGTG
TGTATATATAGTCTCAAAATTACATGTATTTGTAATGGCGAGTAATATTTATACTATCCT
GTAGGAAAACTCGGGCGACCGCTGTAATATTTCTCTTTAAAACAGAGGAAGATTGCGGCA
ATAACAGGTCTGTGATGCCCTCAGATGTCCCGGGCCGCA---------------------
------------------------------------------------------------
------------------------------------------------------------
------------------------------------------------------------
------------------------------------------------------------
------------------------------------------------------------
------------------------------------------------------------
------------------------------------------------------------
--------------------------------------------
>2054|Gsiphonifera
------------------------------------------------------------
------------------------------------------------------------
------------------------------------------------------------
-----------------ATTGCGTTTCAATATATTTTATTATATAACGAGTCTACAAAGG
AGTGGTTCATT---AACAGACAATCATA--------TCTTTGAGCGTCTGGAATCTACTC
T-ATTTGGCTCAATTGAACGCAACGGACGTGATCGCGAGTCCTTGTTGAACTTCAGTATA
TATTGACTATCCCCGTAGGAAGGGATTGGCAATAATTGAATGTTCGCTTTCTATTAGGTG
TGTATATATAGTCTCAAAATTACATGTATTTGTAATGGCGAGTAATATTTATACTATCCT
GTAGGAAAACTCGGGCGACCGCTGTAATATTTCTCTTTAAAACAGAGGAAGATTGCGGCA
ATAACAGGTCTGTGATGCCCTCAGATGTCCCGGGCCGCA---------------------
------------------------------------------------------------
------------------------------------------------------------
------------------------------------------------------------
------------------------------------------------------------
------------------------------------------------------------
------------------------------------------------------------
------------------------------------------------------------
--------------------------------------------
>7937|Gsiphonifera
------------------------------------------------------------
------------------------------------------------------------
------------------------------------------------------------
-----------------ATTGCGTTTCAATATATTTTATTATATAACGAGTCTACAAAGG
AGTGGTTCATT---AACAGACAATCATA--------TCTTTGAGCGTCTGGAATCTACTC
T-ATTTGGCTCAATTGAACGCAACGGACGTGATCGCGAGTCCTTGTTGAACTTCAGTATA
TATTGACTATCCCCGTAGGAAGGGATTGGCAATAATTGAATGTTCGCTTTCTATTAGGTG
TGTATATATAGTCTCAAAATTACATGTATTTGTAATGGCGAGTAATATTTATACTATCCT
GTAGGAAAACTCGGGCGACCGCTGTAATATTTCTCTTTAAAACAGAGGAAGATTGCGGCA
ATAACAGGTCTGTGATGCCCTCAGATGTCCCGGGCCGCA---------------------
------------------------------------------------------------
------------------------------------------------------------
------------------------------------------------------------
------------------------------------------------------------
------------------------------------------------------------
------------------------------------------------------------
------------------------------------------------------------
--------------------------------------------
>2237|Gsiphonifera
------------------------------------------------------------
------------------------------------------------------------
------------------------------------------------------------
----------------------------ATATATTTTATTATATAACGAGTCTACAAAGG
AGTGGTTCATT---AACAGACAATCATA--------TCTTTGAGCGTCTGGAATCTACTC
T-ATTTGGCTCAATTGAACGCAACGGACGTGATCGCGAGTCCTTGTTGAACTTCAGTATA
TATTGACTATCCCCGTAGGAAGGGATTGGCAATAATTGAATGTTCGCTTTCTATTAGGTG
TGTATATATAGTCTCAAAATTACATGTATTTGTAATGGCGAGTAATATTTATACTATCCT
GTAGGAAAACTCGGGCGACCGCTGTAATATTTCTCTTTAAAACAGAGGAAGATTGCGGCA
ATAACAGGTCTGTGATGCCCTCAGATGTCCCGGGCCGCA---------------------
------------------------------------------------------------
------------------------------------------------------------
------------------------------------------------------------
------------------------------------------------------------
------------------------------------------------------------
------------------------------------------------------------
------------------------------------------------------------
--------------------------------------------
>2240|Gsiphonifera
------------------------------------------------------------
------------------------------------------------------------
------------------------------------------------------------
----------------------------ATATATTTTATTATATAACGAGTCTACAAAGG
AGTGGTTCATT---AACAGACAATCATA--------TCTTTGAGCGTCTGGAATCTACTC
T-ATTTGGCTCAATTGAACGCAACGGACGTGATCGCGAGTCCTTGTTGAACTTCAGTATA
TATTGACTATCCCCGTAGGAAGGGATTGGCAATAATTGAATGTTCGCTTTCTATTAGGTG
TGTATATATAGTCTCAAAATTACATGTATTTGTAATGGCGAGTAATATTTATACTATCCT
GTAGGAAAACTCGGGCGACCGCTGTAATATTTCTCTTTAAAACAGAGGAAGATTGCGGCA
ATAACAGGTCTGTGATGCCCTCAGATGTCCCGGGCCGCA---------------------
------------------------------------------------------------
------------------------------------------------------------
------------------------------------------------------------
------------------------------------------------------------
------------------------------------------------------------
------------------------------------------------------------
------------------------------------------------------------
--------------------------------------------
>2103|Gsiphonifera
------------------------------------------------------------
------------------------------------------------------------
------------------------------------------------------------
------------------------------ATATTTTATTATATAACGAGTCTACAAAGG
AGTGGTTCATT---AACAGACAATCATA--------TCTTTGAGCGTCTGGAATCTACTC
T-ATTTGGCTCAATTGAACGCAACGGACGTGATCGCGAGTCCTTGTTGAACTTCAGTATA
TATTGACTATCCCCGTAGGAAGGGATTGGCAATAATTGAATGTTCGCTTTCTATTAGGTG
TGTATATATAGTCTCAAAATTACATGTATTTGTAATGGCGAGTAATATTTATACTATCCT
GTAGGAAAACTCGGGCGACCGCTGTAATATTTCTCTTTAAAACAGAGGAAGATTGCGGCA
ATAACAGGTCTGTGATGCCCTCAGATGTCCCGGGCCGCA---------------------
------------------------------------------------------------
------------------------------------------------------------
------------------------------------------------------------
------------------------------------------------------------
------------------------------------------------------------
------------------------------------------------------------
------------------------------------------------------------
--------------------------------------------
>2238|Gsiphonifera
------------------------------------------------------------
------------------------------------------------------------
------------------------------------------------------------
---------------------GTTTCAAATATATTTTATTATATAACGAGTCTACAAAGG
AGTGGTTCATT---AACAGACAATCATA--------TCTTTGAGCGTCTGGAATCTACTC
T-ATTTGGCTCAATTGAACGCAACGGACGTGATCGCGAGTCCTTGTTGAACTTCAGTATA
TATTGACTATCCCCGTAGGAAGGGATTGGCAATAATTGAATGTTCGCTTTCTATTAGGTG
TGTATATATAGTCTCAAAATTACATGTATTTGTAATGGCGAGTAATATTTATACTATCCT
GTAGGAAAACTCGGGCGACCGCTGTAATATTTCTCTTTAAAACAGAGGAAGATTGCGGCA
ATAACAGGTCTGTGATGCCCTCAGATGTCCCGGGCCGCA---------------------
------------------------------------------------------------
------------------------------------------------------------
------------------------------------------------------------
------------------------------------------------------------
------------------------------------------------------------
------------------------------------------------------------
------------------------------------------------------------
--------------------------------------------
>2239|Gsiphonifera
------------------------------------------------------------
------------------------------------------------------------
------------------------------------------------------------
---------------------GTTTCAAATATATTTTATTATATAACGAGTCTACAAAGG
AGTGGTTCATT---AACAGACAATCATA--------TCTTTGAGCGTCTGGAATCTACTC
T-ATTTGGCTCAATTGAACGCAACGGACGTGATCGCGAGTCCTTGTTGAACTTCAGTATA
TATTGACTATCCCCGTAGGAAGGGATTGGCAATAATTGAATGTTCGCTTTCTATTAGGTG
TGTATATATAGTCTCAAAATTACATGTATTTGTAATGGCGAGTAATATTTATACTATCCT
GTAGGAAAACTCGGGCGACCGCTGTAATATTTCTCTTTAAAACAGAGGAAGATTGCGGCA
ATAACAGGTCTGTGATGCCCTCAGATGTCCCGGGCCGCA---------------------
------------------------------------------------------------
------------------------------------------------------------
------------------------------------------------------------
------------------------------------------------------------
------------------------------------------------------------
------------------------------------------------------------
------------------------------------------------------------
--------------------------------------------
>37|Gsiphonifera
------------------------------------------------------------
------------------------------------------------------------
-----------------------------------------GCCGTTCTTAGTTCGTGGA
GTGATCTGTCTGCTTAATTGCGTTTCAAATATATTTTATTATATAACGAGTCTACAAAGG
AGTGGTTCATT---AACAGACAATCATA--------TCTTTGAGCGTCTGGAATCTACTC
T-ATTTGGCTCAATTGAACGCAACGGACGTGATCGCGAGTCCTTGTTGAACTTCAGTATA
TATTGACTATCCCCGTAGGAAGGGATTGGCAATAATTGAATGTTCGCTTTCTATTAGGTG
TGTATATATAGTCTCAAAATTACATGTATTTGTAATGGCGAGTAATATTTATACTATCCT
GTAGGAAAACTCGGGCGACCGCTGTAATATTTCTCTTTAAAACAGAGGAAGATTGCGGCA
ATAACAGGTCTGTGATGCCCTCAGATGTCCCGGGCCGCA---------------------
------------------------------------------------------------
------------------------------------------------------------
------------------------------------------------------------
------------------------------------------------------------
------------------------------------------------------------
------------------------------------------------------------
------------------------------------------------------------
--------------------------------------------
>38|Gsiphonifera
------------------------------------------------------------
------------------------------------------------------------
-----------------------------------------GCCGTTCTTAGTTCGTGGA
GTGATCTGTCTGCTTAATTGCGTTTCAAATATATTTTATTATATAACGAGTCTACAAAGG
AGTGGTTCATT---AACAGACAATCATA--------TCTTTGAGCGTCTGGAATCTACTC
T-ATTTGGCTCAATTGAACGCAACGGACGTGATCGCGAGTCCTTGTTGAACTTCAGTATA
TATTGACTATCCCCGTAGGAAGGGATTGGCAATAATTGAATGTTCGCTTTCTATTAGGTG
TGTATATATAGTCTCAAAATTACATGTATTTGTAATGGCGAGTAATATTTATACTATCCT
GTAGGAAAACTCGGGCGACCGCTGTAATATTTCTCTTTAAAACAGAGGAAGATTGCGGCA
ATAACAGGTCTGTGATGCCCTCAGATGTCCCGGGCCGCA---------------------
------------------------------------------------------------
------------------------------------------------------------
------------------------------------------------------------
------------------------------------------------------------
------------------------------------------------------------
------------------------------------------------------------
------------------------------------------------------------
--------------------------------------------
>59|Gsiphonifera
------------------------------------------------------------
------------------------------------------------------------
-----------------------------------------GCCGTTCTTAGTTCGTGGA
GTGATCTGTCTGCTTAATTGCGTTTCAAATATATTTTATTATATAACGAGTCTACAAAGG
AGTGGTTCATT---AACAGACAATCATA--------TCTTTGAGCGTCTGGAATCTACTC
T-ATTTGGCTCAATTGAACGCAACGGACGTGATCGCGAGTCCTTGTTGAACTTCAGTATA
TATTGACTATCCCCGTAGGAAGGGATTGGCAATAATTGAATGTTCGCTTTCTATTAGGTG
TGTATATATAGTCTCAAAATTACATGTATTTGTAATGGCGAGTAATATTTATACTATCCT
GTAGGAAAACTCGGGCGACCGCTGTAATATTTCTCTTTAAAACAGAGGAAGATTGCGGCA
ATAACAGGTCTGTGATGCCCTCAGATGTCCCGGGCCGCA---------------------
------------------------------------------------------------
------------------------------------------------------------
------------------------------------------------------------
------------------------------------------------------------
------------------------------------------------------------
------------------------------------------------------------
------------------------------------------------------------
--------------------------------------------
>46|Gsiphonifera
------------------------------------------------------------
------------------------------------------------------------
----------------------------------------GGCCGTTCTTAGTTCGTGGA
GTGATCTGTCTGCTTAATTGCGTTTCAAATATATTTTATTATATAACGAGTCTACAAAGG
AGTGGTTCATT---AACAGACAATCATA--------TCTTTGAGCGTCTGGAATCTACTC
T-ATTTGGCTCAATTGAACGCAACGGACGTGATCGCGAGTCCTTGTTGAACTTCAGTATA
TATTGACTATCCCCGTAGGAAGGGATTGGCAATAATTGAATGTTCGCTTTCTATTAGGTG
TGTATATATAGTCTCAAAATTACATGTATTTGTAATGGCGAGTAATATTTATACTATCCT
GTAGGAAAACTCGGGCGACCGCTGTAATATTTCTCTTTAAAACAGAGGAAGATTGCGGCA
ATAACAGGTCTGTGATGCCCTCAGATGTCCCGGGCCGCA---------------------
------------------------------------------------------------
------------------------------------------------------------
------------------------------------------------------------
------------------------------------------------------------
------------------------------------------------------------
------------------------------------------------------------
------------------------------------------------------------
--------------------------------------------
>62|Gsiphonifera
------------------------------------------------------------
------------------------------------------------------------
---------------------------------------TGGCCGTTCTTAGTTCGTGGA
GTGATCTGTCTGCTTAATTGCGTTTCAAATATATTTTATTATATAACGAGTCTACAAAGG
AGTGGTTCATT---AACAGACAATCATA--------TCTTTGAGCGTCTGGAATCTACTC
T-ATTTGGCTCAATTGAACGCAACGGACGTGATCGCGAGTCCTTGTTGAACTTCAGTATA
TATTGACTATCCCCGTAGGAAGGGATTGGCAATAATTGAATGTTCGCTTTCTATTAGGTG
TGTATATATAGTCTCAAAATTACATGTATTTGTAATGGCGAGTAATATTTATACTATCCT
GTAGGAAAACTCGGGCGACCGCTGTAATATTTCTCTTTAAAACAGAGGAAGATTGCGGCA
ATAACAGGTCTGTGATGCCCTCAGATGTCCCGGGCCGCA---------------------
------------------------------------------------------------
------------------------------------------------------------
------------------------------------------------------------
------------------------------------------------------------
------------------------------------------------------------
------------------------------------------------------------
------------------------------------------------------------
--------------------------------------------
>15|Gsiphonifera
------------------------------------------------------------
------------------------------------------------------------
---------------------------------------TGGCCGTTCTTAGTTCGTGGA
GTGATCTGTCTGCTTAATTGCGTTTCAAATATATTTTATTATATAACGAGTCTACAAAGG
AGTGGTTCATT---AACAGACAATCATA--------TCTTTGAGCGTCTGGAATCTACTC
T-ATTTGGCTCAATTGAACGCAACGGACGTGATCGCGAGTCCTTGTTGAACTTCAGTATA
TATTGACTATCCCCGTAGGAAGGGATTGGCAATAATTGAATGTTCGCTTTCTATTAGGTG
TGTATATATAGTCTCAAAATTACATGTATTTGTAATGGCGAGTAATATTTATACTATCCT
GTAGGAAAACTCGGGCGACCGCTGTAATATTTCTCTTTAAAACAGAGGAAGATTGCGGCA
ATAACAGGTCTGTGATGCCCTCAGATGTCCCGGGCCGCA---------------------
------------------------------------------------------------
------------------------------------------------------------
------------------------------------------------------------
------------------------------------------------------------
------------------------------------------------------------
------------------------------------------------------------
------------------------------------------------------------
--------------------------------------------
>P39|Gsiphonifera
------------------------------------------------------------
------------------------------------------------------------
---------------------------------------TGGCCGTTCTTAGTTCGTGGA
GTGATCTGTCTGCTTAATTGCGTTTCAAATATATTTTATTATATAACGAGTCTACAAAGG
AGTGGTTCATT---AACAGACAATCATA--------TCTTTGAGCGTCTGGAATCTACTC
T-ATTTGGCTCAATTGAACGCAACGGACGTGATCGCGAGTCCTTGTTGAACTTCAGTATA
TATTGACTATCCCCGTAGGAAGGGATTGGCAATAATTGAATGTTCGCTTTCTATTAGGTG
TGTATATATAGTCTCAAAATTACATGTATTTGTAATGGCGAGTAATATTTATACTATCCT
GTAGGAAAACTCGGGCGACCGCTGTAATATTTCTCTTTAAAACAGAGGAAGATTGCGGCA
ATAACAGGTCTGTGATGCCCTCAGATGTCCCGGGCCGC----------------------
------------------------------------------------------------
------------------------------------------------------------
------------------------------------------------------------
------------------------------------------------------------
------------------------------------------------------------
------------------------------------------------------------
------------------------------------------------------------
--------------------------------------------
>2209|Gsiphonifera
------------------------------------------------------------
------------------------------------------------------------
------------------------------------------------------------
---------------------GTTTCAAATATATTTTATTATATAACGAGTCTACAAAGG
AGTGGTTCATT---AACAGACAATCATA--------TCTTTGAGCGTCTGGAATCTACTC
T-ATTTGGCTCAATTGAACGCAACGGACGTGATCGCGAGTCCTTGTTGAACTTCAGTATA
TATTGACTATCCCCGTAGGAAGGGATTGGCAATAATTGAATGTTCGCTTTCTATTAGGTG
TGTATATATAGTCTCAAAATTACATGTATTTGTAATGGCGAGTAATATTTATACTATCCT
GTAGGAAAACTCGGGCGACCGCTGTAATATTTCTCTTTAAAACAGAGGAAGATTGCGGCA
ATAACAGGTCTGTGATGCCCTCAG------------------------------------
------------------------------------------------------------
------------------------------------------------------------
------------------------------------------------------------
------------------------------------------------------------
------------------------------------------------------------
------------------------------------------------------------
------------------------------------------------------------
--------------------------------------------
>2250|Gsiphonifera
------------------------------------------------------------
------------------------------------------------------------
------------------------------------------------------------
----------------------------ATATATTTTATTATATAACGAGTCTACAAAGG
AGTGGTTCATT---AACAGACAATCATA--------TCTTTGAGCGTCTGGAATCTACTC
T-ATTTGGCTCAATTGAACGCAACGGACGTGATCGCGAGTCCTTGTTGAACTTCAGTATA
TATTGACTATCCCCGTAGGAAGGGATTGGCAATAATTGAATGTTCGCTTTCTATTAGGTG
TGTATATATAGTCTCAAAATTACATGTATTTGTAATGGCGAGTAATATTTATACTATCCT
GTAGGAAAACTCGGGCGACCGCTGTAATATTTCTCTTTAAAACAGAGGAAGATTGCGGCA
ATAACAGGTCTGTGATGCCCTCAG------------------------------------
------------------------------------------------------------
------------------------------------------------------------
------------------------------------------------------------
------------------------------------------------------------
------------------------------------------------------------
------------------------------------------------------------
------------------------------------------------------------
--------------------------------------------
>0717|Gsiphonifera
------------------------------------------------------------
------------------------------------------------------------
------------------------------------------------------------
-------------------TGCGTTTCAATATATTTTATTATATAACGAGTCTACAAAGG
AGTGGTTCATT---AACAGACAATCATA--------TCTTTGAGCGTCTGGAATCTACTC
T-ATTTGGCTCAATTGAACGCAACGGACGTGATCGCGAGTCCTTGTTGAACTTCAGTATA
TATTGACTATCCCCGTAGGAAGGGATTGGCAATAATTGAATGTTCGCTTTCTATTAGGTG
TGTATATATAGTCTCAAAATTACATGTATTTGTAATGGCGAGTAATATTTATACTATCCT
GTAGGAAAACTCGGGCGACCGCTGTAATATTTCTCTTTAAAACAGAGGAAGATTGCGGCA
ATAACAGGTCTGTGATGCCCTCAGATGTCCCGGGCCGC----------------------
------------------------------------------------------------
------------------------------------------------------------
------------------------------------------------------------
------------------------------------------------------------
------------------------------------------------------------
------------------------------------------------------------
------------------------------------------------------------
--------------------------------------------
>0287|Gsiphonifera
------------------------------------------------------------
------------------------------------------------------------
------------------------------------------------------------
-------------------TGCGTTTCAATATATTTTATTATATAACGAGTCTACAAAGG
AGTGGTTCATT---AACAGACAATCATA--------TCTTTGAGCGTCTGGAATCTACTC
T-ATTTGGCTCAATTGAACGCAACGGACGTGATCGCGAGTCCTTGTTGAACTTCAGTATA
TATTGACTATCCCCGTAGGAAGGGATTGGCAATAATTGAATGTTCGCTTTCTATTAGGTG
TGTATATATAGTCTCAAAATTACATGTATTTGTAATGGCGAGTAATATTTATACTATCCT
GTAGGAAAACTCGGGCGACCGCTGTAATATTTCTCTTTAAAACAGAGGAAGATTGCGGCA
ATAACAGGTCTGTGATGCCCTCAGATGTCCCGGGCCGC----------------------
------------------------------------------------------------
------------------------------------------------------------
------------------------------------------------------------
------------------------------------------------------------
------------------------------------------------------------
------------------------------------------------------------
------------------------------------------------------------
--------------------------------------------
>0638|Gsiphonifera
------------------------------------------------------------
------------------------------------------------------------
------------------------------------------------------------
------------------TTGCGTTTCAATATATTTTATTATATAACGAGTCTACAAAGG
AGTGGTTCATT---AACAGACAATCATA--------TCTTTGAGCGTCTGGAATCTACTC
T-ATTTGGCTCAATTGAACGCAACGGACGTGATCGCGAGTCCTTGTTGAACTTCAGTATA
TATTGACTATCCCCGTAGGAAGGGATTGGCAATAATTGAATGTTCGCTTTCTATTAGGTG
TGTATATATAGTCTCAAAATTACATGTATTTGTAATGGCGAGTAATATTTATACTATCCT
GTAGGAAAACTCGGGCGACCGCTGTAATATTTCTCTTTAAAACAGAGGAAGATTGCGGCA
ATAACAGGTCTGTGATGCCCTCAGATGTCCCGGGCCGC----------------------
------------------------------------------------------------
------------------------------------------------------------
------------------------------------------------------------
------------------------------------------------------------
------------------------------------------------------------
------------------------------------------------------------
------------------------------------------------------------
--------------------------------------------
>2141|Gsiphonifera
------------------------------------------------------------
------------------------------------------------------------
------------------------------------------------------------
------------------TTGCGTTTCAATATATTTTATTATATAACGAGTCTACAAAGG
AGTGGTTCATT---AACAGACAATCATA--------TCTTTGAGCGTCTGGAATCTACTC
T-ATTTGGCTCAATTGAACGCAACGGACGTGATCGCGAGTCCTTGTTGAACTTCAGTATA
TATTGACTATCCCCGTAGGAAGGGATTGGCAATAATTGAATGTTCGCTTTCTATTAGGTG
TGTATATATAGTCTCAAAATTACATGTATTTGTAATGGCGAGTAATATTTATACTATCCT
GTAGGAAAACTCGGGCGACCGCTGTAATATTTCTCTTTAAAACAGAGGAAGATTGCGGCA
ATAACAGGTCTGTGATGCCCTCAGATGTCCCGGGCCGC----------------------
------------------------------------------------------------
------------------------------------------------------------
------------------------------------------------------------
------------------------------------------------------------
------------------------------------------------------------
------------------------------------------------------------
------------------------------------------------------------
--------------------------------------------
>2191|Gsiphonifera
------------------------------------------------------------
------------------------------------------------------------
------------------------------------------------------------
------------------TTGCGTTTCAATATATTTTATTATATAACGAGTCTACAAAGG
AGTGGTTCATT---AACAGACAATCATA--------TCTTTGAGCGTCTGGAATCTACTC
T-ATTTGGCTCAATTGAACGCAACGGACGTGATCGCGAGTCCTTGTTGAACTTCAGTATA
TATTGACTATCCCCGTAGGAAGGGATTGGCAATAATTGAATGTTCGCTTTCTATTAGGTG
TGTATATATAGTCTCAAAATTACATGTATTTGTAATGGCGAGTAATATTTATACTATCCT
GTAGGAAAACTCGGGCGACCGCTGTAATATTTCTCTTTAAAACAGAGGAAGATTGCGGCA
ATAACAGGTCTGTGATGCCCTCAGATGTCCCGGGCCGC----------------------
------------------------------------------------------------
------------------------------------------------------------
------------------------------------------------------------
------------------------------------------------------------
------------------------------------------------------------
------------------------------------------------------------
------------------------------------------------------------
--------------------------------------------
>2179|Gsiphonifera
------------------------------------------------------------
------------------------------------------------------------
------------------------------------------------------------
------------------TTGCGTTTCAATATATTTTATTATATAACGAGTCTACAAAGG
AGTGGTTCATT---AACAGACAATCATA--------TCTTTGAGCGTCTGGAATCTACTC
T-ATTTGGCTCAATTGAACGCAACGGACGTGATCGCGAGTCCTTGTTGAACTTCAGTATA
TATTGACTATCCCCGTAGGAAGGGATTGGCAATAATTGAATGTTCGCTTTCTATTAGGTG
TGTATATATAGTCTCAAAATTACATGTATTTGTAATGGCGAGTAATATTTATACTATCCT
GTAGGAAAACTCGGGCGACCGCTGTAATATTTCTCTTTAAAACAGAGGAAGATTGCGGCA
ATAACAGGTCTGTGATGCCCTCAGATGTCCCGGGCCGC----------------------
------------------------------------------------------------
------------------------------------------------------------
------------------------------------------------------------
------------------------------------------------------------
------------------------------------------------------------
------------------------------------------------------------
------------------------------------------------------------
--------------------------------------------
>6210|Gsiphonifera
------------------------------------------------------------
------------------------------------------------------------
------------------------------------------------------------
------------------TTGCGTTTCAATATATTTTATTATATAACGAGTCTACAAAGG
AGTGGTTCATT---AACAGACAATCATA--------TCTTTGAGCGTCTGGAATCTACTC
T-ATTTGGCTCAATTGAACGCAACGGACGTGATCGCGAGTCCTTGTTGAACTTCAGTATA
TATTGACTATCCCCGTAGGAAGGGATTGGCAATAATTGAATGTTCGCTTTCTATTAGGTG
TGTATATATAGTCTCAAAATTACATGTATTTGTAATGGCGAGTAATATTTATACTATCCT
GTAGGAAAACTCGGGCGACCGCTGTAATATTTCTCTTTAAAACAGAGGAAGATTGCGGCA
ATAACAGGTCTGTGATGCCCTCAGATGTCCCGGGCCGC----------------------
------------------------------------------------------------
------------------------------------------------------------
------------------------------------------------------------
------------------------------------------------------------
------------------------------------------------------------
------------------------------------------------------------
------------------------------------------------------------
--------------------------------------------
>2211|Gsiphonifera
------------------------------------------------------------
------------------------------------------------------------
------------------------------------------------------------
------------------TTGCGTTTCAATATATTTTATTATATAACGAGTCTACAAAGG
AGTGGTTCATT---AACAGACAATCATA--------TCTTTGAGCGTCTGGAATCTACTC
T-ATTTGGCTCAATTGAACGCAACGGACGTGATCGCGAGTCCTTGTTGAACTTCAGTATA
TATTGACTATCCCCGTAGGAAGGGATTGGCAATAATTGAATGTTCGCTTTCTATTAGGTG
TGTATATATAGTCTCAAAATTACATGTATTTGTAATGGCGAGTAATATTTATACTATCCT
GTAGGAAAACTCGGGCGACCGCTGTAATATTTCTCTTTAAAACAGAGGAAGATTGCGGCA
ATAACAGGTCTGTGATGCCCTCAGATGTCCCGGGCCG-----------------------
------------------------------------------------------------
------------------------------------------------------------
------------------------------------------------------------
------------------------------------------------------------
------------------------------------------------------------
------------------------------------------------------------
------------------------------------------------------------
--------------------------------------------
>6950|Gsiphonifera
------------------------------------------------------------
------------------------------------------------------------
------------------------------------------------------------
-----------------ATTGCGTTTCAATATATTTTATTATATAACGAGTCTACAAAGG
AGTGGTTCATT---AACAGACAATCATA--------TCTTTGAGCGTCTGGAATCTACTC
T-ATTTGGCTCAATTGAACGCAACGGACGTGATCGCGAGTCCTTGTTGAACTTCAGTATA
TATTGACTATCCCCGTAGGAAGGGATTGGCAATAATTGAATGTTCGCTTTCTATTAGGTG
TGTATATATAGTCTCAAAATTACATGTATTTGTAATGGCGAGTAATATT--TACTATCCT
GTAGGAAAACTCGGGCGACCGCTGTAATATTTCTCTTTAAAACAGAGGAAGATTGCGGCA
ATAACAGGTCTGTGATGCCCTCAGATGTCCCGGGCCGC----------------------
------------------------------------------------------------
------------------------------------------------------------
------------------------------------------------------------
------------------------------------------------------------
------------------------------------------------------------
------------------------------------------------------------
------------------------------------------------------------
--------------------------------------------
>7546|Gsiphonifera
------------------------------------------------------------
------------------------------------------------------------
------------------------------------------------------------
-----------------ATTGCGTTTCAATATATTTTATTATATAACGAGTCTACAAAGG
AGTGGTTCATT---AACAGACAATCATA--------TCTTTGAGCGTCTGGAATCTACTC
T-ATTTGGCTCAATTGAACGCAACGGACGTGATCGCGAGTCCTTGTTGAACTTCAGTATA
TATTGACTATCCCCGTAGGAAGGGATTGGCAATAATTGAATGTTCGCTTTCTATTAGGTG
TGTATATATAGTCTCAAAATTACATGTATTTGTAATGGCGAGTAATATT--TACTATCCT
GTAGGAAAACTCGGGCGACCGCTGTAATATTTCTCTTTAAAACAGAGGAAGATTGCGGCA
ATAACAGGTCTGTGATGCCCTCAGATGTCCCGGGCCGC----------------------
------------------------------------------------------------
------------------------------------------------------------
------------------------------------------------------------
------------------------------------------------------------
------------------------------------------------------------
------------------------------------------------------------
------------------------------------------------------------
--------------------------------------------
>7948|Gsiphonifera
------------------------------------------------------------
------------------------------------------------------------
------------------------------------------------------------
-----------------ATTGCGTTTCAATATATTTTATTATATAACGAGTCTACAAAGG
AGTGGTTCATT---AACAGACAATCATA--------TCTTTGAGCGTCTGGAATCTACTC
T-ATTTGGCTCAATTGAACGCAACGGACGTGATCGCGAGTCCTTGTTGAACTTCAGTATA
TATTGACTATCCCCGTAGGAAGGGATTGGCAATAATTGAATGTTCGCTTTCTATTAGGTG
TGTATATATAGTCTCAAAATTACATGTATTTGTAATGGCGAGTAATATT--TACTATCCT
GTAGGAAAACTCGGGCGACCGCTGTAATATTTCTCTTTAAAACAGAGGAAGATTGCGGCA
ATAACAGGTCTGTGATGCCCTCAGATGTCCCGGGCCGCA---------------------
------------------------------------------------------------
------------------------------------------------------------
------------------------------------------------------------
------------------------------------------------------------
------------------------------------------------------------
------------------------------------------------------------
------------------------------------------------------------
--------------------------------------------
>8077|Gsiphonifera
------------------------------------------------------------
------------------------------------------------------------
------------------------------------------------------------
-----------------ATTGCGTTTCAATATATTTTATTATATAACGAGTCTACAAAGG
AGTGGTTCATT---AACAGACAATCATA--------TCTTTGAGCGTCTGGAATCTACTC
T-ATTTGGCTCAATTGAACGCAACGGACGTGATCGCGAGTCCTTGTTGAACTTCAGTATA
TATTGACTATCCCCGTAGGAAGGGATTGGCAATAATTGAATGTTCGCTTTCTATTAGGTG
TGTATATATAGTCTCAAAATTACATGTATTTGTAATGGCGAGTAATATT--TACTATCCT
GTAGGAAAACTCGGGCGACCGCTGTAATATTTCTCTTTAAAACAGAGGAAGATTGCGGCA
ATAACAGGTCTGTGATGCCCTCAGATGT--------------------------------
------------------------------------------------------------
------------------------------------------------------------
------------------------------------------------------------
------------------------------------------------------------
------------------------------------------------------------
------------------------------------------------------------
------------------------------------------------------------
--------------------------------------------
>7461|Gsiphonifera
------------------------------------------------------------
------------------------------------------------------------
------------------------------------------------------------
-------------------TGCGTTTCAATATATTTTATTATATAACGAGTCTACAAAGG
AGTGGTTCATT---AACAGACAATCATA--------TCTTTGAGCGTCTGGAATCTACTC
T-ATTTGGCTCAATTGAACGCAACGGACGTGATCGCGAGTCCTTGTTGAACTTCAGTATA
TATTGACTATCCCCGTAGGAAGGGATTGGCAATAATTGAATGTTCGCTTTCTATTAGGTG
TGTATATATAGTCTCAAAATTACATGTATTTGTAATGGCGAGTAATATT--TACTATCCT
GTAGGAAAACTCGGGCGACCGCTGTAATATTTCTCTTTAAAACAGAGGAAGATTGCGGCA
ATAACAGGTCTGTGATGCCCTCAGATGTCCCGGGCCGCA---------------------
------------------------------------------------------------
------------------------------------------------------------
------------------------------------------------------------
------------------------------------------------------------
------------------------------------------------------------
------------------------------------------------------------
------------------------------------------------------------
--------------------------------------------
>7998|Gsiphonifera
------------------------------------------------------------
------------------------------------------------------------
------------------------------------------------------------
-------------------TGCGTTTCAATATATTTTATTATATAACGAGTCTACAAAGG
AGTGGTTCATT---AACAGACAATCATA--------TCTTTGAGCGTCTGGAATCTACTC
T-ATTTGGCTCAATTGAACGCAACGGACGTGATCGCGAGTCCTTGTTGAACTTCAGTATA
TATTGACTATCCCCGTAGGAAGGGATTGGCAATAATTGAATGTTCGCTTTCTATTAGGTG
TGTATATATAGTCTCAAAATTACATGTATTTGTAATGGCGAGTAATATT--TACTATCCT
GTAGGAAAACTCGGGCGACCGCTGTAATATTTCTCTTTAAAACAGAGGAAGATTGCGGCA
ATAACAGGTCTGTGATGCCCTCAGATGTCCCGGGCCGC----------------------
------------------------------------------------------------
------------------------------------------------------------
------------------------------------------------------------
------------------------------------------------------------
------------------------------------------------------------
------------------------------------------------------------
------------------------------------------------------------
--------------------------------------------
>7490|Gsiphonifera
------------------------------------------------------------
------------------------------------------------------------
------------------------------------------------------------
-----------------------------TATATTTTATTATATAACGAGTCTACAAAGG
AGTGGTTCATT---AACAGACAATCATA--------TCTTTGAGCGTCTGGAATCTACTC
T-ATTTGGCTCAATTGAACGCAACGGACGTGATCGCGAGTCCTTGTTGAACTTCAGTATA
TATTGACTATCCCCGTAGGAAGGGATTGGCAATAATTGAATGTTCGCTTTCTATTAGGTG
TGTATATATAGTCTCAAAATTACATGTATTTGTAATGGCGAGTAATATT--TACTATCCT
GTAGGAAAACTCGGGCGACCGCTGTAATATTTCTCTTTAAAACAGAGGAAGATTGCGGCA
ATAACAGGTCTGTGATGCCCTCAGATGTCCCGGGCCGCA---------------------
------------------------------------------------------------
------------------------------------------------------------
------------------------------------------------------------
------------------------------------------------------------
------------------------------------------------------------
------------------------------------------------------------
------------------------------------------------------------
--------------------------------------------
>749002c|Gsiphonifera
------------------------------------------------------------
------------------------------------------------------------
------------------------------------------------------------
----------------------------ATATATTTTATTATATAACGAGTCTACAAAGG
AGTGGTTCATT---AACAGACAATCATA--------TCTTTGAGCGTCTGGAATCTACTC
T-ATTTGGCTCAATTGAACGCAACGGACGTGATCGCGAGTCCTTGTTGAACTTCAGTATA
TATTGACTATCCCCGTAGGAAGGGATTGGCAATAATTGAATGTTCGCTTTCTATTAGGTG
TGTATATATAGTCTCAAAATTACATGTATTTGTAATGGCGAGTAATATT--TACTATCCT
GTAGGAAAACTCGGGCGACCGCTGTAATATTTCTCTTTAAAACAGAGGAAGATTGCGGCA
ATAACAGGTCTGTGATGCCCTCAGATGTCCCGGGCCGCA---------------------
------------------------------------------------------------
------------------------------------------------------------
------------------------------------------------------------
------------------------------------------------------------
------------------------------------------------------------
------------------------------------------------------------
------------------------------------------------------------
--------------------------------------------
>749003c|Gsiphonifera
------------------------------------------------------------
------------------------------------------------------------
------------------------------------------------------------
----------------------------ATATATTTTATTATATAACGAGTCTACAAAGG
AGTGGTTCATT---AACAGACAATCATA--------TCTTTGAGCGTCTGGAATCTACTC
T-ATTTGGCTCAATTGAACGCAACGGACGTGATCGCGAGTCCTTGTTGAACTTCAGTATA
TATTGACTATCCCCGTAGGAAGGGATTGGCAATAATTGAATGTTCGCTTTCTATTAGGTG
TGTATATATAGTCTCAAAATTACATGTATTTGTAATGGCGAGTAATATT--TACTATCCT
GTAGGAAAACTCGGGCGACCGCTGTAATATTTCTCTTTAAAACAGAGGAAGATTGCGGCA
ATAACAGGTCTGTGATGCCCTCAGATGTCCCGGGCCGCA---------------------
------------------------------------------------------------
------------------------------------------------------------
------------------------------------------------------------
------------------------------------------------------------
------------------------------------------------------------
------------------------------------------------------------
------------------------------------------------------------
--------------------------------------------
>749001c|Gsiphonifera
------------------------------------------------------------
------------------------------------------------------------
------------------------------------------------------------
----------------------------ATATATTTTATTATATAACGAGTCTACAAAGG
AGTGGTTCATT---AACAGACAATCATA--------TCTTTGAGCGTCTGGAATCTACTC
TAATTTGGCTCAATTGAACGCAACGGACGTGATCGCGAGTCCTTGTTGAACTTCAGTATA
TATTGACTATCCCCGTAGGAAGGGATTGGCAATAATTGAATGTTCGCTTTCTATTAGGTG
TGTATATATAGTCTCAAAATTACATGTATTTGTAATGGCGAGTAATATT--TACTATCCT
GTAGGAAAACTCGGGCGACCGCTGTAATATTTCTCTTTAAAACAGAGGAAGATTGCGGCA
ATAACAGGTCTGTGATGCCCTCAGATGTCCCGGGCCGCA---------------------
------------------------------------------------------------
------------------------------------------------------------
------------------------------------------------------------
------------------------------------------------------------
------------------------------------------------------------
------------------------------------------------------------
------------------------------------------------------------
--------------------------------------------
>0605|Gsiphonifera
------------------------------------------------------------
------------------------------------------------------------
------------------------------------------------------------
------------------TTGCGTTTCAATATATTTTATTATATAACGAGTCTACAAAGG
AGTGGTTCATT---AACAGACAATCATA--------TCTTTGAGCGTCTGGAATCTACTC
T-ATTTGGCTCAATTGAACGCAACGGACGTGATCGCGAGTCCTTGTTGAACTTCAATATA
TATTGACTATCCCCGTAGGAAGGGATTGGCAATAATTGAATGTTCGCTTTCTATTAGGTG
TGTATATATAGTCTCAAAATTACATGTATTTGTAATGGCGAGTAATATTTATACTATCCT
GTAGGAAAACTCGGGCGACCGCTGTAATATTTCTCTTTAAAACAGAGGAAGATTGCGGCA
ATAACAGGTCTGTGATGCCCTCAGATGTCCCGGGCCGC----------------------
------------------------------------------------------------
------------------------------------------------------------
------------------------------------------------------------
------------------------------------------------------------
------------------------------------------------------------
------------------------------------------------------------
------------------------------------------------------------
--------------------------------------------
>2216|Gsiphonifera
------------------------------------------------------------
------------------------------------------------------------
------------------------------------------------------------
------------------TTGCGTTTCAATATATTTTATTATATAGCGAGTCTACAAAGG
AGTGGTTCATT---AACAGACAATCATA--------TCTTTGAGCGTCTGGAATCTACTC
T-ATTTGGCTCAATTGAACGCAACGGACGTGATCGCGAGTCCTTGTTGAACTT---TATA
TATTGACTATCCCCGTAGGAAGGGATTGGCAATAATTGAATGTTCGCTTTCTATTAGGTG
TGTATATATAGTCTCAAAATTACATGTATTTGTAATGGCGAGTAATATTTATACTATCCT
GTAGGAAAACTCGGGCGACCGCTGTAATATTTCTCTTTAAAACAGAGGAAGATTGCGGCA
ATAACAGGTCTGTGATGCCCTCAGATGTCCCGGGCCGC----------------------
------------------------------------------------------------
------------------------------------------------------------
------------------------------------------------------------
------------------------------------------------------------
------------------------------------------------------------
------------------------------------------------------------
------------------------------------------------------------
--------------------------------------------
>2223|Gsiphonifera
------------------------------------------------------------
------------------------------------------------------------
------------------------------------------------------------
------------------------------------------------------------
------------------------------------------------------------
------------------------------------------------------------
---TGACTATCCCCGTAGGAAGGGATTGGCAATAATTGAATGTTCGCTTTCTATTAGGTG
TGTATATATAGTCTCAAAATTACATGTATTTGTAATGGCGAGTAATATTTATACTATCCT
GTAGGAAAACTCGGGCGACCGCTGTAATATTTCTCTTTAAAACAGAGGAAGATTGCGGCA
ATAACAGGTCTGTGATGCCCTCAGATGTCCCGGGCCGC----------------------
------------------------------------------------------------
------------------------------------------------------------
------------------------------------------------------------
------------------------------------------------------------
------------------------------------------------------------
------------------------------------------------------------
------------------------------------------------------------
--------------------------------------------
>6512|Gsiphonifera
------------------------------------------------------------
------------------------------------------------------------
------------------------------------------------------------
------------------------------------------------------------
------------------------------------------------------------
------------------------------------------------------------
---TGACTATCCCCGTAGGAAGGGATTGGCAATAATTGAATGTTCGCTTTCTATTAGGTG
TGTATATATAGTCTCAAAATTACATGTATTTGTAATGGCGAGTAATATTTATACTATCCT
GTAGGAAAACTCGGGCGACCGCTGTAATATTTCTCTTTAAAACAGAGGAAGATTGCGGCA
ATAACAGGTCTGTGATGCCCTCAGATGTCCCGGGCCGC----------------------
------------------------------------------------------------
------------------------------------------------------------
------------------------------------------------------------
------------------------------------------------------------
------------------------------------------------------------
------------------------------------------------------------
------------------------------------------------------------
--------------------------------------------
>2226|Gsiphonifera
------------------------------------------------------------
------------------------------------------------------------
------------------------------------------------------------
------------------------------------------------------------
------------------------------------------------------------
------------------------------------------------------------
---TGACTATCCCCGTAGGAAGGGATTGGCAATAATTGAATGTTCGCTTTCTATTAGGTG
TGTATATATAGTCTCAAAATTACATGTATTTGTAATGGCGAGTAATATTTATACTATCCT
GTAGGAAAACTCGGGCGACCGCTGTAATATTTCTCTTTAAAACAGAGGAAGATTGCGGCA
ATAACAGGTCTGTGATGCCCTCAGATGTCCCGGGCCGC----------------------
------------------------------------------------------------
------------------------------------------------------------
------------------------------------------------------------
------------------------------------------------------------
------------------------------------------------------------
------------------------------------------------------------
------------------------------------------------------------
--------------------------------------------
>2202|Gsiphonifera
------------------------------------------------------------
------------------------------------------------------------
------------------------------------------------------------
------------------------------------------------------------
------------------------------------------------------------
------------------------------------------------------------
---TGACTATCCCCGTAGGAAGGGATTGGCAATAATTGAATGTTCGCTTTCTATTAGGTG
TGTATATATAGTCTCAAAATTACATGTATTTGTAATGGCGAGTAATATTTATACTATCCT
GTAGGAAAACTCGGGCGACCGCTGTAATATTTCTCTTTAAAACAGAGGAAGATTGCGGCA
ATAACAGGTCTGTGATGCCCTCAGATGTCCCGGGCCGC----------------------
------------------------------------------------------------
------------------------------------------------------------
------------------------------------------------------------
------------------------------------------------------------
------------------------------------------------------------
------------------------------------------------------------
------------------------------------------------------------
--------------------------------------------
>2157|Gsiphonifera
------------------------------------------------------------
------------------------------------------------------------
------------------------------------------------------------
------------------TTGCGTTTCAATATATTTTATTATATAGCGAGTCTACAAAGG
AGTGGTTCATT---AACAGACAATCATA--------TCTTTGAGCGTCTGGAATCTACTC
T-ATTTGGCTCAATTGAACGCAACGGACGTGATCGCGAGTCCTTGTTGAACTTCACAATA
TATTGACTATCCCCGTAGGAAGGGATTGGCAATAATTGAATGTTCGCTTTCTATTAGGTG
TGTATATATAGTCTCAAAATTACATGTATTTGTAATGGCGAGTAATATTTATACTATCCT
GTAGGAAAACTCGGGCGACCGCTGTAATATTTCTCTTTAAAACAGAGGAAGATTGCGGCA
ATAACAGGTCTGTGATGCCCTCAGATGTCCCGGGCCGCA---------------------
------------------------------------------------------------
------------------------------------------------------------
------------------------------------------------------------
------------------------------------------------------------
------------------------------------------------------------
------------------------------------------------------------
------------------------------------------------------------
--------------------------------------------
>2151|Gsiphonifera
------------------------------------------------------------
------------------------------------------------------------
------------------------------------------------------------
------------------TTGCGTTTCAATATATTTTATTATATAGCGAGTCTACAAAGG
AGTGGTTCATT---AACAGACAATCATA--------TCTTTGAGCGTCTGGAATCTACTC
T-ATTTGGCTCAATTGAACGCAACGGACGTGATCGCGAGTCCTTGTTGAACTTCACAATA
TATTGACTATCCCCGTAGGAAGGGATTGGCAATAATTGAATGTTCGCTTTCTATTAGGTG
TGTATATATAGTCTCAAAATTACATGTATTTGTAATGGCGAGTAATATTTATACTATCCT
GTAGGAAAACTCGGGCGACCGCTGTAATATTTCTCTTTAAAACAGAGGAAGATTGCGGCA
ATAACAGGTCTGTGATGCCCTCAGATGTCCCGGGCCGCA---------------------
------------------------------------------------------------
------------------------------------------------------------
------------------------------------------------------------
------------------------------------------------------------
------------------------------------------------------------
------------------------------------------------------------
------------------------------------------------------------
--------------------------------------------
>2219|Gsiphonifera
------------------------------------------------------------
------------------------------------------------------------
------------------------------------------------------------
------------------------------------------------------------
------------------------------------------------------------
------------------------------------------------------------
--TTGACTATCCCCGTAGGAAGGGATTGGCAATAATTGAATGTTCGCTTTCTATTAGGTG
TGTATATATAGTCTCAAAATTACATGTATTTGTAATGGCGAGTAATATTTATACTATCCT
GTAGGAAAACTCGGGCGACCGCTGTAATATTTCTCTTTAAAACAGAGGAAGATTGCGGCA
ATAACAGGTCTGTGATGCCCTCAGATGTCCCGGGCCGCA---------------------
------------------------------------------------------------
------------------------------------------------------------
------------------------------------------------------------
------------------------------------------------------------
------------------------------------------------------------
------------------------------------------------------------
------------------------------------------------------------
--------------------------------------------
>2205|Gsiphonifera
------------------------------------------------------------
------------------------------------------------------------
------------------------------------------------------------
------------------------------------------------------------
------------------------------------------------------------
-----------------------------------------------------------A
TATTGACTATCCCCGTAGGAAGGGATTGGCAATAATTGAATGTTCGCTTTCTATTAGGTG
TGTATATATAGTCTCAAAATTACATGTATTTGTAATGGCGAGTAATATTTATACTATCCT
GTAGGAAAACTCGGGCGACCGCTGTAATATTTCTCTTTAAAACAGAGGAAGATTGCGGCA
ATAACAGGTCTGTGATGCCCTCAGATGTCCCGGGC-------------------------
------------------------------------------------------------
------------------------------------------------------------
------------------------------------------------------------
------------------------------------------------------------
------------------------------------------------------------
------------------------------------------------------------
------------------------------------------------------------
--------------------------------------------
>2264|Gsiphonifera
------------------------------------------------------------
------------------------------------------------------------
------------------------------------------------------------
------------------------------------------------------------
------------------------------------------------------------
------------------------------------------------------------
-ATTGACTATCCCCGTAGGAAGGGATTGGCAATAATTGAATGTTCGCTTTCTATTAGGTG
TGTATATATAGTCTCAAAATTACATGTATTTGTAATGGCGAGTAATATTTATACTATCCT
GTAGGAAAACTCGGGCGACCGCTGTAATATTTCTCTTTAAAACAGAGGAAGATTGCGGCA
ATAACAGGTCTGTGATGCCCTCAGATGTCCCGGGC-------------------------
------------------------------------------------------------
------------------------------------------------------------
------------------------------------------------------------
------------------------------------------------------------
------------------------------------------------------------
------------------------------------------------------------
------------------------------------------------------------
--------------------------------------------
>2220|Gsiphonifera
------------------------------------------------------------
------------------------------------------------------------
------------------------------------------------------------
------------------------------------------------------------
------------------------------------------------------------
------------------------------------------------------------
--TTGACTATCCCCGTAGGAAGGGATTGGCAATAATTGAATGTTCGCTTTCTATTAGGTG
TGTATATATAGTCTCAAAATTACATGTATTTGTAATGGCGAGTAATATTTATACTATCCT
GTAGGAAAACTCGGGCGACCGCTGTAATATTTCTCTTTAAAACAGAGGAAGATTGCGGCA
ATAACAGGTCTGTGATGCCCTCAGATGTCCCGGGC-------------------------
------------------------------------------------------------
------------------------------------------------------------
------------------------------------------------------------
------------------------------------------------------------
------------------------------------------------------------
------------------------------------------------------------
------------------------------------------------------------
--------------------------------------------
>2256|Gsiphonifera
------------------------------------------------------------
------------------------------------------------------------
------------------------------------------------------------
------------------------------------------------------------
------------------------------------------------------------
------------------------------------------------------------
--TTGACTATCCCCGTAGGAAGGGATTGGCAATAATTGAATGTTCGCTTTCTATTAGGTG
TGTATATATAGTCTCAAAATTACATGTATTTGTAATGGCGAGTAATATTTATACTATCCT
GTAGGAAAACTCGGGCGACCGCTGTAATATTTCTCTTTAAAACAGAGGAAGATTGCGGCA
ATAACAGGTCTGTGATGCCCTCAGATGTCCCGGGC-------------------------
------------------------------------------------------------
------------------------------------------------------------
------------------------------------------------------------
------------------------------------------------------------
------------------------------------------------------------
------------------------------------------------------------
------------------------------------------------------------
--------------------------------------------
>2313|Gsiphonifera
------------------------------------------------------------
------------------------------------------------------------
------------------------------------------------------------
------------------------------------------------------------
------------------------------------------------------------
------------------------------------------------------------
-ATTGACTATCCCCGTAGGAAGGGATTGGCAATAATTGAATGTTCGCTTTCTATTAGGTG
TGTATATATAGTCTCAAAATTACATGTATTTGTAATGGCGAGTAATATTTATACTATCCT
GTAGGAAAACTCGGGCGACCGCTGTAATATTTCTCTTTAAAACAGAGGAAGATTGCGGCA
ATAACAGGTCTGTGATGCCCTCAGATGTC-------------------------------
------------------------------------------------------------
------------------------------------------------------------
------------------------------------------------------------
------------------------------------------------------------
------------------------------------------------------------
------------------------------------------------------------
------------------------------------------------------------
--------------------------------------------
>7682|Gsiphonifera
------------------------------------------------------------
------------------------------------------------------------
------------------------------------------------------------
------------------------------------------------AGTCTACAAAGG
AGTGGTTCATT---AACAGACAATCATA--------TCTTTGAGCGTCTGGAATCTACTC
T-ATTTGGCTCAATTGAACGCAACGGACGTGATCGCGAGTCCTTGTTGAACTTCAGTATA
TATTGACTATCCCCGTAGGAAGGGATTGGCAATAATTGAATGTTCGCTTTCTATTAGGTG
TGTATATATAGTCTCAAAATTACATGTATTTGTAATGGCGAGTAATATT--TACTATCCT
GTAGGAAAACTCGGGCGACCGCTGTAATATTTCTCTTTAAAACAGAGGAAGATTGCGGCA
ATAACAGGTCTGTGATGCCCTCAGATGTCCCGGGC-------------------------
------------------------------------------------------------
------------------------------------------------------------
------------------------------------------------------------
------------------------------------------------------------
------------------------------------------------------------
------------------------------------------------------------
------------------------------------------------------------
--------------------------------------------
>A202|Gsiphonifera
------------------------------------------------------------
------------------------------------------------------------
------------------------------------------------------------
----------------------------------------------------------GG
AGTGGTTCATT---AACAGACAATCATA--------TCTTTGAGCGTCTGGAATCTACTC
T-ATTTGGCTCAATTGAACGCAACGGACGTGATCGCGAGTCCTTGTTGAACTTCAGTATA
TATTGACTATCCCCGTAGGAAGGGATTGGCAATAATTGAATGTTCGCTTTCTATTAGGTG
TGTATATATAGTCTCAAAATTGCATGTATTTGTAATGGCGAGTAATATG--TACTATCCT
ATAGGAAAACTCGGGCGACCGCTGTAATATTTCTCTTTAAAACAGAGGAAGATTGCGGCA
ATAACAGGTCTGTGATGCCCTCAGATGTCCCGGGC-------------------------
------------------------------------------------------------
------------------------------------------------------------
------------------------------------------------------------
------------------------------------------------------------
------------------------------------------------------------
------------------------------------------------------------
------------------------------------------------------------
--------------------------------------------
>A078|Gsiphonifera
------------------------------------------------------------
------------------------------------------------------------
------------------------------------------------------------
----------------------------ATATATTTTATTATATAACGAGTCTACAAAGG
AGTGGTTCATT---AACAGACAATCATA--------TCTTTGAGCGTCTGGAATCTACTC
T-ATTTGGCTCAATTGAACGCAACGGACGTGATCGCGAGTCCTTGTTGAACTTCAGTATA
TATTGACTATCCCCGTAGGAAGGGATTGGCAATAATTGAATGTTCGCTTTCTATTAGGTG
TGTATATATAGTCTCAAAATTGCATGTATTTGTAATGGCGAGTAATATG--TACTATCCT
ATAGGAAAACTCGGGCGACCGCTGTAATATTTCTCTTTAAAACAGAGGAAGATTGCGGCA
ATAACAGGTCTGTGATGCCCTCAGATGTCCCGGGC-------------------------
------------------------------------------------------------
------------------------------------------------------------
------------------------------------------------------------
------------------------------------------------------------
------------------------------------------------------------
------------------------------------------------------------
------------------------------------------------------------
--------------------------------------------
>A151|Gsiphonifera
------------------------------------------------------------
------------------------------------------------------------
------------------------------------------------------------
--------------------------------ATTTTATTATATAACGAGTCTACAAAGG
AGTGGTTCATT---AACAGACAATCATA--------TCTTTGAGCGTCTGGAATCTACTC
T-ATTTGGCTCAATTGAACGCAACGGACGTGATCGCGAGTCCTTGTTGAACTTCAGTATA
TATTGACTATCCCCGTAGGAAGGGATTGGCAATAATTGAATGTTCGCTTTCTATTAGGTG
TGTATATATAGTCTCAAAATTGCATGTATTTGTAATGGCGAGTAATATG--TACTATCCT
ATAGGAAAACTCGGGCGACCGCTGTAATATTTCTCTTTAAAACAGAGGAAGATTGCGGCA
ATAACAGGTCTGTGATGCCCTCAGATGTCCCGGGC-------------------------
------------------------------------------------------------
------------------------------------------------------------
------------------------------------------------------------
------------------------------------------------------------
------------------------------------------------------------
------------------------------------------------------------
------------------------------------------------------------
--------------------------------------------
>A141|Gsiphonifera
------------------------------------------------------------
------------------------------------------------------------
------------------------------------------------------------
--------------------------------ATTTTATTATATAACGAGTCTACAAAGG
AGTGGTTCATT---AACAGACAATCATA--------TCTTTGAGCGTCTGGAATCTACTC
T-ATTTGGCTCAATTGAACGCAACGGACGTGATCGCGAGTCCTTGTTGAACTTCAGTATA
TATTGACTATCCCCGTAGGAAGGGATTGGCAATAATTGAATGTTCGCTTTCTATTAGGTG
TGTATATATAGTCTCAAAATTGCATGTATTTGTAATGGCGAGTAATATG--TACTATCCT
ATAGGAAAACTCGGGCGACCGCTGTAATATTTCTCTTTAAAACAGAGGAAGATTGCGGCA
ATAACAGGTCTGTGATGCCCTCAGATGTCCCGGGC-------------------------
------------------------------------------------------------
------------------------------------------------------------
------------------------------------------------------------
------------------------------------------------------------
------------------------------------------------------------
------------------------------------------------------------
------------------------------------------------------------
--------------------------------------------
>2660|Gsiphonifera
------------------------------------------------------------
------------------------------------------------------------
------------------------------------------------------------
----------------------------------------ATATAACGAGTCTACAAAGG
AGTGGTTCATT---AACAGACAATCATA--------TCTTTGAGCGTCTGGAATCTACTC
T-ATTTGGCTCAATTGAACGCAACGGACGTGATCGCGAGTCCTTGTTGAACTTCAGTATA
TATTGACTATCCCCGTAGGAAGGGATTGGCAATAATTGAATGTTCGCTTTCTATTAGGTG
TGTATATATAGTCTCAAAATTGCATGTATTTGTAATGGCGAGTAATATG--TACTATCCT
ATAGGAAAACTCGGGCGACCGCTGTAATATTTCTCTTTAAAACAGAGGAAGATTGCGGCA
ATAACAGGTCTGTGATGCCCTCAGATGTCCCGGGC-------------------------
------------------------------------------------------------
------------------------------------------------------------
------------------------------------------------------------
------------------------------------------------------------
------------------------------------------------------------
------------------------------------------------------------
------------------------------------------------------------
--------------------------------------------
>2952|Gsiphonifera
------------------------------------------------------------
------------------------------------------------------------
------------------------------------------------------------
-------------------------------TATTTTATTATATAACGAGTCTACAAAGG
AGTGGTTCATT---AACAGACAATCATA--------TCTTTGAGCGTCTGGAATCTACTC
T-ATTTGGCTCAATTGAACGCAACGGACGTGATCGCGAGTCCTTGTTGAACTTCAGTATA
TATTGACTATCCCCGTAGGAAGGGATTGGCAATAATTGAATGTTCGCTTTCTATTAGGTG
TGTATATATAGTCTCAAAATTGCATGTATTTGTAATGGCGAGTAATATG--TACTATCCT
ATAGGAAAACTCGGGCGACCGCTGTAATATTTCTCTTTAAAACAGAGGAAGATTGCGGCA
ATAACAGGTCTGTGATGCCCTCAGATGTCCCGGGC-------------------------
------------------------------------------------------------
------------------------------------------------------------
------------------------------------------------------------
------------------------------------------------------------
------------------------------------------------------------
------------------------------------------------------------
------------------------------------------------------------
--------------------------------------------
>2999|Gsiphonifera
------------------------------------------------------------
------------------------------------------------------------
------------------------------------------------------------
----------------------TTTCAAATATATTTTATTATATAACGAGTCTACAAAGG
AGTGGTTCATT---AACAGACAATCATA--------TCTTTGAGCGTCTGGAATCTACTC
T-ATTTGGCTCAATTGAACGCAACGGACGTGATCGCGAGTCCTTGTTGAACTTCAGTATA
TATTGACTATCCCCGTAGGAAGGGATTGGCAATAATTGAATGTTCGCTTTCTATTAGGTG
TGTATATATAGTCTCAAAATTGCATGTATTTGTAATGGCGAGTAATATG--TACTATCCT
ATAGGAAAACTCGGGCGACCGCTGTAATATTTCTCTTTAAAACAGAGGAAGATTGCGGCA
ATAACAGGTCTGTGATGCCCTCAGATGTCCCGGGC-------------------------
------------------------------------------------------------
------------------------------------------------------------
------------------------------------------------------------
------------------------------------------------------------
------------------------------------------------------------
------------------------------------------------------------
------------------------------------------------------------
--------------------------------------------
>2983|Gsiphonifera
------------------------------------------------------------
------------------------------------------------------------
------------------------------------------------------------
--------------------------------ATTTTATTATATAACGAGTCTACAAAGG
AGTGGTTCATT---AACAGACAATCATA--------TCTTTGAGCGTCTGGAATCTACTC
T-ATTTGGCTCAATTGAACGCAACGGACGTGATCGCGAGTCCTTGTTGAACTTCAGT---
TATTGACTATCCCCGTAGGAAGGGATTGGCAATAATTGAATGTTCGCTTTCTATTAGGTG
TGTATATATAGTCTCAAAATTGCATGTATTTGTAATGGCGAGTAATATG--TACTATCCT
ATAGGAAAACTCGGGCGACCGCTGTAATATTTCTCTTTAAAACAGAGGAAGATTGCGGCA
ATAACAGGTCTGTGATGCCCTCAGATGTCCCGGGC-------------------------
------------------------------------------------------------
------------------------------------------------------------
------------------------------------------------------------
------------------------------------------------------------
------------------------------------------------------------
------------------------------------------------------------
------------------------------------------------------------
--------------------------------------------
>A216|Gsiphonifera
------------------------------------------------------------
------------------------------------------------------------
------------------------------------------------------------
------------------------------------------------------------
------------------------------------------AGCGTCTGGAATCTACTC
T-ATTTGGCTCAATTGAACGCAACGGACGTGATCGCGAGTCCTTGTTGAACTTCAGTATA
TATTGACTATCCCCGTAGGAAGGGATTGGCAATAATTGAATGTTCGCTTTCTATTAGGTG
TGTATATATAGTCTCAAAATTGCATGTATTTGTAATGGCGAGTAATATG--TACTATCCT
ATAGGAAAACTCGGGCGACCGCTGTAATATTTCTCTTTAAAACAGAGGAAGATTGCGGCA
ATAACAGGTCTGTGATGCCCTCAGATGTCCCGGGC-------------------------
------------------------------------------------------------
------------------------------------------------------------
------------------------------------------------------------
------------------------------------------------------------
------------------------------------------------------------
------------------------------------------------------------
------------------------------------------------------------
--------------------------------------------
>A171|Gsiphonifera
------------------------------------------------------------
------------------------------------------------------------
------------------------------------------------------------
----------------------------ATATATTTTATTATATAACGAGTCTACAAAGG
AGTGGTTCATT---AACAGACAATCATA--------TCTTTGAGCGTCTGGAATCTACTC
T-ATTTGGCTCAATTGAACGCAACGGACGTGATCGCGAGTCCTTGTTGAACTTCAGTATA
TATTGACTATCCCCGTAGGAAGGGATTGGCAATAATTGAATGTTCGCTTTCTATTAGGTG
TGTATATATAGTCTCAAAATTGCATGTATTTGTAATGGCGAGTAATATG--TACTATCCT
ATAGGAAAACTCGGGCGACCGCTGTAATATTTCTCTTTAAAACAGAGGAAGATTGCGGCA
ATAACAGGTCTGTGATGCCCTCAGATGTCCCGGGCCG-----------------------
------------------------------------------------------------
------------------------------------------------------------
------------------------------------------------------------
------------------------------------------------------------
------------------------------------------------------------
------------------------------------------------------------
------------------------------------------------------------
--------------------------------------------
>A145|Gsiphonifera
------------------------------------------------------------
------------------------------------------------------------
------------------------------------------------------------
----------------------------ATATATTTTATTATATAACGAGTCTACAAAGG
AGTGGTTCATT---AACAGACAATCATA--------TCTTTGAGCGTCTGGAATCTACTC
T-ATTTGGCTCAATTGAACGCAACGGACGTGATCGCGAGTCCTTGTTGAACTTCAGTATA
TATTGACTATCCCCGTAGGAAGGGATTGGCAATAATTGAATGTTCGCTTTCTATTAGGTG
TGTATATATAGTCTCAAAATTGCATGTATTTGTAATGGCGAGTAATATG--TACTATCCT
ATAGGAAAACTCGGGCGACCGCTGTAATATTTCTCTTTAAAACAGAGGAAGATTGCGGCA
ATAACAGGTCTGTGATGCCCTCAGATGTCCCGGGCCG-----------------------
------------------------------------------------------------
------------------------------------------------------------
------------------------------------------------------------
------------------------------------------------------------
------------------------------------------------------------
------------------------------------------------------------
------------------------------------------------------------
--------------------------------------------
>A130|Gsiphonifera
------------------------------------------------------------
------------------------------------------------------------
------------------------------------------------------------
----------------------------ATATATTTTATTATATAACGAGTCTACAAAGG
AGTGGTTCATT---AACAGACAATCATA--------TCTTTGAGCGTCTGGAATCTACTC
T-ATTTGGCTCAATTGAACGCAACGGACGTGATCGCGAGTCCTTGTTGAACTTCAGTATA
TATTGACTATCCCCGTAGGAAGGGATTGGCAATAATTGAATGTTCGCTTTCTATTAGGTG
TGTATATATAGTCTCAAAATTGCATGTATTTGTAATGGCGAGTAATATG--TACTATCCT
ATAGGAAAACTCGGGCGACCGCTGTAATATTTCTCTTTAAAACAGAGGAAGATTGCGGCA
ATAACAGGTCTGTGATGCCCTCAGATGTCCCGGGCCGC----------------------
------------------------------------------------------------
------------------------------------------------------------
------------------------------------------------------------
------------------------------------------------------------
------------------------------------------------------------
------------------------------------------------------------
------------------------------------------------------------
--------------------------------------------
>A111|Gsiphonifera
------------------------------------------------------------
------------------------------------------------------------
------------------------------------------------------------
-----------------------------TATATTTTATTATATAACGAGTCTACAAAGG
AGTGGTTCATT---AACAGACAATCATA--------TCTTTGAGCGTCTGGAATCTACTC
T-ATTTGGCTCAATTGAACGCAACGGACGTGATCGCGAGTCCTTGTTGAACTTCAGTATA
TATTGACTATCCCCGTAGGAAGGGATTGGCAATAATTGAATGTTCGCTTTCTATTAGGTG
TGTATATATAGTCTCAAAATTGCATGTATTTGTAATGGCGAGTAATATG--TACTATCCT
ATAGGAAAACTCGGGCGACCGCTGTAATATTTCTCTTTAAAACAGAGGAAGATTGCGGCA
ATAACAGGTCTGTGATGCCCTCAGATGTCCCGGGCCGC----------------------
------------------------------------------------------------
------------------------------------------------------------
------------------------------------------------------------
------------------------------------------------------------
------------------------------------------------------------
------------------------------------------------------------
------------------------------------------------------------
--------------------------------------------
>A174|Gsiphonifera
------------------------------------------------------------
------------------------------------------------------------
------------------------------------------------------------
-----------------------------TATATTTTATTATATAACGAGTCTACAAAGG
AGTGGTTCATT---AACAGACAATCATA--------TCTTTGAGCGTCTGGAATCTACTC
T-ATTTGGCTCAATTGAACGCAACGGACGTGATCGCGAGTCCTTGTTGAACTTCAGTATA
TATTGACTATCCCCGTAGGAAGGGATTGGCAATAATTGAATGTTCGCTTTCTATTAGGTG
TGTATATATAGTCTCAAAATTGCATGTATTTGTAATGGCGAGTAATATG--TACTATCCT
ATAGGAAAACTCGGGCGACCGCTGTAATATTTCTCTTTAAAACAGAGGAAGATTGCGGCA
ATAACAGGTCTGTGATGCCCTCAG------------------------------------
------------------------------------------------------------
------------------------------------------------------------
------------------------------------------------------------
------------------------------------------------------------
------------------------------------------------------------
------------------------------------------------------------
------------------------------------------------------------
--------------------------------------------
>A205|Gsiphonifera
------------------------------------------------------------
------------------------------------------------------------
------------------------------------------------------------
------------------------------ATATTTTATTATATAACGAGTCTACAAAGG
AGTGGTTCATT---AACAGACAATCATA--------TCTTTGAGCGTCTGGAATCTACTC
T-ATTTGGCTCAATTGAACGCAACGGACGTGATCGCGAGTCCTTGTTGAACTTCAGTATA
TATTGACTATCCCCGTAGGAAGGGATTGGCAATAATTGAATGTTCGCTTTCTATTAGGTG
TGTATATATAGTCTCAAAATTGCATGTATTTGTAATGGCGAGTAATATG--TACTATCCT
ATAGGAAAACTCGGGCGACCGCTGTAATATTTCTCTTTAAAACAGAGGAAGATTGCGGCA
ATAACAGGTCTGTGATGCCCTCAGATGTCCCGGGCCG-----------------------
------------------------------------------------------------
------------------------------------------------------------
------------------------------------------------------------
------------------------------------------------------------
------------------------------------------------------------
------------------------------------------------------------
------------------------------------------------------------
--------------------------------------------
>A131|Gsiphonifera
------------------------------------------------------------
------------------------------------------------------------
------------------------------------------------------------
------------------------------ATATTTTATTATATAACGAGTCTACAAAGG
AGTGGTTCATT---AACAGACAATCATA--------TCTTTGAGCGTCTGGAATCTACTC
T-ATTTGGCTCAATTGAACGCAACGGACGTGATCGCGAGTCCTTGTTGAACTTCAGTATA
TATTGACTATCCCCGTAGGAAGGGATTGGCAATAATTGAATGTTCGCTTTCTATTAGGTG
TGTATATATAGTCTCAAAATTGCATGTATTTGTAATGGCGAGTAATATG--TACTATCCT
ATAGGAAAACTCGGGCGACCGCTGTAATATTTCTCTTTAAAACAGAGGAAGATTGCGGCA
ATAACAGGTCTGTGATGCCCTCAGATGTCCCGGG--------------------------
------------------------------------------------------------
------------------------------------------------------------
------------------------------------------------------------
------------------------------------------------------------
------------------------------------------------------------
------------------------------------------------------------
------------------------------------------------------------
--------------------------------------------
>A215|Gsiphonifera
------------------------------------------------------------
------------------------------------------------------------
------------------------------------------------------------
------------------------------------------------------------
------------------------------------------------------------
------------------------------------------------------------
-ATTGACTATCCCCGTAGGAAGGGATTGGCAATAATTGAATGTTCGCTTTCTATTAGGTG
TGTATATATAGTCTCAAAATTGCATGTATTTGTAATGGCGAGTAATATG--TACTATCCT
ATAGGAAAACTCGGGCGACCGCTGTAATATTTCTCTTTAAAACAGAGGAAGATTGCGGCA
ATAACAGGTCTGTGATGCCCTCAGATGTCCCGGGC-------------------------
------------------------------------------------------------
------------------------------------------------------------
------------------------------------------------------------
------------------------------------------------------------
------------------------------------------------------------
------------------------------------------------------------
------------------------------------------------------------
--------------------------------------------
>2695|Gsiphonifera
------------------------------------------------------------
------------------------------------------------------------
------------------------------------------------------------
----------------------------------TTTATTATATAACGAGTCTACAAAGG
AGTGGTTCATT---AACAGACAATCATA--------TCTTTGAGCGTCTGGAATCTACTC
T-ATTTGGCTCAATTGAACGCAACGGACGTGATCGCGAGTCCTTGTTGAACTTCAGTATA
TATTGACTATCCCCGTAGGAAGGGATTGGCAATAATTGAATGTTCGCTTTCTATTAGGTG
TGTATATATAGTCTCAAAATTGCATGTATTTGTAATGGCGAGTAATATG--TACTATCCT
ATAGGAAAACTCGGGCGACCGCTGTAATATTTCTCTTTAAAACAGAGGAAGATTGCGGCA
ATAACAGGTCTGTGATGCCCTCAGATGTCCCGGGCCGCA---------------------
------------------------------------------------------------
------------------------------------------------------------
------------------------------------------------------------
------------------------------------------------------------
------------------------------------------------------------
------------------------------------------------------------
------------------------------------------------------------
--------------------------------------------
>7835|Gsiphonifera
------------------------------------------------------------
------------------------------------------------------------
------------------------------------------------------------
------------------------------------------------------------
------------------------------------------------------------
------------------------------------------------------------
--TTGACTATCCCCGTAGGAAGGGATTGGCAATAATTGAATGTTCGCTTTCTATTAGGTG
TGTATATATAGTCTCAAAATTACATGTATTTGTAATGGCGAGTAATATT--TACTATCCT
GTAGGAAAACTCGGGCGACCGCTGTAATATTTCTCTTTAAAACAGAGGAAGATTGCGGCA
ATAACAGGTCTGTGATGCCCTCAGATGTCCCGGGCCGC----------------------
------------------------------------------------------------
------------------------------------------------------------
------------------------------------------------------------
------------------------------------------------------------
------------------------------------------------------------
------------------------------------------------------------
------------------------------------------------------------
--------------------------------------------
>1515|Gsiphonifera
-------------------------------------------------GGGAATCTTAC
CGGGTCCGGACACACTGAGGATTGACAGACAATTGTCTTTTGGTCAAATTTAAAGACAAA
AGATAACAGATCTTTCATGATTATGTGATGGGTGGTGCATGGCCGTTCTTAGTTCGTGGA
GTGATCTGTCTGCTTAATTGCGTTTCAAATATATTTTATTATATAACGAGTCTACAAAGG
AGTGGTTCATT---AACAGACAATCATA--------TCTTTGAGCGTCTGGAATCTACTC
T-ATTTGGCTCAATTGAACGCAACGGACGTGATCGCGAGTCCTTGTTGAACTTCAGTATA
TATTGACTATCCCCGTAGGAAGGGATTGGCAATAATTGAATGTTCGCTTTCTATTAGGTG
TGTATATATAGTCTCAAAATTACATGTATTTGTAATGGCGAGTAATATTTATACTATCCT
GTAGGAAAACTCGGGCGACCGCTGTAATATTTCTCTTTAAAACAGAGGAAGATTGCGGCA
ATAACAGGTCTGTGATGCCCTCAGATGTCCC-----------------------------
------------------------------------------------------------
------------------------------------------------------------
------------------------------------------------------------
------------------------------------------------------------
------------------------------------------------------------
------------------------------------------------------------
------------------------------------------------------------
--------------------------------------------
>123|Gsiphonifera
----------------------------------ATTTGACTCAACGCGGGGAATCTTAC
CGGGTCCGGACACACTGAGGATTGACAGACAATTGTCTTTTTGTCAAATTTAAAGACAAA
AGATAACAGATCTTTCATGATTATGTGATGGGTGGTGCATGGCCGTTCTTAGTTCGTGGA
GTGATCTGTCTGCTTAATTGCGTTTCAAATATATTTTATTATATAACGAGTCTACAAAGG
AGTGGTTCATT---AACAGACAATCATA--------TCTTTGAGCGTCTGGAATCTACTC
T-ATTTGGCTCAATTGAACGCAACGGACGTGATCGCGAGTCCTTGTTGAACTTCAGTATA
TATTGACTATCCCCGTAGGAAGGGATTGGCAATAATTGAATGTTCGCTTTCTATTAGGTG
TGTATATATAGTCTCAAAATTACATGTATTTGTAATGGCGAGTAATATTTATACTATCCT
GTAGGAAAACTCGGGCGACCGCTGTAATATTTCTCTTTAAAACAGAGGAAGATTGCGGCA
ATAACAGGTCT-------------------------------------------------
------------------------------------------------------------
------------------------------------------------------------
------------------------------------------------------------
------------------------------------------------------------
------------------------------------------------------------
------------------------------------------------------------
------------------------------------------------------------
--------------------------------------------
>23|Gsiphonifera
----------------------------------ATTTGACTCAACGCGGGGAATCTTAC
CGGGTCCGGACACACTGAGGATTGACAGACAATTGTCTTTTTGTCAAATTTAAAGACAAA
AGATAACAGATCTTTCATGATTATGTGATGGGTGGTGCATGGCCGTTCTTAGTTCGTGGA
GTGATCTGTCTGCTTAATTGCGTTTCAAATATATTTTATTATATAACGAGTCTACAAAGG
AGTGGTTCATT---AACAGACAATCATA--------TCTTTGAGCGTCTGGAATCTACTC
T-ATTTGGCTCAATTGAACGCAACGGACGTGATCGCGAGTCCTTGTTGAACTTCAGTATA
TATTGACTATCCCCGTAGGAAGGGATTGGCAATAATTGAATGTTCGCTTTCTATTAGGTG
TGTATATATAGTCTCAAAATTACATGTATTTGTAATGGCGAGTAATATTTATACTATCCT
GTAGGAAAACTCGGGCGACCGCTGTAATATTTCTCTTTAAAACAGAGGAAGATTGCGGCA
ATAACAGG----------------------------------------------------
------------------------------------------------------------
------------------------------------------------------------
------------------------------------------------------------
------------------------------------------------------------
------------------------------------------------------------
------------------------------------------------------------
------------------------------------------------------------
--------------------------------------------
>39|Gsiphonifera
----------------------------GGCTTAATTTGACTCAACGCGGGGAATCTTAC
CGGGTCCGGACACACTGAGGATTGACAGACAATTGTCTTTTTGTCAAATTTAAAGACAAA
AGATAATAGATCTTTCATGATTATGTGATGGGTGGTGCATGGCCGTTCTTAGTTCGTGGA
GTGATCTGTCTGCTTAATTGCGTTTCAAATATATTTTATTATATAACGAGTCTACAAAGG
AGTGGTTCATT---AACAGACAATCATA--------TCTTTGAGCGTCTGGAATCTACTC
T-ATTTGGCTCAATTGAACGCAACGGACGTGATCGCGAGTCCTTGTTGAACTTCAGTATA
TATTGACTATCCCCGTAGGAAGGGATTGGCAATAATTGAATGTTCGCTTTCTATTAGGTG
TGTATATATAGTCTCAAAATTGCATGTATTTGTAATGGCGAGTAATAT--GTACTATCCT
ATAGGAAAACTCGGGCGACCGCTGTAATATTTCTCTTTAAAACAGAGGAAGATTGCGGCA
ATAACAGGTCTGTGATGC------------------------------------------
------------------------------------------------------------
------------------------------------------------------------
------------------------------------------------------------
------------------------------------------------------------
------------------------------------------------------------
------------------------------------------------------------
------------------------------------------------------------
--------------------------------------------
>318|Gsiphonifera
----------------------------------ATTTGACTCAACGCGGGGAATCTTAC
CGGGTCCGGACACACTGAGGATTGACAGACAATTGTCTTTTTGTCAAATTTAAAGACAAA
AGATAATAGATCTTTCATGATTATGTGATGGGTGGTGCATGGCCGTTCTTAGTTCGTGGA
GTGATCTGTCTGCTTAATTGCGTTTCAAATATATTTTATTATATAACGAGTCTACAAAGG
AGTGGTTCATT---AACAGACAATCATA--------TCTTTGAGCGTCTGGAATCTACTC
T-ATTTGGCTCAATTGAACGCAACGGACGTGATCGCGAGTCCTTGTTGAACTTCAGTATA
TATTGACTATCCCCGTAGGAAGGGATTGGCAATAATTGAATGTTCGCTTTCTATTAGGTG
TGTATATATAGTCTCAAAATTGCATGTATTTGTAATGGCGAGTAATAT--GTACTATCCT
ATAGGAAAACTCGGGCGACCGCTGTAATATTTCTCTTTAAAACAGAGGAAGATTGCGGCA
ATAACAGGTCTGTGATGC------------------------------------------
------------------------------------------------------------
------------------------------------------------------------
------------------------------------------------------------
------------------------------------------------------------
------------------------------------------------------------
------------------------------------------------------------
------------------------------------------------------------
--------------------------------------------
>319|Gsiphonifera
----------------------------------ATTTGACTCAACGCGGGGAATCTTAC
CGGGTCCGGACACACTGAGGATTGACAGACAATTGTCTTTTTGTCAAATTTAAAGACAAA
AGATAATAGATCTTTCATGATTATGTGATGGGTGGTGCATGGCCGTTCTTAGTTCGTGGA
GTGATCTGTCTGCTTAATTGCGTTTCAAATATATTTTATTATATAACGAGTCTACAAAGG
AGTGGTTCATT---AACAGACAATCATA--------TCTTTGAGCGTCTGGAATCTACTC
T-ATTTGGCTCAATTGAACGCAACGGACGTGATCGCGAGTCCTTGTTGAACTTCAGTATA
TATTGACTATCCCCGTAGGAAGGGATTGGCAATAATTGAATGTTCGCTTTCTATTAGGTG
TGTATATATAGTCTCAAAATTGCATGTATTTGTAATGGCGAGTAATAT--GTACTATCCT
ATAGGAAAACTCGGGCGACCGCTGTAATATTTCTCTTTAAAACAGAGGAAGATTGCGGCA
ATAACAGGTCTGTGATGC------------------------------------------
------------------------------------------------------------
------------------------------------------------------------
------------------------------------------------------------
------------------------------------------------------------
------------------------------------------------------------
------------------------------------------------------------
------------------------------------------------------------
--------------------------------------------
>203|Gsiphonifera
------------------------------------------------------------
-----------------AGGATTGACAGACAATTGTCTTTTTGTCAAATTTAAAGACAAA
AGATAATAGATCTTTCATGATTATGTGATGGGTGGTGCATGGCCGTTCTTAGTTCGTGGA
GTGATCTGTCTGCTTAATTGCGTTTCAAATATATTTTATTATATAACGAGTCTACAAAGG
AGTGGTTCATT---AACAGACAATCATA--------TCTTTGAGCGTCTGGAATCTACTC
T-ATTTGGCTCAATTGAACGCAACGGACGTGATCGCGAGTCCTTGTTGAACTTCAGTATA
TATTGACTATCCCCGTAGGAAGGGATTGGCAATAATTGAATGTTCGCTTTCTATTAGGTG
TGTATATATAGTCTCAAAATTGCATGTATTTGTAATGGCGAGTAATAT--GTACTATCCT
ATAGGAAAACTCGGGCGACCGCTGTAATATTTCTCTTTAAAACAGAGGAAGATTGCGGCA
ATAACAGGTCT-------------------------------------------------
------------------------------------------------------------
------------------------------------------------------------
------------------------------------------------------------
------------------------------------------------------------
------------------------------------------------------------
------------------------------------------------------------
------------------------------------------------------------
--------------------------------------------
>221|Gsiphonifera
----------------------------------ATTTGACTCAACGCGGGGAATCTTAC
CGGGTCCGGACACACTGAGGATTGACAGACAATTGTCTTTTTGTCAAATTTAAAGACAAA
AGATAATAGATCTTTCATGATTATGTGATGGGTGGTGCATGGCCGTTCTTAGTTCGTGGA
GTGATCTGTCTGCTTAATTGCGTTTCAAATATATTTTATTATATAACGAGTCTACAAAGG
AGTGGTTCATT---AACAGACAATCATA--------TCTTTGAGCGTCTGGAATCTACTC
T-ATTTGGCTCAATTGAACGCAACGGACGTGATCGCGAGTCCTTGTTGAACTTCAGTATA
TATTGACTATCCCCGTAGGAAGGGATTGGCAATAATTGAATGTTCGCTTTCTATTAGGTG
TGTATATATAGTCTCAAAATTGCATGTATTTGTAATGGCGAGTAATAT--GTACTATCCT
ATAGGAAAACTCGGGCGACCGCTGTAATATTTCTCTTTAAAACAGAGGAAGATTGCGGCA
ATAACAGGTCT-------------------------------------------------
------------------------------------------------------------
------------------------------------------------------------
------------------------------------------------------------
------------------------------------------------------------
------------------------------------------------------------
------------------------------------------------------------
------------------------------------------------------------
--------------------------------------------
>48|Gsiphonifera
----------------------------------ATTTGACTCAACGCGGGGAATCTTAC
CGGGTCCGGACACACTGAGGATTGACAGACAATTGTCTTTTTGTCAAATTTAAAGACAAA
AGATAATAGATCTTTCATGATTATGTGATGGGTGGTGCATGGCCGTTCTTAGTTCGTGGA
GTGATCTGTCTGCTTAATTGCGTTTCAAATATATTTTATTATATAACGAGTCTACAAAGG
AGTGGTTCATT---AACAGACAATCATA--------TCTTTGAGCGTCTGGAATCTACTC
T-ATTTGGCTCAATTGAACGCAACGGACGTGATCGCGAGTCCTTGTTGAACTTCAGTATA
TATTGACTATCCCCGTAGGAAGGGATTGGCAATAATTGAATGTTCGCTTTCTATTAGGTG
TGTATATATAGTCTCAAAATTGCATGTATTTGTAATGGCGAGTAATAT--GTACTATCCT
ATAGGAAAACTCGGGCGACCGCTGTAATATTTCTCTTTAAAACAGAGGAAGATTGCGGCA
ATAACAGGTCT-------------------------------------------------
------------------------------------------------------------
------------------------------------------------------------
------------------------------------------------------------
------------------------------------------------------------
------------------------------------------------------------
------------------------------------------------------------
------------------------------------------------------------
--------------------------------------------
>298303c|Gsiphonifera
----------CAAGAACGTGGAGCATGTGGCTTAATTTGACTCAACGCGGGGAATCTTAC
CGGGTCCGGACACACTGAGGATTGACAGACAATTGTCTTTTTGTCAAATTTAAAGACAAA
AGATAATAGATCTTTCATGATTATGTGATGGGTGGTGCATGGCCGTTCTTAGTTCGTGGA
GTGATCTGTCTGCTTAATTGCGTTTCAAATATATTTTATTATATAACGAGTCTACAAAGG
AGTGGTTCATT---AACAGACAATCATA--------TCTTTGAGCGTCTGGAATCTACTC
T-ATTTGGCTCAATTGAACGCAACGGACGTGATCGCGAGTCCTTGTTGAACTTCAGTATA
TATTGACTATCCCCGTAGGAAGGGATTGGCAATAATTGAATGTTCGCTTTCTATTAGGTG
TGTATATATAGTCTCAAAATTGCATGTATTTGTAATGGCGAGTAATAT--GTACTATCCT
ATAGGAAAACTCGGGCGACCGCTGTAATATTTCTCTTTAAAACAGAGGAAGATTGCGGCA
ATAACAGGTCTGTGATGCCCTCAGATGTCCCGGGCCGCACACGTGCTACATTGATTAGCG
CAGTGCGCATACTTTCAATATGATACATTAGATTGGATTGTTCTGTTGAGCTCCATCTAA
TACTATCCGGCTTGAGAAGGCTGGGTAATCAATTGTAAGTGCTGGTTCCTCCTCCCGTTG
AGCATTTTAATAATGGCCTCTCTACATCCCTAGCAATATGCCTAGTGCGATTGTAGTTGA
GCCTTGCCATTTATGCAAGTGTCAATTCTCAGTGGGGACAGACATTTGATAATTCTTTGT
CTCGTTCTTAACTAGGAATGCCTTGTACGGGTCTTGGTTCAACAGACCACCCGGAATACG
TCCCTGCCCTTTGTACACACCGCCCGTCGCTCTTACCGATGAATTTCCCTGTGAGTTTGA
AGGACTGATGGTTGCAA-------------------------------------------
--------------------------------------------
>298305c|Gsiphonifera
----------CAAGAACGTGGAGCATGTGGCTTAATTTGACTCAACGCGGGGAATCTTAC
CGGGTCCGGACACACTGAGGATTGACAGACAATTGTCTTTTTGTCAAATTTAAAGACAAA
AGATAATAGATCTTTCATGATTATGTGATGGGTGGTGCATGGCCGTTCTTAGTTCGTGGA
GTGATCTGTCTGCTTAATTGCGTTTCAAATATATTTTATTATATAACGAGTCTACAAAGG
AGTGGTTCATT---AACAGACAATCATA--------TCTTTGAGCGTCTGGAATCTACTC
T-ATTTGGCTCAATTGAACGCAACGGACGTGATCGCGAGTCCTTGTTGAACTTCAGTATA
TATTGACTATCCCCGTAGGAAGGGATTGGCAATAATTGAATGTTCGCTTTCTATTAGGTG
TGTATATATAGTCTCAAAATTGCATGTATTTGTAATGGCGAGTAATAT--GTACTATCCT
ATAGGAAAACTCGGGCGACCGCTGTAATATTTCTCTTTAAAACAGAGGAAGATTGCGGCA
ATAACAGGTCTGTGATGCCCTCAGATGTCCCGGGCCGCACACGTGCTACATTGATTAGCG
CAGTGCGCATACTTTCAATATGATACATTAGATTGGATTGTTCTGTTGAGCTCCATCTAA
TACTATCCGGCTTGAGAAGGCTGGGTAATCAATTGTAAGTGCTGGTTCCTCCTCCCGTTG
AGCATTTTAATAATGGCCTCTCTACATCCCTAGCAATATGCCTAGTGCGATTGTAGTTGA
GCCTTGCCATTTATGCAAGTGTCAATTCTCAGTGGGGACAGACATTTGATAATTCTTTGT
CTCGTTCTTAACTAGGAATGCCTTGTACGGGTCTTGGTTCAACAGACCACCCGGAATACG
TCCCTGCCCTTTGTACACACCGCCCGTCGCTCTTACCGATGAATTTCCCTGTGAGTTTGA
AGGACTGATGGTTGCAAA------------------------------------------
--------------------------------------------
>U80787
---GGCACTACAAGAGCGTGGAGCATGTGGCTTAATTTGACTCAACGCGGGGAATCTTAC
CGGGTCCGGACACACTGAGGATTGACAGACAATTGTCTTTTGGTCAAATTTAAAGACAAA
AGATAATAGATCTTTCATGATTATGTGATGGGTGGTGCATGGCCGTTCTTAGTTCGTGGA
GTGATCTGTCTGCTTAATTGCGTTTCAAATATATTTTATTATATAACGAGTCTACAAAGG
AGTGGTTCATT---AACAGACAATCATA--------TCTTTGAGCGTCTGGAATCTACTC
T-ATTTGGCTCAATTGAACGCAACGGACGTGATCGCGAGTCCTTGTTGAACTTCAGTATA
TATTGACTATCCCCGTAGGAAGGGATTGGCAATAATTGAATGTTCGCTTTCTATTAGGTG
TGTATATATAGTCTCCAAATTACATGTATTTGTAATGGCGAGTAATAT--TTACTATCCT
GTAGGAAAACTCGGGCGACCGCTGTAATATTTCTCTTTAAAACAGAGGAAGATTGCGGCA
ATAACAGGTCTGTGATGCCCTCAGATGTCCCGGGCCGCACACGTGCTACATTGATTAGCG
CAGTGCGCATACTTTCAATATGATACATTAGATTGGATTGTTCTGTTGAGCTCCATCTAA
TACTATCCGGCTTGAGAAGGCTGGGTAATCAATTGTAAGTGCTGGTTCCTCCTCCCGTTG
AGCATTTTAATAATGGCCTCTCTACATCCCTAGCAATATGCCTAGTGCGATTGTAGTTGA
GCCTTGCCATTTATGCAAGTGTCAATTCTCAGTGGGGACAGACATTTGATAATTCTTTGT
CTCGTTCTTAACTAGGAATGCCTTGTACGGGTCTTGGTTCAACAGACCACCCGGAATACG
TCCCTGCCCTTTGTACACACCGCCCGTCGCTCTTACCGATGAATTTCCCTGTGAGTTTGA
AGGACTGATGGTTAAATCATTGGAAATTCTGTCAAACAGCGAGATTTAAAGGAAAGAGAA
GTCGTAACAAGGC-------------------------------
>298306c|Gsiphonifera
---GGCACCACAAGAACGTGGAGCATGTGGCTTAATTTGACTCAACGCGGGGAATCTTAC
CGGGTCCGGACACACTGAGGATTGACAGACAATTGTCTTTTTGTCAAATTTAAAGACAAA
AGATAATAGATCTTTCATGATTATGTGATGGGTGGTGCATGGCCGTTCTTAGTTCGTGGA
GTGATCTGTCTGCTTAATTGCGTTTCAAATATATTTTATTATATAACGAGTCTACAAAGG
AGTGGTTCATT---AACAGACAATCATA--------TCTTTGAGCGTCTGGAATCTACTC
T-ATTTGGCTCAATTGAACGCAACGGACGTGATCGCGAGTCCTTGTTGAACTTCAGTATA
TATTGACTATCCCCGTAGGAAGGGATTGGCAATAATTGAATGTTCGCTTTCTATTAGGTG
TGTATATATAGTCTCAAAATTGCATGTATTTGTAATGGCGAGTAATAT--GTACTATCCT
ATAGGAAAACTCGGGCGACCGCTGTAATATTTCTCTTTAAAACAGAGGAAGATTGCGGCA
ATAACAGGTCTGTGATGCCCTCAGATGTCCCGGGCCGCACACGTGCTACATTGATTAGCG
CAGTGCGCATACTTTCAATATGATACATTAGATTGGATTGTTCTGTTGAGCTCCATCTAA
TACTATCCGGCTTGAGAAGGCTGGGTAATCAATTGTAAGTGCTGGTTCCTCCTCCCGTTG
AGCATTTTAATAATGGCCTCTCTACATCCCTAGCAATATGCCTAGTGCGATTGTAGTTGA
GCCTTGCCATTTATGCAAGTGTCAATTCTCAGTGGGGACAGACATTTGATAATTCTTTGT
CTCGTTCTTAACTAGGAATGCCTTGTACGGGTCTTGGTTCAACAGACCACCCGGAATACG
TCCCTGCCCTTTGTACACACCGCCCGTCGCTCTTACCGATGAATTTCCCTGTGAGTTT--
------------------------------------------------------------
--------------------------------------------
>298301c|Gsiphonifera
---GGCACCACAAGAACGTGGAGCATGTGGCTTAATTTGACTCAACGCGGGGAATCTTAC
CGGGTCCGGACACACTGAGGATTGACAGACAATTGTCTTTTTGTCAAATTTAAAGACAAA
AGATAATAGATCTTTCATGATTATGTGATGGGTGGTGCATGGCCGTTCTTAGTTCGTGGA
GTGATCTGTCTGCTTAATTGCGTTTCAAATATATTTTATTATATAACGAGTCTACAAAGG
AGTGGTTCATT---AACAGACAATCATA--------TCTTTGAGCGTCTGGAATCTACTC
T-ATTTGGCTCAATTGAACGCAACGGACGTGATCGCGAGTCCTTGTTGAACTTCAGTATA
TATTGACTATCCCCGTAGGAAGGGATTGGCAATAATTGAATGTTCGCTTTCTATTAGGTG
TGTATATATAGTCTCAAAATTGCATGTATTTGTAATGGCGAGTAATAT--GTACTATCCT
ATAGGAAAACTCGGGCGACCGCTGTAATATTTCTCTTTAAAACAGAGGAAGATTGCGGCA
ATAACAGGTCTGTGATGCCCTCAGATGTCCCGGGCCGCACACGTGCTACATTGATTAGCG
CAGTGCGCATACTTTCAATATGATACATTAGATTGGATTGTTCTGTTGAGCTCCATCTAA
TACTATCCGGCTTGAGAAGGCTGGGTAATCAATTGTAAGTGCTGGTTCCTCCTCCCGTTG
AGCATTTTAATAATGGCCTCTCTACATCCCTAGCAATATGCCTAGTGCGATTGTAGTTGA
GCCTTGCCATTTATGCAAGTGTCAATTCTCAGTGGGGACAGACATTTGATAATTCTTTGT
CTCGTTCTTAACTAGGAATGCCTTGTACGGGTCTTGGTTCAACAGACCACCCGGAATACG
TCCCTGCCCTTTGTACACACCGCCCGTCGCTCTTACCGATGAATTTCCCTGTGAGTT---
------------------------------------------------------------
--------------------------------------------
>320|Gsiphonifera
------------------------------------------------------------
------------------------------------------------------------
------------------------------------------------------------
---------------------------------------------------CTACAAAGG
AGTGGTTCATT---AACAGACAATCATA--------TCTTTGAGCGTCTGGAATCTACTC
T-ATTTGGCTCAATTGAACGCAACGGACGTGATCGCGAGTCCTTGTTGAACTTCAGTATA
TATTGACTATCCCCGTAGGAAGGGATTGGCAATAATTGAATGTTCGCTTTCTATTAGGTG
TGTATATATAGTCTCAAAATTGCATGTATTTGTAATGGCGAGTAATAT--GTACTATCCT
ATAGGAAAACTCGGGCGACCGCTGTAATATTTCTCTTTAAAACAGAGGAAGATTGCGGCA
ATAACAGGTCTGTGATGC------------------------------------------
------------------------------------------------------------
------------------------------------------------------------
------------------------------------------------------------
------------------------------------------------------------
------------------------------------------------------------
------------------------------------------------------------
------------------------------------------------------------
--------------------------------------------
>321|Gsiphonifera
------------------------------------------------------------
------------------------------------------------------------
------------------------------------------------------------
---------------------------------------------------CTACAAAGG
AGTGGTTCATT---AACAGACAATCATA--------TCTTTGAGCGTCTGGAATCTACTC
T-ATTTGGCTCAATTGAACGCAACGGACGTGATCGCGAGTCCTTGTTGAACTTCAGTATA
TATTGACTATCCCCGTAGGAAGGGATTGGCAATAATTGAATGTTCGCTTTCTATTAGGTG
TGTATATATAGTCTCAAAATTGCATGTATTTGTAATGGCGAGTAATAT--GTACTATCCT
ATAGGAAAACTCGGGCGACCGCTGTAATATTTCTCTTTAAAACAGAGGAAGATTGCGGCA
ATAACAGGTCTGTGATGC------------------------------------------
------------------------------------------------------------
------------------------------------------------------------
------------------------------------------------------------
------------------------------------------------------------
------------------------------------------------------------
------------------------------------------------------------
------------------------------------------------------------
--------------------------------------------
>453|Gsiphonifera
----------------------------------------------------AATCTTAC
CGGGTCCGGACACACTGAGGATTGACACACAAT--TCTTTTTGTCAAATTTAAAGACAAA
AGATAATAGATCTTTCATGATTATGTGATGGGTGGTGCATGGCCGTTCTTAGTTCGTGGA
GTGATCTGTCTGCTTAATTGCGTTTCAAATATATTTTATTATATAACGAGTCTACAAAGG
AGTGGTTCATT---AACAGACAATCATA--------TCTTTGAGCGTCTGGAATCTACTC
T-ATTTGGCTCAATTGAACGCAACGGACGTGATCGCGAGTCCTTGTTGAACTTCAGTATA
TATTGACTATCCCCGTAGGAAGGGATTGGCAATAATTGAATGTTCGCTTTCTATTAGGTG
TGTATATATAGTCTCAAAATTGCATGTATTTGTAATGGCGAGTAATAT--GTACTATCCT
ATAGGAAAACTCGGGCGACCGCTGTAATATTTCTCTTTAAAACAGAGGAAGATTGCGGCA
ATAACAGGTCT-------------------------------------------------
------------------------------------------------------------
------------------------------------------------------------
------------------------------------------------------------
------------------------------------------------------------
------------------------------------------------------------
------------------------------------------------------------
------------------------------------------------------------
--------------------------------------------
>TM43|Gsiphonifera
--------------------------GTGGCTTAATTTGACTCAACGCGGGGAATCTTAC
CGGGGTCCGGACACACTGAGGCTGACAGACAATTGTCTTTTTGTCAAATTTAAAGACAAA
AGATAACAGATCTTTCATGATTATGTGATGGGTGGTGCATGGCCGTTCTTAGTTCGTGGA
GTGATCTGTCTGCTTAATTGCGTTTCAAATATATTTTATTATATAACGAGTCTACAAAGG
AGTGGTTCATT---AACAGACAATCATA--------TCTTTGAGCGTCTGGAATCTACTC
T-ATTTGGCTCAATTGAACGCAACGGACGTGATCGCGAGTCCTTGTTGAACTTCAGTATA
TATTGACTATCCCCGTAGGAAGGGATTGGCAATAATTGAATGTTCGCTTTCTATTAGGTG
TGTATATATAGTCTCAAAATTACATGTATTTGTAATGGCGAGTAATATTTATACTATCCT
GTAGGAAAACTCGGGCGACCGCTGTAATATTTCTCTTTAAAACAGAGGAAGATTGCGGCA
ATAACAGGTCT-------------------------------------------------
------------------------------------------------------------
------------------------------------------------------------
------------------------------------------------------------
------------------------------------------------------------
------------------------------------------------------------
------------------------------------------------------------
------------------------------------------------------------
--------------------------------------------
>TM56|Gsiphonifera
--------------------------GTGGCTTAATTTGACTCAACGCGGGGAATCTTAC
CGGGGTCCGGACACACTGAGGCTGACAGACAATTGTCTTTTTGTCAAATTTAAAGACAAA
AGATAACAGATCTTTCATGATTATGTGATGGGTGGTGCATGGCCGTTCTTAGTTCGTGGA
GTGATCTGTCTGCTTAATTGCGTTTCAAATATATTTTATTATATAACGAGTCTACAAAGG
AGTGGTTCATT---AACAGACAATCATA--------TCTTTGAGCGTCTGGAATCTACTC
T-ATTTGGCTCAATTGAACGCAACGGACGTGATCGCGAGTCCTTGTTGAACTTCAGTATA
TATTGACTATCCCCGTAGGAAGGGATTGGCAATAATTGAATGTTCGCTTTCTATTAGGTG
TGTATATATAGTCTCAAAATTACATGTATTTGTAATGGCGAGTAATATTTATACTATCCT
GTAGGAAAACTCGGGCGACCGCTGTAATATTTCTCTTTAAAACAGAGGAAGATTGCGGCA
ATAACAGGTCTGTGATGC------------------------------------------
------------------------------------------------------------
------------------------------------------------------------
------------------------------------------------------------
------------------------------------------------------------
------------------------------------------------------------
------------------------------------------------------------
------------------------------------------------------------
--------------------------------------------
>8241|Gsiphonifera
------------------------------------------------------------
------------------------------------------------------------
------------------------------------------------------------
------------------TTGCGTTTCAATATATTTTATTATATAACGAGTCTACAAAGG
AGTGGTTCATT---AACAGACAATCATA--------TCTTTGAGCGTCTGGAATCTACTC
T-ATTTGGCTCAATTGAACGCAACGGACGTGATCGCGAGTCCTTGTTGAACTTCAGTATA
TATTGACTATCCCCGTAGGAAGGGATTGGCAATAATTGAATGTTCGCTTTCTATTAGGTG
TGTATATATAGTCTCAAAATTACATGTATTTGTAATGGCGAGTAATATTTATACTATCCT
GTAG-AAAACTCGGGCGACCGCTGTAATATTTCTCTTTAAAACAGAGGAAGATTGCGGCA
ATAACAGGTCTGTGATGCCCTCAGATGTCCCGGGCC------------------------
------------------------------------------------------------
------------------------------------------------------------
------------------------------------------------------------
------------------------------------------------------------
------------------------------------------------------------
------------------------------------------------------------
------------------------------------------------------------
--------------------------------------------
>8285|Gsiphonifera
------------------------------------------------------------
------------------------------------------------------------
------------------------------------------------------------
------------------------------------------------------------
------------------------------------------------------------
------------------------------------------------------------
TATTGACTATCCCCGTAGGAAGGGATTGGCAATAATTGAATGTTCGCTTTCTATTAGGTG
TGTATATATAGTCTCAAAATTACATGTATTTGTAATGGCGAGTAATATTTATACTATCCT
GTAGGAAAACTCGGGCGACCGCTGTAATATTTCTCTTTAAAACAGAGGAAGATTGCGGCA
ATAACAGGTCTGTGATGCCCTCAGATGTCCCGGG--------------------------
------------------------------------------------------------
------------------------------------------------------------
------------------------------------------------------------
------------------------------------------------------------
------------------------------------------------------------
------------------------------------------------------------
------------------------------------------------------------
--------------------------------------------
>97|Gsiphonifera
-------------------------------TTAATTTGACTCAACGCGGGGAATCTTAC
CGGGTCCGGACACACTGAGGATTG----------GTCTTTTTGTCAAATTTAAAGACAAA
AGATAAC---TCTTTCATGATTATGTGATGGGTGGTGCATGGCCGTTCTTAGTTCGTGGA
GTGATCTGTCTGCTTAATTGCGTTTCAAATATATTTTATTATATAACGAGTCTACAAAGG
AGTGGTTCATT---AACAGACAATCATA--------TCTTTGAGCGTCTGGAATCTACTC
T-ATTTGGCTCAATTGAACGCAACGGACGTGATCGCGAGTCCTTGTTGAACTTCAGTATA
TATTGACTATCCCCGTAGGAAGGGATTGGCAATAATTGAATGTTCGCTTTCTATTAGGTG
TGTATATATAGTCTCAAAATTACATGTATTTGTAATGGCGAGTAATATTTATACTATCCT
GTAGGAAAACTCGGGCGACCGCTGTAATATTTCTCTTTAAAACAGAGGAAGATTGCGGCA
ATAACAGGTCTGTGATG-------------------------------------------
------------------------------------------------------------
------------------------------------------------------------
------------------------------------------------------------
------------------------------------------------------------
------------------------------------------------------------
------------------------------------------------------------
------------------------------------------------------------
--------------------------------------------
>AS43|Gsiphonifera
----------------------------GGCTTAATTTGACTCAACGCGGGGAATCTTAC
CGGGTCCGGACACACTGAGGATTGACAGACAATTGTCTTTTTGTCAAATTTAAAGACAAA
AGATAACAGATCTTTCATGATTATGTGATGGGTGGTGCATGG-CGTTCTTAGTTCGTGGA
GTGATCTG-CTGCTTAATTGCGTTTCAAATATATTTTATTATATAACGA--CTACAAAGG
AGTGGTTCATT---AACAGACAATCATA--------TCTTTGAGCGTCTGGAATCTACTC
T-ATTTGGCTCAATTGAACGCAACGGACGTGATCGCGAGTCCTTGTTGAACTTCAGTATA
TATTGACTTTCCCCGTAGGAAGGGATTGGCAATAATTGAATGTTCGCTTTCTA-TAGGTG
TGTATGATTAATCTCAAAATTACATGTATTTGTAGTGGCGAGTATAATT--TACTATCCT
ATAGGAAAACTCGGGCGACCGCTGTAATATTTCTCTTTAAAACAGAGGAAGATTGCGGC-
------------------------------------------------------------
------------------------------------------------------------
------------------------------------------------------------
------------------------------------------------------------
------------------------------------------------------------
------------------------------------------------------------
------------------------------------------------------------
------------------------------------------------------------
--------------------------------------------
>AB468864
AAGGGCACCACAAGAGCGTGGAGCATGTGGCTTAATTTGACTCAACGCGGGGAATCTTAC
CGGGTCCGGACACACTGAGGATTGACAGACAATTGTCTTTTTGTCAAATTTAAAGACAAA
AGATAACAGATCTTTCATGATTATGTGATGGGTGGTGCATGGCCGTTCTTAGTTCGTGGA
GTGATCTGTCTGCTTAATTGCGTTTCAAATATATTTTATTATATAACGAGTCTACAAAGG
AGTGGTTCATT---AACAGACAATCATA--------TCTTTGAGCGTCTGGAATCTACTC
T-ATTTGGCTCAATTGAACGCAACGGACGTGATCGCGAGTCCTTGTTGAACTTCAGTATA
TATTGACTTTCCCCGT---AAGGGATTGGCAATAATTGAATGTTCGCTTTCTA-TAGGTG
TGTATGATTAATCTCAAAATTACATGTATTTGTAGTGGCGAGTATAATT--TACTATCCT
ATAGGAAAACTCGGGCGACCGCTGTAATATTTCTCTTTAAAACAGAGGAAGATTGCGGCA
ATAACAGGTCTGTGATGCCCTCAGATGTCCCGGGCCGCACACGTGCTACATTGATTAGCG
CAGTGCGCATACTTTCAATATGATACATTAGATTGGATTGTTTTATTAAGCTCCATCTAA
TACTATCCGGCTTGAGAAGGCTGGGTAATCAATTGTAAGTGCTGGTTCCTCCTCCCGTTG
AGCATTTTAATAATGGCCTCTCTACATCCCTAGTAATATGCCTAGTGCGATTGTAGTTGA
GCCTTGCCATTTATGCAAGTGTCAATTCTCAGTGGAGACAGACATTTGATAATTCTTTGT
CTCGTTCTTAACTAGGAATGCCTTGTACGGGTCTTGGTTCAACAGACCACCCGGAATACG
TCCCTGCCCTTTGTACACACCGCCCGTCGCTCTTACCGATGAATTTCCCTGTGAGTTTGA
AGGACTGGTGGTTGCAAAATCATTGG---TTCTGTCAAACAGCGAGATTTAAAGGAAAGA
GAAGTCGTAACAAGGCATCAGTAGGTGAACCT------------
>JQ799892
----GCACCACAAGAGCGTGGAGCATGTGGCTTAATTTGACTCAACGCGGGGAATCTTAC
CGGGTCCGGACACACTGAGGATTGACAGACAATTGTCTTTTTGTCAAATTTAAAGACAAA
AGATAACAGATCTTTCATGATTATGTGATGGGTGGTGCATGGCCGTTCTTAGTTCGTGGA
GTGATCTGTCTGCTTAATTGCGTTTCAAATATATTTTATTATATAACGAGTCTACAAAGG
AGTGGTTCATT---AACAGACAATCATA--------TCTTTGAGCGTCTGGAATCTACTC
T-ATTTGGCTCAATTGAACGCAACGGACGTGATCGCGAGTCCTTGTTGAACTTCAGTATA
TATTGACTTTCCCCGTAGGAAGGGATTGGCAATAATTGAATGTTCGCTTTCTA-TAGGTG
TGTATGATTAATCTCAAAATTACATGTATTTGTAGTGGCGAGTATAATT--TACTATCCT
ATAGGAAAACTCGGGCGACCGCTGTAATATTTCTCTTTAAAACAGAGGAAGATTGCGGCA
ATAACAGGTCTGTGATGCCCTCAGATGTCCCGGGCCGCACACGTGCTACATTGATTAGCG
CAGTGCGCATACTTTCAATATGATACATTAGATTGGATTGTTTTATTAAGCTCCATCTAA
TACTATCCGGCTTGAGAAGGCTGGGTAATCAATTGTAAGTGCTGGTTCCTCCTCCCGTTG
AGCATTTTAATAATGGCCTCTCTACATCCCTAGTAATATGCCTAGTGCGATTGTAGTTGA
GCCTTGCCATTTATGCAAGTGTCAATTCTCAGTGGGGACAGACATTTGATAATTCTTTGT
CTCGTTCTTAACTAGGAATGCCTTGTACGGGTCTTGGTTCAACAGACCACCCGGAATACG
TCCCTGCCCTTTGTACACACCGCCCGTCGCTCTTACCGATGAATTTCCCTGTGAGTTTGA
AGGACTGGTGGTTGCAAAATCATTGGAAATTCTGTCAAACAGCGAGATTTAAAGGAAAGA
GAA-----------------------------------------
>AS195|Gsiphonifera
---GGCACCACAAGAGCGTGGAGCATGTGGCTTAATTTGACTCAACGCGGGGAATCTTAC
CGGGTCCGGACACACTGAGGATTGACAGACAATTGTCTTTTTGTCAAATTTAAAGACAAA
AGATAACAGATCTTTCATGATTATGTGATGGGTGGTGCATGGCCGTTCTTAGTTCGTGGA
GTGATCTGTCTGCTTAATTGCGTTTCAAATATATTTTATTATATAACGAGTCTACAAAGG
AGTGGTTCATT---AACAGACAATCATA--------TCTTTGAGCGTCTGGAATCTACTC
T-ATTTGGCTCAATTGAACGCAACGGACGTGATCGCGAGTCCTTGTTGAACTTCAGTATA
TATTGACTTTCCCCGTAGGAAGGGATTGGCAATAATTGAATGTTCGCTTTCTA-TAGGTG
TGTATGATTAATCTCAAAATTACATGTATTTGTAGTGGCGAGTATAATT--TACTATCCT
ATAGGAAAACTCGGGCGACCGCTGTAATATTTCTCTTTAAAACAGAGGAAGATTGCGGCA
ATAACAGGTCTGTGATGCCCTCAGATGTCCCGGGCCGCACACGTGCTACATTGATTAGCG
CAGTGCGCATACTTTCAATATGATACATTAGATTGGATTGTTTTATTAAGCTCCATCTAA
TACTATCCGGCTTGAGAAGGCTGGGTAATCAATTGTAAGTGCTGGTTCCTCCTCCCGTTG
AGCATTTTAATAATGGCCTCTCTACATCCCTAGTAATATGCCTAGTGCGATTGTAGTTGA
GCCTTGCCATTTATGCAAGTGTCAATTCTCAGTGGGGACAGACATTTGATAATTCTTTGT
CTCGTTCTTAACTAGGAATGCCTTGTACGGGTCTTGGTTCAACAGACCACCCGGAATACG
TCCCTGCCCTTTGTACACACCGCCCGTCGCTCTTACCGATGAATTTCCCTGTGAGTTTGA
AGGACTGGTGGTTGCAAAATCATTGGAAATTCTGTCAAACAGCGAGATT-----------
--------------------------------------------
>AB468868
AAGGGCACCACAAGAGCGTGGAGCATGTGGCTTAATTTGACTCAACGCGGGGAATCTTAC
CGGGTCCGGACACACTGAGGATTGACAGACAATTGTCTTTTTGTCAAATTTAAAGACAAA
AGATAACAGATCTTTCATGATTATGTGATGGGTGGTGCATGGCCGTTCTTAGTTCGTGGA
GTGATCTGTCTGCTTAATTGCGTTTCAAATATATTTTATTATATAACGAGTCTACAAAGG
AGTGGTTCATT---AACAGACAATCATA--------TCTTTGAGCGTCTGGAATCTACTC
T-ATTTGGCTCAATTGAACGCAACGGACGTGATCGCGAGTCCTTGTTGAACTTCAGTATA
TATTGACTTTCCCCGTAGGAAGGGATTGGCAATAATTGAATGTTCGCTTTCTA-TAGGTG
TGTATGATTAATCTCAAAATTACATGTATTTGTAATGGCGAGTATAATT--TACTATCCT
ATAGGAAAACTCGGGCGACCGCTGTAATATTTCTCTTTAAAACAGAGGAAGATTGCGGCA
ATAACAGGTCTGTGATGCCCTCAGATGTCCCGGGCCGCACACGTGCTACATTGATTAGCG
CAGTGCGCATACTTTCAATATGATACATTAGATTGGATTGTTTTATTAAGCTCCATCTAA
TACTATCCGGCTTGAGAAGGCTGGGTAATCAATTGTAAGTGCTGGTTCCTCCTCCCGTTG
AGCATTTTAATAATGGCCTCTCTACATCCCTAGTAATATGCCTAGTGCGATTGTAGTTGA
GCCTTGCCATTCATGCAAGTGTCAATTCTCAGTGGGGACAGACATTTGATAATTCTTTGT
CTCGTTCTTAACTAGGAATGCCTTGTACGGGTCTTGGTTCAACAGACCACCCGGAATACG
TCCCTGCCCTTTGTACACACCGCCCGTCGCTCTTACCGATGAATTTCCCTGTGAGTTTGA
AAGACTGGTGGTTGCAAAATCATTGGAAATTCTGTCAAACAGCGAGATTTAAAGGAAAGA
GAAGTCGTAACAAGGCATCAGTAGGTGAACCT------------
>AB263452
AAGGGCACCACAAGAGCGTGGAGCATGTGGCTTAATTTGACTCAACGCGGGGAATCTTAC
CGGGTCCGGACACACTGAGGATTGACAGACAATTGTCTTTTTGTCAAATTTAAAGACAAA
AGATAACAGATCTTTCATGATTATGTGATGGGTGGTGCATGGCCGTTCTTAGTTCGTGGA
GTGATCTGTCTGCTTAATTGCGTTTCAAATATATTTTATTATATAACGAGTCTACAAAGG
AGTGGTTCATT---AACAGACAATCATA--------TCTTTGAGCGTCTGGAATCTACTC
T-ATTTGGCTCAATTGAACGCAACGGACGTGATCGCGAGTCCTTGTTGAACTTCAGTATA
TATTGACTTTCCCCGTAGGAAGGGATTGGCAATAATTGAATGTTCGCTTTCTA-TAGGTG
TGTATGATTAATCTCAAAATTACATGTATTTGTAATGGCGAGTATAATT--TACTATCCT
ATAGGAAAACTCGGGCGACCGCTGTAATATTTCTCTTTAAAACAGAGGAAGATTGCGGCA
ATAACAGGTCTGTGATGCCCTCAGATGTCCCGGGCCGCACACGTGCTACATTGATTAGCG
CAGTGCGCATACTTTCAATATGATACATTAGATTGGATTGTTTTATTAAGCTCCATCTAA
TACTATCCGGCTTGAGAAGGCTGGGTAATCAATTGTAAGTGCTGGTTCCTCCTCCCGTTG
AGCATTTTAATAATGGCCTCTCTACATCCCTAGTAATATGCCTAGTGCGATTGTAGTTGA
GCCTTGCCATTCATGCAAGTGTCAATTCTCAGTGGGGACAGACATTTGATAATTCTTTGT
CTCGTTCTTAACTAGGAATGCCTTGTACGGGTCTTGGTTCAACAGACCACCCGGAATACG
TCCCTGCCCTTTGTACACACCGCCCGTCGCTCTTACCGATGAATTTCCCTGTGAGTTTGA
AAGACTGGTGGTTGCAAAATCATTGGAAATTCTGTCAAACAGCGAGATTTAAAGGAAAGA
GAAGTCGTAACAAGGCATCAGTAGGTGAACCTGC----------
>AB263453
AAGGGCACCACAAGAGCGTGGAGCATGTGGCTTAATTTGACTCAACGCGGGGAATCTTAC
CGGGTCCGGACACACTGAGGATTGACAGACAATTGTCTTTTTGTCAAATTTAAAGACAAA
AGATAACAGATCTTTCATGATTATGTGATGGGTGGTGCATGGCCGTTCTTAGTTCGTGGA
GTGATCTGTCTGCTTAATTGCGTTTCAAATATATTTTATTATATAACGAGTCTACAAAGG
AGTGGTTCATT---AACAGACAATCATA--------TCTTTGAGCGTCTGGAATCTACTC
T-ATTTGGCTCAATTGAACGCAACGGACGTGATCGCGAGTCCTTGTTGAACTTCAGTATA
TATTGACTTTCCCCGTAGGAAGGGATTGGCAATAATTGAATGTTCGCTTTCTA-TAGGTG
TGTATGATTAATCTCAAAATTACATTTATTTGTAGTGGCGAGTATAACT--TACTATCCT
ATAGGAAAACTCGGGCGACCGCTGTAATATTTCTCTTTAAAACAGAGGAAGATTGCGGCA
ATAACAGGTCTGTGATGCCCTCAGATGTCCCGGGCCGCACACGTGCTACATTGATTAGCG
CAGTGCGCATACTTTCAATATGATACATTAGATTGGATTGTTTTATTAAGCTCCATCTAA
TACTATCCGGCTTGAGAAGGCTGGGTAATCAATTGTAAGTGCTGGTTCCTCCTCCCGTTG
AGCATTTTAATAATGGCCTCTCTACATCCCTAGTAATATGCCTAGTGCGATTGTAGTTGA
GCCTTGCCATTTATGCAAGTGTCAATTCTCAGTGGGGACAGACATTTGATAATTCTTTGT
CTCGTTCTTAACTAGGAATGCCTTGTACGGGTCTTGGTTCAACAGACCACCCGGAATACG
TCCCTGCCCTTTGTACACACCGCCCGTCGCTCTTACCGATGAATTTCCCTGTGAGTTTGA
AGGACTGGTGGTTGCAAAATCATTGGAAATTCTGTCAAACAGCGAGATTTAAAGGAAAGA
GAAGTCGTAACAAGGCATCAGTAGGTGAACCTGCTGA-------
>AB468869
AAGGGCACCACAAGAGCGTGGAGCATGTGGCTTAATTTGACTCAACGCGGGGAATCTTAC
CGGGTCCGGACACACTGAGGATTGACAGACAATTGTCTTTTTGTCAAATTTAAAGACAAA
AGATAACAGATCTTTCATGATTATGTGATGGGTGGTGCATGGCCGTTCTTAGTTCGTGGA
GTGATCTGTCTGCTTAATTGCGTTTCAAATATATTTTATTATATAACGAGTCTACAAAGG
AGTGGTTCATT---AACAGACAATCATA--------TCTTTGAGCGTCTGGAATCTACTC
T-ATTTGGCTCAATTGAACGCAACGGACGTGATCGCGAGTCCTTGTTGAACTTCAGTATA
TATTGACTTTCCCCGTAGGAAGGGATTGGCAATAATTGAATGTTCGCTTTCTA-TAGGTG
TGTATGATTAATCTCAAAATTACATTTATTTGTAGTGGCGAGTATAACT--TACTATCCT
ATAGGAAAACTCGGGCGACCGCTGTAATATTTCTCTTTAAAACAGAGGAAGATTGCGGCA
ATAACAGGTCTGTGATGCCCTCAGATGTCCCGGGCCGCACACGTGCTACATTGATTAGCG
CAGTGCGCATACTTTCAATATGATACATTAGATTGGATTGTTTTATTAAGCTCCATCTAA
TACTATCCGGCTTGAGAAGGCTGGGTAATCAATTGTAAGTGCTGGTTCCTCCTCCCGTTG
AGCATTTTAATAATGGCCTCTCTACATCCCTAGTAATATGCCTAGTGCGATTGTAGTTGA
GCCTTGCCATTTATGCAAGTGTCAATTCTCAGTGGGGACAGACATTTGATAATTCTTTGT
CTCGTTCTTAACTAGGAATGCCTTGTACGGGTCTTGGTTCAACAGACCACCCGGAATACG
TCCCTGCCCTTTGTACACACCGCCCGTCGCTCTTACCGATGAATTTCCCTGTGAGTTTGA
AGGACTGGTGGTTGCAAAATCATTGGAAATTCTGTCAAACAGCGAGATTTAAAGGAAAGA
GAAGTCGTAACAAGGCATCAGTAGGTGAACCT------------
>AB468866
AAGGGCACCACAAGAGCGTGGAGCATGTGGCTTAATTTGACTCAACGCGGGGAATCTTAC
CGGGTCCGGACACACTGAAGATTGACAGACAATTGTCTTTTTGTCAAATTTAAAGACAAA
AGATAACAGATCTTTCATGATTATGTGATGGGTGGTGCATGGCCGTTCTTAGTTCGTGGA
GTGATCTGTCTGCTTAATTGCGTTTCAAATATATTTTATTATATAACGAGTCTACAAAGG
AGTGGTTCATT---AACAGACAATCATA--------TCTTTGAGCGTCTGGAATCTACTC
T-ATTTGGCTCAATTGAACGCAACGGACGTGATCGCGAGTCCTTGTTGAACTTCAGTATA
TATTGACTTTCCCCGTAGGAAGGGATTGGCAATAATTGAATGTTCGCTTTCTA-TAGGTG
TGTATGATTAATCTCAAAATTACATTTATTTGTAGTGGCGTGTATAACT--TACTATCCT
ATAGGAAAACTCGGGCGACCGCTGTAATATTTCTCTTTAAAACAGAGGAAGATTGCGGCA
ATAACAGGTCTGTGATGCCCTCAGATGTCCCGGGCCGCACACGTGCTACATTGATTAGCG
CAGTGCGCATACTTTCAATATGATACATTAGATTGGATTGTTTTATTAAGCTCCATCTAA
TACTATCCGGCTTGAGAAGGCTGGGTAATCAATTGTAAGTGCTGGTTCCTCCTCCCGTTG
AGCATTTTAATAATGGCCTCTCTACATCCCTAGTAATATGCCTAGTGCGATTGTAGTTGA
GCCTTGCCATTTATGCAAGTGTCAATTCTCAGTGGGGACAGACATTTGATAATTCTTTGT
CTCGTTCTTAACTAGGAATGCCTTGTACGGGTCTTGGTTCAACAGACCACCCGGAATACG
TCCCTGCCCTTTGTACACACCGCCCGTCGCTCTTACCGATGAATTTCCCTGTGAGTTCGA
AGGACTGGTGGTTGCAAAATCATTGGAAATTCTGTCAAACAGCGAGATTTAAAGGAAAGA
GAAGTCGTAACAAGGCATCAGTAGGTGAACCT------------
>AB468865
AAGGGCACCACAAGAGCGTGGAGCATGTGGCTTAATTTGACTCAACGCGGGGAATCTTAC
CGGGTCCGGACACACTGAAGATTGACAGACAATTGTCTTTTTGTCAAATTTAAAGACAAA
AGATAACAGATCTTTCATGATTATGTGATGGGTGGTGCATGGCCGTTCTTAGTTCGTGGA
GTGATCTGTCTGCTTAATTGCGTTTCAAATATATTTTATTATATAACGAGTCTACAAAGG
AGTGGTTCATT---AACAGACAATCATA--------TCTTTGAGCGTCTGGAATCTACTC
T-ATTTGGCTCAATTGAACGCAACGGACGTGATCGCGAGTCCTTGTTGAACTTCAGTATA
TATTGACTTTCCCCGTAGGAAGGGATTGGCAATAATTGAATGTTCGCTTTCTA-TAGGTG
TGTATGATTAATCTCAAAATTACATTTATTTGTAGTGGCGTGTATAACT--TACTATCCT
ATAGGAAAACTCGGGCGACCGCTGTAATATTTCTCTTTAAAACAGAGGAAGATTGCGGCA
ATAACAGGTCTGTGATGCCCTTAGATGTCCCGGGCCGCACACGTGCTACATTGATTAGCG
CAGTGCGCATACTTTCAATATGATACATTAGATTGGATTGTTTTATTAAGCTCCATCTAA
TACTATCCGGCTTGAGAAGGCTGGGTAATCAATTGTAAGTGCTGGTTCCTCCTCCCGTTG
AGCATTTTAATAATGGCCTCTCTACATCCCTAGTAATATGCCTAGTGCGATTGTAGTTGA
GCCTTGCCATTTATGCAAGTGTCAATTCTCAGTGGGGACAGACATTTGATAATTCTTTGT
CTCGTTCTTAACTAGGAATGCCTTGTACGGGTCTTGGTTCAACAGACCACCCGGAATACG
TCCCTGCCCTTTGTACACACCGCCCGTCGCTCTTACCGATGAATTTCCCTGTGAGTTCGA
AGGACTGGTGGTTGCAAAATCATTGGAAATTCTGTCAAACAGCGAGATTTAAAGGAAAGA
GAAGTCGTAACAAGGCATCAGTAGGTGAACCT------------
>AB263455
AAGGGCACCACAAGAGCGTGGAGCATGTGGCTTAATTTGACTCAACGCGGGGAATCTTAC
CGGGTCCGGACACACTGAAGATTGACAGACAATTGTCTTTTTGTCAAATTTAAAGACAAA
AGATAACAGATCTTTCATGATTATGTGATGGGTGGTGCATGGCCGTTCTTAGTTCGTGGA
GTGATCTGTCTGCTTAATTGCGTTTCAAATATATTTTATTATATAACGAGTCTACAAAGG
AGTGGTTCATT---AACAGACAATCATA--------TCTTTGAGCGTCTGGAATCTACTC
T-ATTTGGCTCAATTGAACGCAACGGACGTGATCGCGAGTCCTTGTTGAACTTCAGTATA
TATTGACTTTCCCCGTAGGAAGGGATTGGCAATAATTGAATGTTCGCTTTCTA-TAGGTG
TGTATGATTAATCTCAAAATTACATTTATTTGTAGTGGCGTGTATAACT--TACTATCCT
ATAGGAAAACTCGGGCGACCGCTGTAATATTTCTCTTTAAAACAGAGGAAGATTGCGGCA
ATAACAGGTCTGTGATGCCCTCAGATGTCCCGGGCCGCACACGTGCTACATTGATTAGCG
CAGTGCGCATACTTTCAATATGATACATTAGATTGGATTGTTTTATTAAGCTCCATCTAA
TACTATCCGGCTTGAGAAGGCTGGGTAATCAATTGTAAGTGCTGGTTCCTCCTCCCGTTG
AGCATTTTAATAATGGCCTCTCTACATCCCTAGTAATATGCCTAGTGCGATTGTAGTTGA
GCCTTGCCATTTATGCAAGTGTCAATTCTCAGTGGGGACAGACATTTGATAATTCTTTGT
CTCGTTCTTAACTAGGAATGCCTTGTACGGGTCTTGGTTCAACAGACCACCCGGAATACG
TCCCTGCCCTTTGTACACACCGCCCGTCGCTCTTACCGATGAATTTCCCTGTGAGTTCGA
AGGACTGGTGGTTGCAAAATCATTGGAAATTCTGTCAAACAGCGAGATTTAAAGGAAAGA
GAAGTCGTAACAAGGCATCAGTAGGTGAACCTGCTGATGGATCA
>AB468867
AAGGGCACCACAAGAGCGTGGAGCATGTGGCTTAATTTGACTCAACGCGGGGAATCTTAC
CGGGTCCGGACACACTGAAGATTGACAGACAATTGTCTTTTTGTCAAATTTAAAGACAAA
AGATAACAGATCTTTCATGATTATGTGATGGGTGGTGCATGGCCGTTCTTAGTTCGTGGA
GTGATCTGTCTGCTTAATTGCGTTTCAAATATATTTTATTATATAACGAGTCTACAAAGG
AGTGGTTCATT---AACAGACAATCATA--------TCTTTGAGCGTCTGGAATCTACTC
T-ATTTGGCTCAATTGAACGCAACGGACGTGATCGCGAGTCCTTGTTGAACTTCAGTATA
TATTGACTTTCCCCGTAGGAAGGGATTGGCAATAATTGAATGTTCGCTTTCTA-TAGGTG
TGTATGATTAATCTCAAAATTACATTTATTTGTAGTGGCGTGTATAACT--TACTATCCT
ATAGGAAAACTCGGGCGACCGCTGTAATATTTCTCTTTAAAACAGA-GAAGATTGCGGCA
ATAACAGGTCTGTGATGCCCTCA-ATGTCCCGGGCCGCACACGTGCTACATTGATTAGCG
CAGTGCGCATACTTTCAATATGATACATTAGATTGGATTGTTTTATTAAGCTCCATCTAA
TACTATCCGGCTTGAGAAGGCTGGGTAATCAATTGTAAGTGCTGGTTCCTCCTCCCGTTG
AGCATTTTAATAATGGCCTCTCTACATCCCTAGTAATATGCCTAGTGCGATTGTAGTTGA
GCCTTGCCATTTATGCAAGTGTCAATTCTCAGTGGGGACAGACATTTGATAATTCTTTGT
CTCGTTCTTAACTAGGAATGCCTTGTACGGGTCTTGGTTCAACAGACCACCCGGAATACG
TCCCTGCCCTTTGTACACACCGCCCGTCGCTCTTACCGATGAATTTCCCTGTGAGTTCGA
AGGACTGGTGGTTGCAAAATCATTGGAAATTCTGTCAAACAGCGAGATTTAAAGGAAAGA
GAAGTCGTAACAAGGCATCAGTAGGTGAACCT------------
>0969|Gsiphonifera
-----------------------------------------------------ATCTTAC
CGGGTCCGGACACACTGAGGATTGACAGACAATTGTCTTTTTGTCAAATTTAAAGACAAA
AGATAACAGATCTTTCATGATTATGTGATGGGTGGTGCATGGCCGTTCTTAGTTCGTGGA
GTGATCTGTCTGCTTAATTGCGTTTCAAATATATTTTATTATATAACGAGTCTACAAAGG
AGTGGTTCATT---AACAGACAATCATA--------TCTTTGAGCGTCTGGAATCTACTC
T-ATTTGGCTCAATTGAACGCAACGGACGTGATCGCGAGTCCTTGTTGAACTTCAGTATA
TATTGACTTTCCCCGTAGGAAGGGATTGGCAATAATTGAATGTTCGCTTTCTA-TAGGTG
TGTATGATTAATCTCAAAATTACATTTATTTGTAGTGGCGAGTATAACT--TACTATCCT
ATAGGAAAACTCGGGCGACCGCTGTAATATTTCTCTTTAAAACAGAGGAAGATTGCGGCA
ATAACAGGTCTGTGATGCCCTCAGATGTCCCGGGCCGCACACGTGCTACATTGATTAGCG
CAGTGCGCATACTTTCAATATGATACATTAGATTGGATTGTTTTATTAAGCTCCATCTAA
TACTATCCGGCTTGAGAAGGCTGGGT----------------------------------
------------------------------------------------------------
------------------------------------------------------------
------------------------------------------------------------
------------------------------------------------------------
------------------------------------------------------------
--------------------------------------------
>0965|Gsiphonifera
-----------------------------------------------------ATCTTAC
CGGGTCCGGACACACTGAGGATTGACAGACAATTGTCTTTTTGTCAAATTTAAAGACAAA
AGATAACAGATCTTTCATGATTATGTGATGGGTGGTGCATGGCCGTTCTTAGTTCGTGGA
GTGATCTGTCTGCTTAATTGCGTTTCAAATATATTTTATTATATAACGAGTCTACAAAGG
AGTGGTTCATT---AACAGACAATCATA--------TCTTTGAGCGTCTGGAATCTACTC
T-ATTTGGCTCAATTGAACGCAACGGACGTGATCGCGAGTCCTTGTTGAACTTCAGTATA
TATTGACTTTCCCCGTAGGAAGGGATTGGCAATAATTGAATGTTCGCTTTCTA-TAGGTG
TGTATGATTAATCTCAAAATTACATTTATTTGTAGTGGCGAGTATAACT--TACTATCCT
ATAGGAAAACTCGGGCGACCGCTGTAATATTTCTCTTTAAAACAGAGGAAGATTGCGGCA
ATAACAGGTCTGTGATGCCCTCAGATGTCCCGGGCCGCACACGTGCTACATTGATTAGCG
CAGTGCGCATACTTTCAATATGATACATTAGATTGGATTGTTTTATTAAGCTCCATCTAA
TACTATCCGGCTTGAGAAGGCTGGGTAATCAATTGTAAGTGCTGGTTCCTCCTCCCGTTG
AGCATTTTAATAATGGCCTCTCTACATCCCTAGTAATATGCCTAGTGCGATTGTAGTTGA
GCCTTGCCATTTATGCAAGTGTCAATTCTCAGTGGGGACAGACATTTGATAATTCTTTGT
CTCGTTCTTAACTAGGAATGCCTTGTACGGGTCTTGGTTCAACAGACCACCCGGAATACG
TCCCTGCCCTTTGTACACACCGCCCGTCGCTCTTACCGATGAATTTCCCTGTGAGTT-GA
AGGACTGGTGGTTGCAAAATCATTGGAAATTCTGTCAAACAGCGAGATT-----------
--------------------------------------------
>0966|Gsiphonifera
-----------------------------------------------------ATCTTAC
CGGGTCCGGACACACTGAGGATTGACAGACAATTGTCTTTTTGTCAAATTTAAAGACAAA
AGATAACAGATCTTTCATGATTATGTGATGGGTGGTGCATGGCCGTTCTTAGTTCGTGGA
GTGATCTGTCTGCTTAATTGCGTTTCAAATATATTTTATTATATAACGAGTCTACAAAGG
AGTGGTTCATT---AACAGACAATCATA--------TCTTTGAGCGTCTGGAATCTACTC
T-ATTTGGCTCAATTGAACGCAACGGACGTGATCGCGAGTCCTTGTTGAACTTCAGTATA
TATTGACTTTCCCCGTAGGAAGGGATTGGCAATAATTGAATGTTCGCTTTCTA-TAGGTG
TGTATGATTAATCTCAAAATTACATTTATTTGTAGTGGCGAGTATAACT--TACTATCCT
ATAGGAAAACTCGGGCGACCGCTGTAATATTTCTCTTTAAAACAGAGGAAGATTGCGGCA
ATAACAGGTCTGTGATGCCCTCAGATGTCCCGGGCCGCACACGTGCTACATTGATTAGCG
CAGTGCGCATACTTTCAATATGATACATTAAATTGGATTGTTTTATTAAGCTCCATCTAA
TACTATCCGGCTTGAGAAGGCTGGGTAATCAATTGTAAGTGCTGGTTCCTCCTCCCGTTG
AGCATTTTAATAATGGCCTCTCTACATCCCTAGTAATATGCCTAGTGCGATTGTAGTTGA
GCCTTGCCATTTATGCAAGTGTCAATTCTCAGTGGGGACAGACATTTGATAATTCTTTGT
CTCGTTCTTAACTAGGAATGCCTTGTACGGGTCTTGGTTCAACAGACCACCCGGAATACG
TCCCTGCCCTTTGTACACACCGCCCGTCGCTCTTACCGATGAATTTCCCTGTGAGTTTGA
AGGACTGGTGGTTGCAAAATCATTGGAAATTCTGTCAAACAGCGAGATTTAAAGGAAAGA
GAAGTCGTAACAAGGCATCAGTAGGTGA----------------
>3713|Gsiphonifera
------------------------------------------------------------
------------------------------------------------------------
------------------------------------------------------------
---------------------GTTTCAAATATATTTTATTATATAACGAGTCTACAAAGG
AGTGGTTCATT---AACAGACAATCATA--------TCTTTGAGCGTCTGGAATCTACTC
T-ATTTGGCTCAATTGAACGCAACGGACGTGATCGCGAGTCCTTGTTGAACTTCAGTATA
TATTGACTTTCCCCGTAGGAAGGGATTGGCAATAATTGAATGTTCGCTTTCTA-TAGGTG
TGTATGATTAATCTCAAAATTACATTTATTTGTAGTGGCGAGTATAACT--TACTATCCT
ATAGGAAAACTCGGGCGACCGCTGTAATATTTCTCTTTAAAACAGAGGAAGATTGCGGCA
ATAACAGGTCTGTGATGCCCTCAGATGTCCCGGGCCGCACACGTGCTACATTGATTAGCG
CAGTGCGCATACTTTCAATATGATACATTAGATTGGATTGTTTTATTAAGCTCCATCTAA
TACTATCCGGCTTGAGAAGGCTGGGTAATCAATTGTAAGTGCTGGTTCCTCCTCCCGTTG
AGCATTTTAATAATGGCCTCTCTACATCCCTAGTAATATGCCTAGTGCGATTGTAGTTGA
GCCTTGCCATTTATGCAAGTGTCAATTCTCAGTGGGGACAGACATTTGATAATTCTTTGT
CTCGTTCTTAACTAGGAATGCCTTGTACGGGTCTTGGTTCAACAGACCACCCGGAATACG
TCCCTGCCCTTTGTACACACCGCCCGTCGCTCTTACCGATGAATTTCCCTGTGAGTTTGA
AGGACTGGTGGTTGCAAAATCATTGGAAATTCTGTCAAACAGCGAGAT------------
--------------------------------------------
>0970|Gsiphonifera
-----------------------------------------------------ATCTTAC
CGGGTCCGGACACACTGAGGATTGACAGACAATTGTCTTTTTGTCAAATTTAAAGACAAA
AGATAACAGATCTTTCATGATTATGTGATGGGTGGTGCATGGCCGTTCTTAGTTCGTGGA
GTGATCTGTCTGCTTAATTGCGTTTCAAATATATTTTATTATATAACGAGTCTACAAAGG
AGTGGTTCATT---AACAGACAATCATA--------TCTTTGAGCGTCTGGAATCTACTC
T-ATTTGGCTCAATTGAACGCAACGGACGTGATCGCGAGTCCTTGTTGAACTTCAGTATA
TATTGACTTTCCCCGTAGGAAGGGATTGGCAATAATTGAATGTTCGCTTTCTA-TAGGTG
TGTATGATTAATCTCAAAATTACATTTATTTGTAGTGGCGAGTATAACT--TACTATCCT
ATAGGAAAACTCGGGCGACCGCTGTAATATTTCTCTTTAAAACAGAAGAAGATTGCGGCA
ATAACAGGTCTGTGATGCCCTCAGATGTCCCGGGCCGCACACGTGCTACATTGATTAACG
CAGTGCGCATACTTTCAATATGATACATTAAATTGGATTGTTTTATTAAGCTCCATCTAA
TACTATCCGGCTTGAGAAGGCTGGGTAATCAATTGTAAGTGCTGGTTCCTCCTCCCGTTG
AACATTTTAATAATGGCCTCTCTACATCCCTAGTAATATGCCTAGTGCGATTGTAGTTGA
ACCTTGCCATTTATGCAAGTGTCAATTCTCAGTGGGGACAGACATTTGATAATTCTTTGT
CTCGTTCTTAACTAGGAATGCCTTGTACGGGTCTTGGTTCAACAGACCACCCGGAATACG
TCCCTGCCCTTTGTACACACCGCCC-TCGCTCTTACCGATGAATTTCCCTGTGAGTTTGA
AGGACTGGTGGTTGCAAATTCATTGG----------------------------------
--------------------------------------------
>0964|Gsiphonifera
-----------------------------------------------------ATCTTAC
CGGGTCCGGACACACTGAGGATTGACAGACAATTGTCTTTTTGTCAAATTTAAAGACAAA
AGATAACAGATCTTTCATGATTATGTGATGGGTGGTGCATGGCCGTTCTTAGTTCGTGGA
GTGATCTGTCTGCTTAATTGCGTTTCAAATATATTTTATTATATAACGAGTCTACAAAGG
AGTGGTTCATT---AACAGACAATCATA--------TCTTTGAGCGTCTGGAATCTACTC
T-ATTTGGCTCAATTGAACGCAACGGACGTGATCGCGAGTCCTTGTTGAACTTCAGTATA
TATTGACTTTCCCCGTAGGAAGGGATTGGCAATAATTGAATGTTCGCTTTCTA-TAGGTG
TGTATGATTAATCTCAAAATTACATTTATTTGTAGTGGCGAGTATAACT--TACTATCCT
ATAGGAAAACTCGGGCGACCGCTGTAATATTTCTCTTTAAAACAGAAGAAGATTGCGGCA
ATAACAGGTCTGTGATGCCCTCAGATGTCCCGGGCCGCACACGTGCTACATTGATTAACG
C---GCGCATACTTTCAATATGATACATTAAATTGGATTGTTTTATTAAGCTCCATCTAA
TACTATCCGGCTTGAGAAGGCTGGGTAATCAATTGTAAGTGCTGGTTCCTCCTCCCGTTG
AGCATTTTAATAATGGCCTCTCTACATCCCTAGTAATATGCCTAGTGCGATTGTAGTTGA
GCCTTGCCATTTATGCAAGTGTCAATTCTCAGTGGGGACAGACATTTGATAATTCTTTGT
CTCGTTCTTAACTAGGAATGCCTTGTACGGGTCTTGGTTCAACAGACCACCCGGAATACG
TCCCTGCCCTTTGTACACACCGCCCGTCGCTCTTACCGATGAATTTCCCTGTGAGTT---
------------------------------------------------------------
--------------------------------------------
>0963|Gsiphonifera 
-----------------------------------------------------ATCTTAC
CGGGTCCGGACACACTGAGGATTGACAGACAATTGTCTTTTTGTCAAATTTAAAGACAAA
AGATAACAGATCTTTCATGATTATGTGATGGGTGGTGCATGGCCGTTCTTAGTTCGTGGA
GTGATCTGTCTGCTTAATTGCGTTTCAAATATATTTTATTATATAACGAGTCTACAAAGG
AGTGGTTCATT---AACAGACAATCATA--------TCTTTGAGCGTCTGGAATCTACTC
T-ATTTGGCTCAATTGAACGCAACGGACGTGATCGCGAGTCCTTGTTGAACTTCAGTATA
TATTGACTTTCCCCGTAGGAAGGGATTGGCAATAATTGAATGTTCGCTTTCTA-TAGGTG
TGTATGATTAATCTCAAAATTACATTTATTTGTAGTGGCGAGTATAACT--TACTATCCT
ATAGGAAAACTCGGGCGACCGCTGTAATATTTCTCTTTAAAACAGAGGAAGATTGCGGCA
ATAACAGGTCTGTGATGCCCTCAGATGTCCCGGGCCGCACACGTGCTACATTGATTAGCG
CAGTGCGCATACTTTC---ATGATACATTAGATTGGATTGTTTTATTAAGCTCCATCTAA
TACTATCCGGCTTGAGAAGGCTGGGTAATCA-----------------------------
------------------------------------------------------------
------------------------------------------------------------
------------------------------------------------------------
------------------------------------------------------------
------------------------------------------------------------
--------------------------------------------
>AS58|Gsiphonifera
----------------------------GGCTTAATTTGACTCAACGCGGGGAATCTTAC
CGGGTCCGGACACACTGAGGATTGACAGACAATTGTCTTTTTGTCAAATTTAAAGACAAA
AGATAAC-GATCTTTCATGATTATGTGATGGGTGGTGCATGGCCGTTCTTAGTTCGTGGA
GTGATCTGTCTGCTTAATTGCGTTTCAAATATATTTTATTATATAACGAGTCTACAAAGG
AGTGGTTCATT---AACAGACAATCATA--------TCTTTGAGCGTCTGGAATCTACTC
T-ATTTGGCTCAATTGAACGCAACGGACGTGATCGCGAGTCCTTGTTGAACTTCAGTATA
TATTGACTTTCCCCGTAGGAAGGGATTGGCAATAATTGAATGTTCGCTTTCTA-TAGGTG
TGTATGATTAATCTCAAAATTACATGTATTTGTAGTGGCGAGTATAATT--TACTATCCT
ATAGGAAAACTCGGGCGACCGCTGTAA---------------------------------
------------------------------------------------------------
------------------------------------------------------------
------------------------------------------------------------
------------------------------------------------------------
------------------------------------------------------------
------------------------------------------------------------
------------------------------------------------------------
------------------------------------------------------------
--------------------------------------------
>AS59|Gsiphonifera
-----------------------CATGTGGCTTAATTTGACTCAACGCGGGGAATCTTAC
CGGGTCCGGACACACTGAGGATTGACAGACAATTGTCTTTTTGTCAAATTTAAAGACAAA
AGATAACAGATCTTTCATGATTATGTGATGGGTGGTGCATGGCCGTTCTTAGTTCGTGGA
GTGATCTGTCTGCTTAATTGCGTTTCAAATATATTTTATTATATAACGAGTCTACAAAGG
AGTGGTTCATT---AACAGACAATCATA--------TCTTTGAGCGTCTGGAATCTACTC
T-ATTTGGCTCAATTGAACGCAACGGACGTGATCGCGAGTCCTTGTTGAACTTCAGTATA
TATTGACTTTCCCCGTAGGAAGGGATTGGCAATAATTGAATGTTCGCTTTCTA-TAGGTG
TGTATGATTAATCTCAAAATTACATGTATTTGTAGTGGCGAGTATAATT--TACTATCCT
ATAGGAAAACTCGGGCGACCGCTGTAATATTTCTCTTTAAAACAGAGGAAGATTGCGGCA
ATAACAGGTCTGTGAT--------------------------------------------
------------------------------------------------------------
------------------------------------------------------------
------------------------------------------------------------
------------------------------------------------------------
------------------------------------------------------------
------------------------------------------------------------
------------------------------------------------------------
--------------------------------------------
>AS271|Gsiphonifera
-----------------------CATGTGGCTTAATTTGACTCAACGCGGGGAATCTTAC
CGGGTCCGGACACACTGAGGATTGACAGACAATTGTCTTTTTGTCAAATTTAAAGACAAA
AGATAACAGATCTTTCATGATTATGTGATGGGTGGTGCATGGCCGTTCTTAGTTCGTGGA
GTGATCTGTCTGCTTAATTGCGTTTCAAATATATTTTATTATATAACGAGTCTACAAAGG
AGTGGTTCATT---AACAGACAATCATA--------TCTTTGAGCGTCTGGAATCTACTC
T-ATTTGGCTCAATTGAACGCAACGGACGTGATCGCGAGTCCTTGTTGAACTTCAGTATA
TATTGACTTTCCCCGTAGGAAGGGATTGGCAATAATTGAATGTTCGCTTTCTA-TAGGTG
TGTATGATTAATCTCAAAATTACATGTATTTGTAGTGGCGAGTATAATT--TACTATCCT
ATAGGAAAACTCGGGCGACCGCTGTAATATTTCTCTTTAAAACAGAGGAAGATTGCGGCA
ATAACAGGTCTGTGATGC------------------------------------------
------------------------------------------------------------
------------------------------------------------------------
------------------------------------------------------------
------------------------------------------------------------
------------------------------------------------------------
------------------------------------------------------------
------------------------------------------------------------
--------------------------------------------
>AS295|Gsiphonifera
-----------------------CATGTGGCTTAATTTGACTCAACGCGGGGAATCTTAC
CGGGTCCGGACACACTGAGGATTGACAGACAATTGTCTTTTTGTCAAATTTAAAGACAAA
AGATAACAGATCTTTCATGATTATGTGATGGGTGGTGCATGGCCGTTCTTAGTTCGTGGA
GTGATCTGTCTGCTTAATTGCGTTTCAAATATATTTTATTATATAACGAGTCTACAAAGG
AGTGGTTCATT---AACAGACAATCATA--------TCTTTGAGCGTCTGGAATCTACTC
T-ATTTGGCTCAATTGAACGCAACGGACGTGATCGCGAGTCCTTGTTGAACTTCAGTATA
TATTGACTTTCCCCGTAGGAAGGGATTGGCAATAATTGAATGTTCGCTTTCTA-TAGGTG
TGTATGATTAATCTCAAAATTACATGTATTTGTAGTGGCGAGTATAATT--TACTATCCT
ATAGGAAAACTCGGGCGACCGCTGTAATATTTCTCTTTAAAACAGAGGAAGATTGCGGCA
ATAACAGGTCTGTGATGC------------------------------------------
------------------------------------------------------------
------------------------------------------------------------
------------------------------------------------------------
------------------------------------------------------------
------------------------------------------------------------
------------------------------------------------------------
------------------------------------------------------------
--------------------------------------------
>AS339|Gsiphonifera
---------------------------------------------CGCGGGGAATCTTAC
CGGGTCCGGACACACTGAGGATTGACAGACAATTGTCTTTTTGTCAAATTTAAAGACAAA
AGATAACAGATCTTTCATGATTATGTGATGGGTGGTGCATGGCCGTTCTTAGTTCGTGGA
GTGATCTGTCTGCTTAATTGCGTTTCAAATATATTTTATTATATAACGAGTCTACAAAGG
AGTGGTTCATT---AACAGACAATCATA--------TCTTTGAGCGTCTGGAATCTACTC
T-ATTTGGCTCAATTGAACGCAACGGACGTGATCGCGAGTCCTTGTTGAACTTCAGTATA
TATTGACTTTCCCCGTAGGAAGGGATTGGCAATAATTGAATGTTCGCTTTCTA-TAGGTG
TGTATGATTAATCTCAAAATTACATGTATTTGTAGTGGCGAGTATAATT--TACTATCCT
ATAGGAAAACTCGGGCGACCGCTGTAATATTTCTCTTTAAAACAGAGGAAGATTGCGGCA
ATAACAGGTCTGTGAT--------------------------------------------
------------------------------------------------------------
------------------------------------------------------------
------------------------------------------------------------
------------------------------------------------------------
------------------------------------------------------------
------------------------------------------------------------
------------------------------------------------------------
--------------------------------------------
>AS362|Gsiphonifera
---------------------------------------------CGCGGGGAATCTTAC
CGGGTCCGGACACACTGAGGATTGACAGACAATTGTCTTTTTGTCAAATTTAAAGACAAA
AGATAACAGATCTTTCATGATTATGTGATGGGTGGTGCATGGCCGTTCTTAGTTCGTGGA
GTGATCTGTCTGCTTAATTGCGTTTCAAATATATTTTATTATATAACGAGTCTACAAAGG
AGTGGTTCATT---AACAGACAATCATA--------TCTTTGAGCGTCTGGAATCTACTC
T-ATTTGGCTCAATTGAACGCAACGGACGTGATCGCGAGTCCTTGTTGAACTTCAGTATA
TATTGACTTTCCCCGTAGGAAGGGATTGGCAATAATTGAATGTTCGCTTTCTA-TAGGTG
TGTATGATTAATCTCAAAATTACATGTATTTGTAGTGGCGAGTATAATT--TACTATCCT
ATAGGAAAACTCGGGCGACCGCTGTAATATTTCTCTTTAAAACAGAGGAAGATTGCGGCA
ATAACAGGTCTGTGATGC------------------------------------------
------------------------------------------------------------
------------------------------------------------------------
------------------------------------------------------------
------------------------------------------------------------
------------------------------------------------------------
------------------------------------------------------------
------------------------------------------------------------
--------------------------------------------
>AS363|Gsiphonifera
---------------------------------------------------GAATCTTAC
CGGGTCCGGACACACTGAGGATTGACAGACAATTGTCTTTTTGTCAAATTTAAAGACAAA
AGATAACAGATCTTTCATGATTATGTGATGGGTGGTGCATGGCCGTTCTTAGTTCGTGGA
GTGATCTGTCTGCTTAATTGCGTTTCAAATATATTTTATTATATAACGAGTCTACAAAGG
AGTGGTTCATT---AACAGACAATCATA--------TCTTTGAGCGTCTGGAATCTACTC
T-ATTTGGCTCAATTGAACGCAACGGACGTGATCGCGAGTCCTTGTTGAACTTCAGTATA
TATTGACTTTCCCCGTAGGAAGGGATTGGCAATAATTGAATGTTCGCTTTCTA-TAGGTG
TGTATGATTAATCTCAAAATTACATGTATTTGTAGTGGCGAGTATAATT--TACTATCCT
ATAGGAAAACTCGGGCGACCGCTGTAATATTTCTCTTTAAAACAGAGGAAGATTGCGGCA
ATAACAGGTCTGTGATGC------------------------------------------
------------------------------------------------------------
------------------------------------------------------------
------------------------------------------------------------
------------------------------------------------------------
------------------------------------------------------------
------------------------------------------------------------
------------------------------------------------------------
--------------------------------------------
>AS216|Gsiphonifera
------------------------------------------------------------
------------------------------------------------------------
-----ACAGATCTTTCATGATTATGTGATGGGTGGTGCATGGCCGTTCTTAGTTCGTGGA
GTGATCTGTCTGCTTAATTGCGTTTCAAATATATTTTATTATATAACGAGTCTACAAAGG
AGTGGTTCATT---AACAGACAATCATA--------TCTTTGAGCGTCTGGAATCTACTC
T-ATTTGGCTCAATTGAACGCAACGGACGTGATCGCGAGTCCTTGTTGAACTTCAGTATA
TATTGACTTTCCCCGTAGGAAGGGATTGGCAATAATTGAATGTTCGCTTTCTA-TAGGTG
TGTATGATTAATCTCAAAATTACATGTATTTGTAGTGGCGAGTATAATT--TACTATCCT
ATAGGAAAACTCGGGCGACCGCTGTAATATTTCTCTTTAAAACAGAGGAAGATTGCGGCA
ATAACAGGTCTGTGATGC------------------------------------------
------------------------------------------------------------
------------------------------------------------------------
------------------------------------------------------------
------------------------------------------------------------
------------------------------------------------------------
------------------------------------------------------------
------------------------------------------------------------
--------------------------------------------
>339|Gsiphonifera
------------------------------------------------------------
------------------------------------------------------------
-----ACAGATCTTTCATGATTATGTGATGGGTGGTGCATGGCCGTTCTTAGTTCGTGGA
GTGATCTGTCTGCTTAATTGCGTTTCAAATATATTTTATTATATAACGAGTCTACAAAGG
AGTGGTTCATT---AACAGACAATCATA--------TCTTTGAGCGTCTGGAATCTACTC
T-ATTTGGCTCAATTGAACGCAACGGACGTGATCGCGAGTCCTTGTTGAACTTCAGTATA
TATTGACTTTCCCCG------GGGATTGGCAATAATTGAATGTTCGCTTTCTA-TAGGTG
TGTATGATTAATCTCAAAATTACATGTATTTGTAGTGGCGAGTATAATT--TACTATCCT
ATAGGAAAACTCGGGCGACCGCTGTAATATTTCTCTTTAAAACAGAGGAAGATTGCGGCA
ATAACAGGTCTGTGATGC------------------------------------------
------------------------------------------------------------
------------------------------------------------------------
------------------------------------------------------------
------------------------------------------------------------
------------------------------------------------------------
------------------------------------------------------------
------------------------------------------------------------
--------------------------------------------
>AS176|Gsiphonifera
----------------------------GGCTTAATTTGACTCAACGCGGGGAATCTTAC
CGGGTCCGGACACACTGAGGATTGACAGACAATTGTCTTTTTGTCAAATTTAAAGACAAA
AGATAACAGATCTTTCATGATTATGTGATGGGTGGTGCATGGCCGTTCTTAGTTCGTGGA
GTGATCTGTCTGCTTAATTGCGTTTCAAATATATTTTATTATATAACGAGTCTACAAAGG
AGTGGTTCATT---AACAGACAATCATA--------TCTTTGAGCGTCTGGAATCTACTC
T-ATTTGGCTCAATTGAACGCAACGGACGTGATCGCGAGTCCTTGTTGAACTTCAGTATA
TATTGACTTTCCCCGTAGGAAGGGATTGGCAATAATTGAATGTTCGCTTTCTA-TAGGTG
TGTATGATTAATCTCAAAATTACATGTATTTGTAGTGGCGAGTATAATT--TACTATCCT
ATAGGAAAACTCGGGCGACCGCTGTAATATTTCTCTTTAAAACAGAGGAAGATTGCGGCA
ATAACAGGTCTGTGAT--------------------------------------------
------------------------------------------------------------
------------------------------------------------------------
------------------------------------------------------------
------------------------------------------------------------
------------------------------------------------------------
------------------------------------------------------------
------------------------------------------------------------
--------------------------------------------
>AS212|Gsiphonifera
----------------------------GGCTTAATTTGACTCAACGCGGGGAATCTTAC
CGGGTCCGGACACACTGAGGATTGACAGACAATTGTCTTTTTGTCAAATTTAAAGACAAA
AGATAACAGATCTTTCATGATTATGTGATGGGTGGTGCATGGCCGTTCTTAGTTCGTGGA
GTGATCTGTCTGCTTAATTGCGTTTCAAATATATTTTATTATATAACGAGTCTACAAAGG
AGTGGTTCATT---AACAGACAATCATA--------TCTTTGAGCGTCTGGAATCTACTC
T-ATTTGGCTCAATTGAACGCAACGGACGTGATCGCGAGTCCTTGTTGAACTTCAGTATA
TATTGACTTTCCCCGTAGGAAGGGATTGGCAATAATTGAATGTTCGCTTTCTA-TAGGTG
TGTATGATTAATCTCAAAATTACATGTATTTGTAGTGGCGAGTATAATT--TACTATCCT
ATAGGAAAACTCGGGCGACCGCTGTAATATTTCTCTTTAAAACAGAGGAAGATTGCGGCA
ATAACAGGTCTGTGATG-------------------------------------------
------------------------------------------------------------
------------------------------------------------------------
------------------------------------------------------------
------------------------------------------------------------
------------------------------------------------------------
------------------------------------------------------------
------------------------------------------------------------
--------------------------------------------
>AS263|Gsiphonifera
----------------------------GGCTTAATTTGACTCAACGCGGGGAATCTTAC
CGGGTCCGGACACACTGAGGATTGACAGACAATTGTCTTTTTGTCAAATTTAAAGACAAA
AGATAACAGATCTTTCATGATTATGTGATGGGTGGTGCATGGCCGTTCTTAGTTCGTGGA
GTGATCTGTCTGCTTAATTGCGTTTCAAATATATTTTATTATATAACGAGTCTACAAAGG
AGTGGTTCATT---AACAGACAATCATA--------TCTTTGAGCGTCTGGAATCTACTC
T-ATTTGGCTCAATTGAACGCAACGGACGTGATCGCGAGTCCTTGTTGAACTTCAGTATA
TATTGACTTTCCCCGTAGGAAGGGATTGGCAATAATTGAATGTTCGCTTTCTA-TAGGTG
TGTATGATTAATCTCAAAATTACATGTATTTGTA-TGGCGAGTATAATT--TACTATCCT
ATAGGAAAACTCGGGCGACCGCTGTAATATTTCTCTTTAAAACAGAGGAAGATTGCGGCA
ATAACAGGTCTGTGATG-------------------------------------------
------------------------------------------------------------
------------------------------------------------------------
------------------------------------------------------------
------------------------------------------------------------
------------------------------------------------------------
------------------------------------------------------------
------------------------------------------------------------
--------------------------------------------
>167|Gsiphonifera
-----------------------------------TTTGACTCAACGCGGGGAATCTTAC
CGGGTCCGGACACACTGAGGATTGACAGACAATTGTCTTTTTGTCAAATTTAAAGACAAA
AGATAACAGATCTTTCATGATTATGTGATGGGTGGTGCATGGCCGTTCTTAGTTCGTGGA
GTGATCTGTCTGCTTAATTGCGTTTCAAATATATTTTATTATATAACGAGTCTACAAAGG
AGTGGTTCATT---AACAGACAATCATA--------TCTTTGAGCGTCTGGAATCTACTC
T-ATTTGGCTCAATTGAACGCAACGGACGTGATCGCGAGTCCTTGTTGAACTTCAGTATA
TATTGACTTTCCCCGTAGGAAGGGATTGGCAATAATTGAATGTTCGCTTTCTA-TAGGTG
TGTATGATTAATCTCAAAATTACATGTATTTGTAATGGCGAGTATAATT--TACTATCCT
ATAGGAAAACTCGGGCGACCGCTGTAATATTTCTCTTTAAAACAGAGGAAGATTGCGGCA
ATAACAGGTCT-------------------------------------------------
------------------------------------------------------------
------------------------------------------------------------
------------------------------------------------------------
------------------------------------------------------------
------------------------------------------------------------
------------------------------------------------------------
------------------------------------------------------------
--------------------------------------------
>AS228|Gsiphonifera
----------------------------GGCTTAATTTGACTCAACGCGGGGAATCTTAC
CGGGTCCGGACACACTGAGGATTGACAGACAATTGTCTTTTTGTCAAATTTAAAGACAAA
AGATAACAGATCTTTCATGATTATGTGATGGGTGGTGCATGGCCGTTCTTAGTTCGTGGA
GTGATCTGTCTGCTTAATTGCGTTTCAAATATATTTTATTATATAACGAGTCTACAAAGG
AGTGGTTCATT---AACAGACAATCATA--------TCTTTGAGCGTCTGGAATCTACTC
T-ATTTGGCTCAATTGAACGCAACGGACGTGATCGCGAGTCCTTGTTGAACTTCAGTATA
TATTGACTTTCCCCGTAGGAAGGGATTGGCAATAATTGAATGTTCGCTTTCTA-TAGGTG
TGTATGATTAATCTCAAAATTAC-TGTATTTGTAGTGGCGAGTATAATT--TACTATCCT
ATAGGAAAACTCGGGCGAC-----------------------------------------
------------------------------------------------------------
------------------------------------------------------------
------------------------------------------------------------
------------------------------------------------------------
------------------------------------------------------------
------------------------------------------------------------
------------------------------------------------------------
------------------------------------------------------------
--------------------------------------------
>250|Gsiphonifera
----------------------------------ATTTGACTCAACGCGGGGAATCTTAC
CGGGTCCGGACACACTGAGGATTGACAGACAATTGTCTTTTTGTCAAATTTAAAGACAAA
AGATAACAGATCTTTCATGATTATGTGATGGGTGGTGCATGGCCGTTCTTAGTTCGTGGA
GTGATCTGTCTGCTTAATTGCGTTTCAAATATATTTTATTATATAACGAGTCTACAAAGG
AGTGGTTCATT---AACAGACAATCATA--------TCTTTGAGCGTCTGGAATCTACTC
T-ATTTGGCTCAATTGAACGCAACGGACGTGATCGCGAGTCCTTGTTGAACTTCAGTATA
TATTGACTTTCCCCGTAGGAAGGGATTGGCAATAATTGAATGTTCGCTTTCTA-TAGGTG
TGTATGATTAATCTCAAAATTACATGTATTTGTAGTGGCGAGTATAAT-----CTATCCT
ATAGGAAAACTCGGGCGACCGCTGTAATATTTCTCTTTAAAACAGAGGAAGATTGCGGCA
ATAACAGG----------------------------------------------------
------------------------------------------------------------
------------------------------------------------------------
------------------------------------------------------------
------------------------------------------------------------
------------------------------------------------------------
------------------------------------------------------------
------------------------------------------------------------
--------------------------------------------
>336|Gsiphonifera
------------------------CAGTGGCTTAATTTGACTCAACGCGGGGAATCTTAC
CGGGTCCGGACACACTGAGGATTGACAGACAATTGTCTTTTTGTCAAATTTAAAGACAAA
AGATAACAGATCTTTCATGATTATGTGATGGGTGGTGCATGGCCGTTCTTAGTTCGTGGA
GTGATCTGTCTGCTTAATTGCGTTTCAAATATATTTTATTATATAACGAGTCTACAAAGG
AGTGGTTCATT---AACAGACAATCATA--------TCTTTGAGCGTCTGGAATCTACTC
T-ATTTGGCTCAATTGAACGCAACGGACGTGATCGCGAGTCCTTGTTGAACTTCAGTATA
TATTGACTTTCCCCGTAGGAAGGGATTGGCAATAATTGAATGTTCGCTTTCTA-TAGGTG
TGTATGATTAATCTCAAAATTACATGTATTTGTAGTGGCGAGTATAAT-----CTATCCT
ATAGGAAAACTCGGGCGACCGCTGTAATATTTCTCTTTAAAACAGAGGAAGATTGCGGCA
ATAACAGGTCTGTGATGC------------------------------------------
------------------------------------------------------------
------------------------------------------------------------
------------------------------------------------------------
------------------------------------------------------------
------------------------------------------------------------
------------------------------------------------------------
------------------------------------------------------------
--------------------------------------------
>67|Gsiphonifera
--------------------------GTGGCTTAATTTGACTCAACGCGGGGAATCTTAC
CGGGTCCGGACACACTGAGG---GACAGACAATTGTCTTTTTGTCAAATTTAAAGACAAA
AGATAACAGATCTTTCATGATTATGTGATGGGTGGTGCATGGCCGTTCTTAGTTCGTGGA
GTGATCTGTCTGCTTAATTGCGTTTCAAATATATTTTATTATATAACGAGTCTACAAAGG
AGTGGTTCATT---AACAGACAATCATA--------TCTTTGAGCGTCTGGAATCTACTC
T-ATTTGGCTCAATTGAACGCAACGGACGTGATCGCGAGTCCTTGTTGAACTTCAGTATA
TATTGACTTTCCCCGTAGGAAGGGATTGGCAATAATTGAATGTTCGCTTTCTA-TAGGTG
TGTATGATTAATCTCAAAATTACATGTATTTGTAATGGCGAGTATAATT--TACTATCCT
ATAGGAAAACTCGGGCGACCGCTGTAATATTTCTCTTTAAAACAGAGGAAGATTGCGGCA
AT----------------------------------------------------------
------------------------------------------------------------
------------------------------------------------------------
------------------------------------------------------------
------------------------------------------------------------
------------------------------------------------------------
------------------------------------------------------------
------------------------------------------------------------
--------------------------------------------
>233|Gsiphonifera
--------------------------GTGGCTTAATTTGACTCAACGCGGGGAATCTTAC
CGGGTCCGGACACACTGAGGATTGACAGACAATTGTCTTTTTGTCAAATTTAAAGACAAA
AGATAACAGATCTTTCATGATTATGTGATGGGTGGTGCATGGCCGTTCTTAGTTCGTGGA
GTGATCTGTCTGCTTAATTGCGTTTCAAATATATTTTATTATATAACGAGTCTACAAAGG
AGTGGTTCATT---AACAGACAATCATA--------TCTTTGAGCGTCTGGAATCTACTC
T-ATTTGGCTCAATTGAACGCAACGGACGTGATCGCGAGTCCTTGTTGAACTTCAGTATA
TATTGACTTTCCCCGTAGGAAGGGATTGGCAATAATTGAATGTTCGCTTTCTA-TAGGTG
TGTATGATTAATCTCAAAATTACATGTATTTGTAATGGCGAGTATAATT--TACTATCCT
ATAGGAAAACTCGGGCGACCGCTGTAATATTTCTCTTTAAAACAGAGGAAGATTGCGGCA
ATAACAGG----------------------------------------------------
------------------------------------------------------------
------------------------------------------------------------
------------------------------------------------------------
------------------------------------------------------------
------------------------------------------------------------
------------------------------------------------------------
------------------------------------------------------------
--------------------------------------------
>193|Gsiphonifera
----------------------------------ATTTGACTCAACGCGGGGAATCTTAC
CGGGTCCGGACACACTGAGGAC-GACAGACAATTGTCTTTTTGTCAAATTTAAAGACAAA
AGATAACAGATCTTTCATGATTATGTGATGGGTGGTGCATGGCCGTTCTTAGTTCGTGGA
GTGATCTGTCTGCTTAATTGCGTTTCAAATATATTTTATTATATAACGAGTCTACAAAGG
AGTGGTTCATT---AACAGACAATCATA--------TCTTTGAGCGTCTGGAATCTACTC
T-ATTTGGCTCAATTGAACGCAACGGACGTGATCGCGAGTCCTTGTTGAACTTCAGTATA
TATTGACTTTCCCCGTAGGAAGGGATTGGCAATAATTGAATGTTCGCTTTCTA-TAGGTG
TGTATGATTAATCTCAAAATTACATGTATTTGTAGTGGCGAGTATAATT--TACTATCCT
ATAGGAAAACTCGGGCGACCGCTGTAATATTTCTCTTTAAAACAGAGGAAGATTGCGGCA
ATAACAGGTCT-------------------------------------------------
------------------------------------------------------------
------------------------------------------------------------
------------------------------------------------------------
------------------------------------------------------------
------------------------------------------------------------
------------------------------------------------------------
------------------------------------------------------------
--------------------------------------------
>AS239|Gsiphonifera
-----------------------CATGTGGCTTAATTTGACTCAACGCGGGGAATCTTAC
CGGGTCCGGACACACTGAGGATTGACAGACAATTGTCTTTTTGTCAAATTTAAAGACAAA
AGATAACAGATCTTTCATGATTATGTGATGGGTGGTGCATGGCCGTTCTTAGTTCGTGGA
GTGATCTGTCTGCTTAATTGCGTTTCAAATATATTTTATTATATAACGAGTCTACAAAGG
AGTGGTTCATT---AACAGACAATCATA--------TCTTTGAGCGTCTGGAATCTACTC
T-ATTTGGCTCAATTGAACGCAACGGACGTGATCGCGAGTCCTTGTTGAACTTCAGTATA
TATTGACTTTCCCCGTAGGAAGGGATTGGCAATAATTGAATGTTCGCTTTCTA-TAGGTG
TGTATGATTAATCTCAAAATTACATGTATTTGTA-TGGCGAGTATAATT--TACTATCCT
ATAGGAAAACTCGGGCGACCGCTGTAATATTTCTCTTTAAAACA-AGGAAGATTGCGGCA
ATAACAGGTCTGTG----------------------------------------------
------------------------------------------------------------
------------------------------------------------------------
------------------------------------------------------------
------------------------------------------------------------
------------------------------------------------------------
------------------------------------------------------------
------------------------------------------------------------
--------------------------------------------
>AS341|Gsiphonifera
-----------------------CATGTGGCTTAATTTGACTCAACGCGGGGAATCTTAC
CGGGTCCGGACACAC-GAGGATTGACAGACAATTGTCTTTTTGTCAAATTTAAAGACAAA
AGATAACAGATCTTTCATGATTATGTGATGGGTGGTGCATGGCCGTTCTTAGTTCGTGGA
GTGATCTGTCTGCTTAATTGCGTTTCAAATATATTTTATTATATAACGAGTCTACAAAGG
AGTGGTTCATT---AACAGACAATCATA--------TCTTTGAGCGTCTGGAATCTACTC
T-ATTTGGCTCAATTGAACGCAACGGACGTGATCGCGAGTCCTTGTTGAACTTCAGTATA
TATTGACTTTCCCCGTAGGAAGGGATTGGCAATAATTGAATGTTCGCTTTCTA-TAGGTG
TGTATGATTAATCTCAAAATTACATGTATTTGTAGTGGCGAGTATAATT--T--------
------------------------------------------------------------
------------------------------------------------------------
------------------------------------------------------------
------------------------------------------------------------
------------------------------------------------------------
------------------------------------------------------------
------------------------------------------------------------
------------------------------------------------------------
------------------------------------------------------------
--------------------------------------------
>68|Gsiphonifera
--------------------------GTGGCTTAATTTGACTCAACGCGGGGAATCTTAC
CGGGTCCGGACACACTGAGGACTGACAGACAATTGTCTTTTTGTCAAATTTAAAGACAAA
AGA-AACAGATCTTTCATGATTATGTGATGGGTGGTGCATGGCCGTTCTTAGTTCGTGGA
GTGATCTGTCTGCTTAATTGCGTTTCAAATATATTTTATTATATAACGAGTCTACAAAGG
AGTGGTTCATT---AACAGACAATCATA--------TCTTTGAGCGTCTGGAATCTACTC
T-ATTTGGCTCAATTGAACGCAACGGACGTGATCGCGAGTCCTTGTTGAACTTCAGTATA
TATTGACTTTCCCCGTAGGAAGGGATTGGCAATAATTGAATGTTCGCTTTCTA-TAGGTG
TGTATGATTAATCTCAAAATTACATGTATTTGTAATGGCGAGTATAATT--TACTATCCT
ATAG---AACTCGGGCGACCGCTGTAATATTTCTCTTTAAAACAGAGGAAGATTGCGGCA
------------------------------------------------------------
------------------------------------------------------------
------------------------------------------------------------
------------------------------------------------------------
------------------------------------------------------------
------------------------------------------------------------
------------------------------------------------------------
------------------------------------------------------------
--------------------------------------------
>240|Gsiphonifera
------------------------------------------------------------
------------------------------------------------------------
------------------------------------------------------------
----GATCTCTGCTTAATTGCGTTTCAAATATATTTTATTATATAACGAGTCTACAAAGG
AGTGGTTCATT---AACAGACAATCATA--------TCTTTGAGCGTCTGGAATCTACTC
T-ATTTGGCTCAATTGAACGCAACGGACGTGATCGCGAGTCCTTGTTGAACTTCAGTATA
TATTGACTTTCCCCGTAGGAAGGGATTGGCAATAATTGAATGTTCGCTTTCTA-TAGGTG
TGTATGATTAATCTCAAAATTACATGTATTTGTAGTGGCGAGTATAATT--TACTATCCT
ATAGGAAAACTCGGGCGACCGCTGTAATATTTCTCTTTAAAACAGAG-------------
------------------------------------------------------------
------------------------------------------------------------
------------------------------------------------------------
------------------------------------------------------------
------------------------------------------------------------
------------------------------------------------------------
------------------------------------------------------------
------------------------------------------------------------
--------------------------------------------
>128|Gsiphonifera
----------------------------------------------------AATCTTAC
CGGGTCCGGACACACTGAGGACTGACAGACAATTGTCTTTTTGTCAAATTTAAAGACAAA
AGA-AACAGATCTT---TGATTATGTGATG---GGTGCATGGCCGTTCTTAGTTCGTGGA
GTGATCTGTCTGCTTAATTGCGTTTCAAATATATTTTATTATATAACGAGACTACAAAGG
AGTGGTTCATT---AACAGACAATCATA--------TCTTTGAGCGTCTGGAATCTACTC
T-ATTTGGCTCAATTGAACGCAACGGACGTGATCGCGAGTCCTTGTTGAACTTCAGTATA
TATTGACTTTCCCCGTAGGAAGGGATTGGCAATAATTGAATGTTCGCTTTCTA-TAGGTG
TGTATGATTAATCTCAAAATTACATGTATTTGTAGTGGCGAGTATAATT--TACTATCCT
ATAGGAAAACTCGGGCGACCGCTGTAATATTTCTCTTTAAAACAGAGGAAGATTGCGGC-
------------------------------------------------------------
------------------------------------------------------------
------------------------------------------------------------
------------------------------------------------------------
------------------------------------------------------------
------------------------------------------------------------
------------------------------------------------------------
------------------------------------------------------------
--------------------------------------------
>106|Gsiphonifera
----------------------------------------------------AATCTTAC
CGGGTCCGGACACACTGAGG-TTGACAGACAATTGTCTTTTTGTCAAATTTAAAGACAAA
AGA-AACAGATCTTTCATGATTATGTGATG---GGTGCATGGCCGTTCTTAGTTCGTGGA
GTGATCTGTCTGCTTAATTGCGTTTCAAATATATTTTATTATATAACGAGTCTACAAAGG
AGTGGTTCATT---AACAGACAATCATA--------TCTTTGAGCGTCTGGAATCTACTC
T-ATTTGGCTCAATTGAACGCAACGGACGTGATCGCGAGTCCTTGTTGAACTTCAGTATA
TATTGACTTTCCCCGTAGGAAGGGATTGGCAATAATTGAATGTTCGCTTTCTA-TAGGTG
TGTATGATTAATCTCAAAATTACATGTATTTGTAGTGGCGAGTATAATT--TACTATCCT
ATAGGAAAACTCGGGCGACCGCTGTAATATTTCTCTTTAAAACAGAGGAAGATTGCGGCA
ATAACAGGTCTGTGATGC------------------------------------------
------------------------------------------------------------
------------------------------------------------------------
------------------------------------------------------------
------------------------------------------------------------
------------------------------------------------------------
------------------------------------------------------------
------------------------------------------------------------
--------------------------------------------
>TM59|Gsiphonifera
------------------------CAGTGGCTTAATTTGACTCAACGCGGGGAATCTTAC
C----------------------------------TCTTTTTGTCAAATTTAAAGACAAA
AGA---CAGATCTTTCATGATTATGTGATG---GGTGCATGGCCGTTCTTAGTTCGTGGA
GAGATCTGTCTGCTTAATTGCGTTTCAAATATATTTTATTATATAACG---CTACAAAGG
AGTGGTTCATT---AACAGACAATCATA--------TCTTTGAGCGTCTGGAATCTACTC
T-ATTTGGCTCAATTGAACGCAACGGACGTGATCGCGAGTCCTTGTTGAACTTCAGTATA
TATTGACTTTCCCCGTAGGAAGGGATTGGCAATAATTGAATGTTCGCTTTCTA-TAGGTG
TGTATGATTAATCTCAAAATTACATGTATTTGTAGTGGCGAGTATAATC-----TATCCT
ATAGGAAAACTCGGGCGAC-----------------------------------------
------------------------------------------------------------
------------------------------------------------------------
------------------------------------------------------------
------------------------------------------------------------
------------------------------------------------------------
------------------------------------------------------------
------------------------------------------------------------
------------------------------------------------------------
--------------------------------------------
>AJ390568
------------------------------------------------------------
------------------------------------------------------------
------------------------------------------------------------
------------------------------------------------------------
------------------------------------------------------------
------------------------------------------------------------
---------------------------------------------GCTTTCTATTAGGTG
TGTATATATAGTCTCAAAATTACATGTATTTGTAATGGCGAGTAATATTTATACTATCCT
GTAGGAAAACTCGGGCGACCGCTGTAATATTTCTCTTTAAAACAGAGGAAGATTGCGGCA
ATAACAGGTCTGTGATGCCCTCAGATGTCCCGGGCCGCACACGTGCTACATTGATTAGCG
CAGTGCGCATACTTTCAATATGATACATTAGATTGGATTGTTCTGTTGAGCTCCATCTAA
TACTATCCGGCTTGAGAAGGCTGGGTAATCAATTGTAAGTGCTGGTTCCTCCTCCCGTTG
AGCATTTTAATAATGGCCTCTCTACATCCCTAGCAATATGCCTAGTGCGATTGTAGTTGA
GCCTTGCCATTTATGCAAGTGTCAATTCTCAGTGGGGACAGACATTTGATAATTCTTTGT
CTCGTTCTTAACTAGGAATGCCTTGTACGGGTCTTGGTTCAACAGACCACCCGGAATACG
TCCCTGCCCTTTGTA-ACACCGCCCGTCGCTCTTACCGATGAATTTCCCTG---------
------------------------------------------------------------
--------------------------------------------
>AJ390567
------------------------------------------------------------
------------------------------------------------------------
------------------------------------------------------------
------------------------------------------------------------
------------------------------------------------------------
------------------------------------------------------------
-----------------------------------------------TTTCTATTAGGTG
TGTATATATAGTCTCAAAATTACATGTATTTGTAATGGCGAGTAATATTTATACTATCCT
GTAGGAAAACTCGGGCGACCGCTGTAATATTTCTCTTTAAAACAGAGGAAGATTGCGGCA
ATAACAGGTCTGTGATGCCCTCAGATGTCCCGGGCCGCACACGTGCTACATTGATTAGCG
CAGTGCGCATACTTTCAATATGATACATTAGATTGGATTGTTCTGTTGAGCTCCATCTAA
TACTATCCGGCTTGAGAAGGCTGGGTAATCAATTGTAAGTGCTGGTTCCTCCTCCCGTTG
AGCATTTTAATAATGGCCTCTCTACATCCCTAGCAATATGCCTAGTGCGATTGTAGTTGA
GCCTTGCCATTTATGCAAGTGTCAATTCTCAGTGGGGACAGACATTTGATAATTCTTTGT
CTCGTTCTTAACTAGGAATGCCTTGTACGGGTCTTGGTTCAACAGACCACCCGGAATACG
TCCCTGCCCTTTGTA-ACACCGCCCGTCGCTCTTACCGATGAATTTCCCTG---------
------------------------------------------------------------
--------------------------------------------
>AJ390564
------------------------------------------------------------
------------------------------------------------------------
------------------------------------------------------------
------------------------------------------------------------
------------------------------------------------------------
------------------------------------------------------------
-------------CGTAGGAAGGGATTGGCAATAATTGAATGTTCGCTTTCTATTAGGTG
TGTATATATAGTCTCAAAATTACATGTATTTGTAATGGCGAGTAATATTTATACTATCCT
GTAGGAAAACTCGGGCGACCGCTGTAATATTTCTCTTTAAAACAGAGGAAGATTGCGGCA
ATAACAGGTCTGTGATGCCCTCAGATGTCCCGGGCCGCACACGTGCTACATTGATTAGCG
CAGTGCGCATACTTTCAATATGATACATTAGATTGGATTGTTCTGTTGAGCTCCATCTAA
TACTATCCGGCTTGAGAAGGCTGGGTAATCAATTGTAAGTGCTGGTTCCTCCTCCCGTTG
AGCATTTTAATAATGGCCTCTCTACATCCCTAGCAATATGCCTAGTGCGATTGTAGTTGA
GCCTTGCCATTTATGCAAGTGTCAATTCTCAGTGGGGACAGACATTTGATAATTCTTTGT
CTCGTTCTTAACTAGGAATGCCTTGTACGGGTCTTGGTTCAACAGACCACCCGGAATACG
TCCCTGCCCTTTGTACACACCGCCCGTCGCTCTTACCGATGAATTTCCCTGTGAGTTTGA
AGGACTGATGGTTGCAAAATCATTGGAAATTCTGTC------------------------
--------------------------------------------
>AJ390565
------------------------------------------------------------
------------------------------------------------------------
------------------------------------------------------------
------------------------------------------------------------
------------------------------------------------------------
------------------------------------------------------------
-------------CGTAGGAAGGGATTGGCAATAATTGAATGTTCGCTTTCTATTAGGTG
TGTATATATAGTCTCAAAATTACATGTATTTGTAATGGCGAGTAATATTTATACTATCCT
GTAGGAAAACTCGGGCGACCGCTGTAATATTTCTCTTTAAAACAGAGGAAGATTGCGGCA
ATAACAGGTCTGTGATGCCCTCAGATGTCCCGGGCCGCACACGTGCTACATTGATTAGCG
CAGTGCGCATACTTTCAATATGATACATTAGATTGGATTGTTCTGTTGAGCTCCATCTAA
TACTATCCGGCTTGAGAAGGCTGGGTAATCAATTGTAAGTGCTGGTTCCTCCTCCCGTTG
AGCATTTTAATAATGGCCTCTCTACATCCCTAGCAATATGCCTAGTGCGATTGTAGTTGA
GCCTTGCCATTTATGCAAGTGTCAATTCTCAGTGGGGACAGACATTTGATAATTCTTTGT
CTCGTTCTTAACTAGGAATGCCTTGTACGGGTCTTGGTTCAACAGACCACCCGGAATACG
TCCCTGCCCTTTGTACACACCGCCCGTCGCTCTTACCGATGAATTTCCCTGTGAGTTTGA
AGGACTGATGGTTGCAAAATCATTGGAAATTCTGTC------------------------
--------------------------------------------
>AJ390573
------------------------------------------------------------
------------------------------------------------------------
------------------------------------------------------------
------------------------------------------------------------
------------------------------------------------------------
------------------------------------------------------------
-------------CGTAGGAAGGGATTGGCAATAATTGAATGTTCGCTTTCTATTAGGTG
TGTATATATAGTCTCAAAATTACATGTATTTGTAATGGCGAGTAATATTTATACTATCCT
GTAGGAAAACTCGGGCGACCGCTGTAATATTTCTCTTTAAAACAGAGGAAGATTGCGGCA
ATAACAGGTCTGTGATGCCCTCAGATGTCCCGGGCCGCACACGTGCTACATTGATTAGCG
CAGTGCGCATACTTTCAATATGATACATTAGATTGGATTGTTCTGTTGAGCTCCATCTAA
TACTATCCGGCTTGAGAAGGCTGGGTAATCAATTGTAAGTGCTGGTTCCTCCTCCCGTTG
AGCATTTTAATAATGGCCTCTCTACATCCCTAGCAATATGCCTAGTGCGATTGTAGTTGA
GCCTTGCCATTTATGCAAGTGTCAATTCTCAGTGGGGACAGACATTTGATAATTCTTTGT
CTCGTTCTTAACTAGGAATGCCTTGTACGGGTCTTGGTTCAACAGACCACCCGGAATACG
TCCCTGCCCTTTGTACACACCGCCCGTCGCTCTTACCGATGAATTTCCCTGAGAGTTTGA
AGGACTGATGGTTGCAAAATCATTGGAAATTCTGTC------------------------
--------------------------------------------
>AJ390574
------------------------------------------------------------
------------------------------------------------------------
------------------------------------------------------------
------------------------------------------------------------
------------------------------------------------------------
------------------------------------------------------------
-------------CGTAGGAAGGGATTGGCAATAATTGAATGTTCGCTTTCTATTAGGTG
TGTATATATAGTCTCAAAATTACATGTATTTGTAATGGCGAGTAATATTTATACTATCCT
GTAGGAAAACTCGGGCGACCGCTGTAATATTTCTCTTTAAAACAGAGGAAGATTGCGGCA
ATAACAGGTCTGTGATGCCCTCAGATGTCCCGGGCCGCACACGTGCTACATTGATTAGCG
CAGTGCGCATACTTTCAATATGATACATTAGATTGGATTGTTCTGTTGAGCTCCATCTAA
TACTATCCGGCTTGAGAAGGCTGGGTAATCAATTGTAAGTGCTGGTTCCTCCTCCCGTTG
AGCATTTTAATAATGGCCTCTCTACATCCCTAGCAATATGCCTAGTGCGATTGTAGTTGA
GCCTTGCCATTTATGCAAGTGTCAATTCTCAGTGGGGACAGACATTTGATAATTCTTTGT
CTCGTTCTTAACTAGGAATGCCTTGTACGGGTCTTGGTTCAACAGACCACCCGGAATACG
TCCCTGCCCTTTGTACACACCGCCCGTCGCTCTTACCGATGAATTTCCCTGTGAGTTT-A
AGGACTGATGGTTGCAAAATCATTGGAAATTCTGTC------------------------
--------------------------------------------
>AJ390566
------------------------------------------------------------
------------------------------------------------------------
------------------------------------------------------------
------------------------------------------------------------
------------------------------------------------------------
------------------------------------------------------------
------------------------------------------TTCGCTTTCTATTAGGTG
TGTATATATAGTCTCAAAATTACATGTATTTGTAATGGCGAGTAATATTTATACTATCCT
GTAGGAAAACTCGGGCGACCGCTGTAATATTTCTCTTTAAAACAGAGGAAGATTGCGGCA
ATAACAGGTCTGTGATGCCCTCAGATGTCCCGGGCCGCACACGTGCTACATTGATTAGCG
CAGTGCGCATACTTTCAATATGATACATTAGATTGGATTGTTCTGTTGAGCTCCATCTAA
TACTATCCGGCTTGAGAAGGCTGGGTAATCAATTGTAAGTGCTGGTTCCTCCTCCCGTTG
AGCATTTTAATAATGGCCTCTCTACATCCCTAGCAATATGCCTAGTGCGATTGTAGTTGA
GCCTTGCCATTTATGCAAGTGTCAATTCTCAGTGGGGACAGACATTTGATAATTCTTTGT
CTCGTTCTTAACTAGGAATGCCTTGTACGGGTCTTGGTTCAACAGACCACCCGGAATACG
TCCCTGCCCTTTGTACACACCGCCCGTCGCTCTTACCGATGAATTTCCCTGTGAGTTTGA
AGGACTGATGGTTGCAAAATCATTGGAAATTCTGTC------------------------
--------------------------------------------
>AJ390571
------------------------------------------------------------
------------------------------------------------------------
------------------------------------------------------------
------------------------------------------------------------
------------------------------------------------------------
------------------------------------------------------------
------------------------------------------------------------
----------------------------TTTGTAATGGCGAGTAATATT--TACTATCCT
GTAGGAAAACTCGGGCGACCGCTGTAATATTTCTCTTTAAAACAGAGGAAGATTGCGGCA
ATAACAGGTCTGTGATGCCCTCAGATGTCCCGGGCCGCACACGTGCTACATTGATTAGCG
CAGTGCGCATACTTTCAATATGATACATTAGATTGGATTGTTCTGTTGAGCTCCATCTAA
TACTATCCGGCTTGAGAAGGCTGGGTAATCAATTGTAAGTGCTGGTTCCTCCTCCCGTTG
AGCATTTTAATAATGGCCTCTCTACATCCCTAGCAATATGCCTAGTGCGATTGTAGTTGA
GCCTTGCCATTTATGCAAGTGTCAATTCTCAGTGGGGACAGACATTTGATAATTCTTTGT
CTCGTTCTTAACTAGGAATGCCTTGTACGGGTCTTGGTTCAACAGACCACCCGGAATACG
TCCCTGCCCTTTGTACACACCGCCCGTCGCTCTTACCGATGAATTTCCCTGTGAGTTTGA
AGGACTGATGGTTGCAAAATCATTGGAAATTCTGTC------------------------
--------------------------------------------
>AJ390572
------------------------------------------------------------
------------------------------------------------------------
------------------------------------------------------------
------------------------------------------------------------
------------------------------------------------------------
------------------------------------------------------------
--------------------------------------------------------GGTG
TGTATATATAGTCTCAAAATTACATGTATTTGTAATGGCGAGTAATATTTATACTATCCT
GTAGGAAAACTCGGGCGACCGCTGTAATATTTCTCTTTAAAACAGAGGAAGATTGCGGCA
ATAACAGGTCTGTGATGCCCTCAGATGTCCCGGGCCGCACACGTGCTACATTGATTAGCG
CAGTGCGCATACTTTCAATATGATACATTAGATTGGATTGTTCTGTTGAGCTCCATCTAA
TACTATCCGGCTTGAGAAGGCTGGGTAATCAATTGTAAGTGCTGGTTCCTCCTCCCGTTG
AGCATTTTAATAATGGCCTCTCTACATCCCTAGCAATATGCCTAGTGCGATTGTAGTTGA
GCCTTGCCATTTATGCAAGTGTCAATTCTCAGTGGGGACAGACATTTGATAATTCTTTGT
CTCGTTCTTAACTAGGAATGCCTTGTACGGGTCTTGGTTCAACAGACCACCCGGAATACG
TCCCTGCCCTTTGTACACACCGCCCGTCGCTCTTACCGATGAATTTCCCTGAGAGTTTGA
AGGACTGATGGTTG----------------------------------------------
--------------------------------------------
>A550|Gsiphonifera
------------------------------------------------------------
------------------------------------------------------------
------------------------------------------------------------
------------------------------------------------------------
------------------------------------------------------------
--------------------------------------GTCCTTGTTGAACTTCAGTATA
TATTGACTATCCCCGTAGGAAGGGATTGGCAATAATTGAATGTTCGCTTTCTATTAGGTG
TGTATATATAGTCTCAAAATTACATGTATTTGTAATGGCGAGTAATATTTATACTATCCT
GTAGGAAAACTCGGGCGACCGCTGTAATATTTCTCTTTAAAACAGAGGAAGATTGCGGCA
ATAACAGGTCTGTGATGCCCTCAGATGTCCCGGGCCGCACACGTGCTACATTGATTAGCG
CAGTGCGCATAC---CAATATGATACATTAGATTGGATTGTTCTGTTGAGCTCCATCTAA
TACTATCCGGCTTGAGAAGGCTGGGTAATCAATTGTAAGTGCTGGTTCCTCCTCCCGTTG
AGCATTTTAATAATGGCCTCTCTACATCCCTAGCAATATGCCTAGTGCGATTGTAGTTGA
GCCTTGCCATTTATGCAAGTGTCAATTCTCAGTGGGGACAGACATTTGATAATTCTTTGT
CTCGTTCTTAACTAGGAATGCCTTGTACGGGTCTTGGTTCAACAGACCACCCGGAATACG
TCCCTGCCCTTTGTACACACCGCCCGTCGCTCTTACCGATGAATTTCCCTGTGAGTTTGA
AGGACTGATGGTTGCAAAATCATTGGAAATTCTGTCAAACAGCGAGATT-----------
--------------------------------------------
>AJ390570
------------------------------------------------------------
------------------------------------------------------------
------------------------------------------------------------
------------------------------------------------------------
------------------------------------------------------------
------------------------------------------------------------
----------------CGTAGGAAGGGATTAATAATTGAATGTTCGCTTTCTATTAGGTG
TGTATATATAGTCTCAAAATTACATGTATTTGTAATGGCGAGTAATATT--TACTATCCT
GTAGGAAAACTCGGGCGACCGCTGTAATATTTCTCTTTAAAACAGAGGAAGATTGCGGCA
ATAACAGGTCTGTGATGCCCTCAGATGTCCCGGGCCGCACACGTGCTACATTGATTAGCG
CAGTGCGCATACTTTCAATATGATACATTAGATTGGATTGTTCTGTTGAGCTCCATCTAA
TACTATCCGGCTTGAGAAGGCTGGGTAATCAATTGTAAGTGCTGGTTCCTCCTCCCGTTG
AGCATTTTAATAATGGCCTCTCTACATCCCTAGCAATATGCCTAGTGCGATTGTAGTTGA
GCCTTGCCATTTATGCAAGTGTCAATTCTCAGTGGGGACAGACATTTGATAATTCTTTGT
CTCGTTCTTAACTAGGAATGCCTTGTACGGGTCTTGGTTCAACAGACCACCCGGAATACG
TCCCTGCCCTTTG------CCGCCCGTCGCTCTTACCGATGAATTTCCCTG---------
------------------------------------------------------------
--------------------------------------------
>AF102228
----GCACTACAAGAGCGTGGAGCATGTGGCTTAATTTGACTCAACGCGGGGAATCTTAC
CGGGTCCGGACACACTGAGGATTGACAGACAATTGTCCTTTTGGC---TTAAAAGACAAA
AGATAACAGATCTTTCATGATTATGTGATGGGTGGTGCATGGCCGTTCTTAGTTCGTGGA
GTGATCTGTCTGCTTAATTGCGTTTCAAATATACTTT-TTTTACAACGAGTCTACAAAGG
AGTGGTTCAGTTACAACAGACAAT--TAATTCTTGTGTTTTGAACGTTTGGAATGTACTC
T-ATTTGGCTCAATTGAACGCAACGGACGTGATCGCAAGTCCTTGTTGAACTTCAGTATA
TATTGACTTTCCCCGTAGGAAGGGATTGCCAATAATTGAATGTTCGCTTTCTATTGG---
----TGTGTGATCTCAAAATTGCATGTATTTGTGATGGCGAGTGATCTA------ATCCC
TTAGGAAAACTTGGGCGACCGCTGTAATACTTCTCTTTAAAACAGAGGCAGGTTGCGGCA
ATAACAGGTCTGTGATGCCCTCAGATGTCCCGGGCCGCACACGTGCTACATTGATTAGCG
CAGTGCGCATACTTTCAATATGATACATTGGATTGGTGGTGAATTGTTGGCCCCGTCTAA
TACTGTCCTGTCTGAGAAGGCTGGGTAATCAATTGTAAGTGCTGGTTCCTACTCCCGTTG
AGCATTTTAATAATGGCCTCTCTACATCCCTAGTAAC---CCTAGTGCGATTGTAGTTGA
GCCTTGCCATTTATGCAAGTGTCAATTCTCAGTGGGGACAGACATTTGATAATTCTTTGT
CTCGTTCTTAACTAGGAATGCCTTGTACGGGTCTTGGTTCAACAGACCACCCGGAATACG
TCCCTGCCCTTTGTACACACCGCCCGTCGCTCTTACCGATGACTTTCCCTGTGAGTTTGA
AGGACTGGTGGTTGCATGACTATTGGAAATTCTGTCAAACAGCGAGATTTAAAGGAAAGA
GAAGTCGTAAC---------------------------------
>SB10|Gsiphonifera
----GCACTACAAGAGCGTGGAGCATGTGGCTTAATTTGACTCAACGCGGGGAATCTTAC
CGGGTCCGGACACACTGAGGATTGACAGACAATTGTCCTTTTGGC---TTAAAAGACAAA
AGATAACAGATCTTTCATGATTATGTGATGGGTGGTGCATGGCCGTTCTTAGTTCGTGGA
GTGATCTGTCTGCTTAATTGCGTTTCAAATATACTTT-TTTTACAACGAGTCTACAAAGG
AGTGGTTCAGTTACAACAGACAAT--TAATTCTTGTGTTTTGAACGTTTGGAATGTACTC
T-ATTTGGCTCAATTGAACGCAACGGACGTGATCGCAAGTCCTTGTTGAACTTCAGTATA
TATTGACTTTCCCCGTAGGAAGGGATTGCCAATAATTGAATGTTCGCTTTCTATTGG---
----TGTGTGATCTCAAAATTGCATGTATTTGTGATGGCGAGTGATCTA------ATCCC
TTAGGAAAACTTGGGCGACCGCTGTAATACTTCTCTTTAAAACAGAGGCAGGTTGCGGCA
ATAACAGGTCTGTGATGCCCTCAGATGTCCCGGGCCGCACACGTGCTACATTGATTAGCG
CAGTGCGCATACTTTCAATATGATACATTGGATTGGTGGTGAATTGTTGGCCCCGTCTAA
TACTGTCCTGTCTGAGAAGGCTGGGTAATCAATTGTAAGTGCTGGTTCCTACTCCCGTTG
AGCATTTTAATAATGGCCTCTCTACATCCCTAGTAAC---CCTAGTGCGATTGTAGTTGA
GCCTTGCCATTTATGCAAGTGTCAATTCTCAGTGGGGACAGACATTTGATAATTCTTTGT
CTCGTTCTTAACTAGGAATGCCTTGTACGGGTCTTGGTTCAACAGACCACCCGGAATACG
TCCCTGCCCTTTGTACACACCGCCCGTCGCTCTTACCGATGACTTTCCCTGTGAGTTTGA
AGGACTGGTGGTTGCATGACTATTGGAAATTCTGTCAAACAGCGAGATTTAAAGGAAAGA
GAAGTCGTAACAAGGC----------------------------
>SB5|Gsiphonifera
------ACCACAAGAGCGTGGAGCATGTGGCTTAATTTGACTCAACGCGGGGAATCTTAC
CGGGTCCGGACACACTGAGGATTGACAGACAATTGTCCTTTTGGC---TTAAAAGACAAA
AGATAACAGATCTTTCATGATTATGTGATGGGTGGTGCATGGCCGTTCTTAGTTCGTGGA
GTGATCTGTCTGCTTAATTGCGTTTCAAATATACTTT-TTTTACAACGAGTCTACAAAGG
AGTGGTTCAGTTACAACAGACAAT--TAATTCTTGTGTTTTGAACGTTTGGAATGTACTC
T-ATTTGGCTCAATTGAACGCAACGGACGTGATCGCAAGTCCTTGTTGAACTTCAGTATA
TATTGACTTTCCCCGTAGGAAGGGATTGCCAATAATTGAATGTTCGCTTTCTATTGG---
----TGTGTGATCTCAAAATTGCATGTATTTGTGATGGCGAGTGATCTA------ATCCC
TTAGGAAAACTTGGGCGACCGCTGTAATACTTCTCTTTAAAACAGAGGCAGGTTGCGGCA
ATAACAGGTCTGTGATGCCCTCAGATGTCCCGGGCCGCACACGTGCTACATTGATTAGCG
CAGTGCGCATACTTTCAATATGATACATTGGATTGGTGGTGAATTGTTGGCCCCGTCTAA
TACTGTCCTGTCTGAGAAGGCTGGGTAATCAATTGTAAGTGCTGGTTCCTACTCCCGTTG
AGCATTTTAATAATGGCCTCTCTACATCCCTAGTAAC---CCTAGTGCGATTGTAGTTGA
GCCTTGCCATTTATGCAAGTGTCAATTCTCAGTGGGGACAGACATTTGATAATTCTTTGT
CTCGTTCTTAACTAGGAATGCCTTGTACGGGTCTTGGTTCAACAGACCACCCGGAATACG
TCCCTGCCCTTTGTACACACCGCCCGTCGCTCTTACCGATGACTTTCCCTGTGAGTTTGA
AGGACTGGTGGTTGCATGACT-TTGGAAATTCTGTCAAACAGCGAGATTTAAAGGAAAGA
GAAGTCGTAAC---------------------------------
>P27|Gsiphonifera
----GCACCACAAGAGCGTGGAGCATGTGGCTTAATTTGACTCAACGCGGGGAATCTTAC
CGGGTCCGGACACACTGAGGATTGACAGACAATTGTCCTTTTGGC---TTAAAAGACAAA
AGATAACAGATCTTTCATGATTATGTGATGGGTGGTGCATGGCCGTTCTTAGTTCGTGGA
GTGATCTGTCTGCTTAATTGCGTTTCAAATATACTTT-TTTTACAACGAGTCTACAAAGG
AGTGGTTCAGTTACAACAGACAAT--TAATTCTTGTGTTTTGAACGTTTGGAATGTACTC
T-ATTTGGCTCAATTGAACGCAACGGACGTGATCGCAAGTCCTTGTTGAACTTCAGTATA
TATTGACTTTCCCCGTAGGAAGGGATTGCCAATAATTGAATGTTCGCTTTCTATTGG---
----TGTGTGATCTCAAAATTGCATGTATTTGTGATGGCGAGTGATCTA------ATCCC
TTAGGAAAACTTGGGCGACCGCTGTAATACTTCTCTTTAAAACAGAGGCAGGTTGCGGCA
ATAACAGGTCTGTGATGCCCTCAGATGTCCCGGGCCGCACACGTGCTACATTGATTAGCG
CAGTGCGCATACTTTCAATATGATACATTGGATTGGTGGTGAATTGTTGGCCCCGTCTAA
TACTGTCCTGTCTGAGAAGGCTGGGTAATCAATTGTAAGTGCTGGTTCCTACTCCCGTTG
AGCATTTTAATAATGGCCTCTCTACATCCCTAGTAAC---CCTAGTGCGATTGTAGTTGA
GCCTTGCCATTTATGCAAGTGTCAATTCTCAGTGGGGACAGACATTTGATAATTCTTTGT
CTCGTTCTTAACTAGGAATGCCTTGTACGGGTCTTGGTTCAACAGACCACCCGGAATACG
TCCCTGCCCTTTGTACACACCGCCCGTCGCTCTTACCGATGACTTTCCCTGTGAGTTTGA
AGGACTGGTGGTTGCATGACT-TTGGAAATTCTGTCAAACAGCGAGATTTAAAGGAAAGA
GAAGTCGTAAC---------------------------------
>CA6B|Gsiphonifera
----GCACTACAAGAGCGTGGAGCATGTGGCTTAATTTGACTCAACGCGGGGAATCTTAC
CGGGTCCGGACACACTGAGGATTGACAGACAATTGTCCTTTTGGC---TTAAAAGACAAA
AGATAACAGATCTTTCATGATTATGTGATGGGTGGTGCATGGCCGTTCTTAGTTCGTGGA
GTGATCTGTCTGCTTAATTGCGTTTCAAATATACTTT-TTTTACAACGAGTCTACAAAGG
AGTGGTTCAGTTACAACAGACAAT--TAATTCTTGTGTTTTGAACGTTTGGAATGTACTC
T-ATTTGGCTCAATTGAACGCAACGGACGTGATCGCAAGTCCTTGTTGAACTTCAGTATA
TATTGACTTTCCCCGTAGGAAGGGATTGCCAATAATTGAATGTTCGCTTTCTATTGG---
----TGTGTGATCTCAAAATTGCATGTATTTGTGATGGCGAGTGATCTA------ATCCC
TTAGGAAAACTTGGGCGACCGCTGTAATACTTCTCTTTAAAACAGAGGCAGGTTGCGGCA
ATAACAGGTCTGTGATGCCCTCAGATGTCCCGGGCCGCACACGTGCTACATTGATTAGCG
CAGTGCGCATACTTTCAATATGATACATTGGATTGGTGGTGAATTGTTGGCCCCGTCTAA
TACTGTCCTGTCTGAGAAGGCTGGGTAATCAATTGTAAGTGCTGGTTCCTACTCCCGTTG
AGCATTTTAATAATGGCCTCTCTACATCCCTAGTAAC---CCTAGTGCGATTGTAGTTGA
GCCTTGCCATTTATGCAAGTGTCAATTCTCAGTGGGGACAGACATTTGATAATTCTTTGT
CTCGTTCTTAACTAGGAATGCCTTGTACGGGTCTTGGTTCAACAGACCACCCGGAATACG
TCCCTGCCCTTTGTACACACCGCCCGTCGCTCTTACCGATGACTTTCCCTGTGAGTTTGA
AGGACTGGTGGTTGCATGACT-TTGGAAATTCTGTCAAACAGCGAGATTTAAAGGAAAGA
GAAGTCGTAAC---------------------------------
>2168|Gsiphonifera
--------------AGCGTGGAGCATGTGGCTTAATTTGACTCAACGCGGGGAATCTTAC
CGGGTCCGGACACACTGAGGATTGACAGACAATTGTCCTTTTGGC---TTAAAAGACAAA
AGATAACAGATCTTTCATGATTATGTGATGGGTGGTGCATGGCCGTTCTTAGTTCGTGGA
GTGATCTGTCTGCTTAATTGCGTTTCAAATATACTTT-TTTTACAACGAGTCTACAAAGG
AGTGGTTCAGTTACAACAGACAAT--TAATTCTTGTGTTTTGAACGTTTGGAATGTACTC
T-ATTTGGCTCAATTGAACGCAACGGACGTGATCGCAAGTCCTTGTTGAACTTCAGTATA
TATTGACTTTCCCCGTAGGAAGGGATTGCCAATAATTGAATGTTCGCTTTCTATTGG---
----TGTGTGATCTCAAAATTGCATGTATTTGTGATGGCGAGTGATCTA------ATCCC
TTAGGAAAACTTGGGCGACCGCTGTAATACTTCTCTTTAAAACAGAGGCAGGTTGCGGCA
ATAACAGGTCTGTGATGCCCTCAGATGTCCCGGGCCGCACACGTGCTACATTGATTAGCG
CAGTGCGCATACTTTCAATATGATACATTGGATTGGTGGTGAATTGTTGGCCCCGTCTAA
TACTGTCCTGTCTGAGAAGGCTGGGTAATCAATTGTAAGTGCTGGTTCCTACTCCCGTTG
AGCATTTTAATAATGGCCTCTCTACATCCCTAGTAAC---CCTAGTGCGATTGTAGTTGA
GCCTTGCCATTTATGCAAGTGTCAATTCTCAGTGGGGACAGACATTTGATAATTCTTTGT
CTCGTTCTTAACTAGGAATGCCTTGTACGGGTCTTGGTTCAACAGACCACCCGGAATACG
TCCCTGCCCTTTGTACACACCGCCCGTCGCTCTTACCGATGACTTTCCCTGTGAGTTTGA
AGGACTGGTGGTTGCATGACTATTGGAAATTCTGTCAAACAGCGAGAT------------
--------------------------------------------
>8449|Gsiphonifera
--------------AGCGTGGAGCATGTGGCTTAATTTGACTCAACGCGGGGAATCTTAC
CGGGTCCGGACACACTGAGGATTGACAGACAATTGTCCTTTTGGC---TTAAAAGACAAA
AGATAACAGATCTTTCATGATTATGTGATGGGTGGTGCATGGCCGTTCTTAGTTCGTGGA
GTGATCTGTCTGCTTAATTGCGTTTCAAATATACTTT-TTTTACAACGAGTCTACAAAGG
AGTGGTTCAGTTACAACAGACAAT--TAATTCTTGTGTTTTGAACGTTTGGAATGTACTC
T-ATTTGGCTCAATTGAACGCAACGGACGTGATCGCAAGTCCTTGTTGAACTTCAGTATA
TATTGACTTTCCCCGTAGGAAGGGATTGCCAATAATTGAATGTTCGCTTTCTATTGG---
----TGTGTGATCTCAAAATTGCATGTATTTGTGATGGCGAGTGATCTA------ATCCC
TTAGGAAAACTTGGGCGACCGCTGTAATACTTCTCTTTAAAACAGAGGCAGGTTGCGGCA
ATAACAGGTCTGTGATGCCCTCAGATGTCCCGGGCCGCACACGTGCTACATTGATTAGCG
CAGTGCGCATACTTTCAATATGATACATTGGATTGGTGGTGAATTGTTGGCCCCGTCTAA
TACTGTCCTGTCTGAGAAGGCTGGGTAATCAATTGTAAGTGCTGGTTCCTACTCCCGTTG
AGCATTTTAATAATGGCCTCTCTACATCCCTAGTAAC---CCTAGTGCGATTGTAGTTGA
GCCTTGCCATTTATGCAAGTGTCAATTCTCAGTGGGGACAGACATTTGATAATTCTTTGT
CTCGTTCTTAACTAGGAATGCCTTGTACGGGTCTTGGTTCAACAGACCACCCGGAATACG
TCCCTGCCCTTTGTACACACCGCCCGTCGCTCTTACCGATGACTTTCCCTGTGAGTTTGA
AGGACTGGTGGTTGCATGACTATTGGAAATTCTGTCAAACAGCGAGATT-----------
--------------------------------------------
>AJ251212
--------------------------------------------------------TTAC
CGGGTCCGGACACACTGAGGATTGACAGACAATTGTCCTTTTGGC---TTAAAAGACAAA
AGATAACAGATCTTTCATGATTATGTGATGGGTGGTGCATGGCCGTTCTTAGTTCGTGGA
GTGATCTGTCTGCTTAATTGCGTTTCAAATATACTTT-TTTTACAACGAGTCTACAAAGG
AGTGGTTCAGTTACAACAGACAAT--TAATTCTTGTGTTTTGAACGTTTGGAATGTACTC
T-ATTTGGCTCAATTGAACGCAACGGACGTGATCGCAAGTCCTTGTTGAACTTCAGTATA
TATTGACTTTCCCCGTAGGAAGGGATTGCCAATAATTGAATGTTCGCTTTCTATTGG---
----TGTGTGATCTCAAAATTGCATGTATTTGTGATGGCGAGTGATCTA------ATCCC
TTAGGAAAACTTGGGCGACCGCTGTAATACTTCTCTTTAAAACAGAGGCAGGTTGCGGCA
ATAACAGGTCTGTGATGCCCTCAGATGTCCCGGGCCGCACACGTGCTACATTGATTAGCG
CAGTGCGCATACTTTCAATATGATACATTGGATTGGTGGTGAATTGTTGGCCCCGTCTAA
TACTGTCCTGTCTGAGAAGGCTGGGTAATCAATTGTAAGTGCTGGTTCCTACTCCCGTTG
AGCATTTTAATAATGGCCTCTCTACATCCCTAGTAAC---CCTAGTGCGATTGTAGTTGA
GCCTTGCCATTTATGCAAGTGTCAATTCTCAGTGGGGACAGACATTTGATAATTCTTTGT
CTCGTTCTTAACTAGGAATGCCTTGTACGGGTCTTGGTTCAACAGACCACCCGGAATACG
TCCCTGCCCTTTGTACACACCGCCCGTCGCTCTTACCGATGACTTTCCCTGTGAGTTTGA
AGGACTGGTGGTTGCATGACTATTGGAAATTCTGTCAAACAGCGAGATTTAAAGGAAAGA
GAAGTCG-------------------------------------
>AJ390560
------------------------------------------------------------
------------------------------------------------------------
------------------------------------------------------------
------------------------------------------------------------
------------------------------------------------------------
------------------------------------------------------------
---------------------GGGATTGCCAATAATTGAATGTTCGCTTTCTATTGG---
----TGTGTGATCTCAAAATTGCATGTATTTGTGATGGCGAGTGATCTA------ATCCC
TTAGGAAAACTTGGGCGACCGCTGTAATACTTCTCTTTAAAACAGAGGCAGGTTGCGGCA
ATAACAGGTCTGTGATGCCCTCAGATGTCCCGGGCCGCACACGTGCTACATTGATTAGCG
CAGTGCGCATACTTTCAATATGATACATTGGATTGGTGGTGAATTGTTGGCCCCGTCTAA
TACTGTCCTGTCTGAGAAGGCTGGGTAATCAATTGTAAGTGCTGGTTCCTACTCCCGTTG
AGCATTTTAATAATGGCCTCTCTACATCCCTAGTAAC---CCTAGTGCGATTGTAGTTGA
GCCTTGCCATTTATGCAAGTGTCAATTCTCAGTGGGGACAGACATTTGATAATTCTTTGT
CTCGTTCTTAACTAGGAATGCCTTGTACGGGTCTTGGTTCAACAGACCACCCGGAATACG
TCCCTGCCCTTTGTACACACCGCCCGTCGCTCTTACCGATGACTTTCCCTG---------
------------------------------------------------------------
--------------------------------------------
>AJ390559
------------------------------------------------------------
------------------------------------------------------------
------------------------------------------------------------
------------------------------------------------------------
------------------------------------------------------------
------------------------------------------------------------
---------------------GGGATTGCCAATAATTGAATGTTCGCTTTCTATTGG---
----TGTGTGATCTCAAAATTGCATGTATTTGTGATGGCGAGTGATCTA------ATCCC
TTAGGAAAACTTGGGCGACCGCTGTAATACTTCTCTTTAAAACAGAGGCAGGTTGCGGCA
ATAACAGGTCTGTGATGCCCTCAGATGTCCCGGGCCGCACACGTGCTACATTGATTAGCG
CAGTGCGCATACTTTCAATATGATACATTGGATTGGTGGTGAATTGTTGGCCCCGTCTAA
TACTGTCCTGTCTGAGAAGGCTGGGTAATCAATTGTAAGTGCTGGTTCCTACTCCCGTTG
AGCATTTTAATAATGGCCTCTCTACATCCCTAGTAAC---CCTAGTGCGATTGTAGTTGA
GCCTTGCCATTTATGCAAGTGTCAATTCTCAGTGGGGACAGACATTTGATAATTCTTTGT
CTCGTTCTTAACTAGGAATGCCTTGTACGGGTCTTGGTTCAACAGACCACCCGGAATACG
TCCCTGCCCTTTGTACACACCGCCCGTCGCTCTTACCGATGACTTTCCCTGTGAGTTTGA
AGGACTGGTGGTTGCATGACTATTGGAAATTCTGTC------------------------
--------------------------------------------
>A718|Gsiphonifera
------------------------------------------------------------
------------------------------------------------------------
------------------------------------------------------------
---------------------------AATATACTTT-TTTTACAACGAGTCTACAAAGG
AGTGGTTC---TACAACAGACAAT--TAATTCTTGTGTTTTGAACGTTTGGAATGTACTC
T-ATTTGGCTCAATTGAACGCAACGGACGTGATCGCAAGTCCTTGTTGAACTTCAGTATA
TATTGACTTTCCCCGTAGGAAGGGATTGCCAATAATTGAATGTTCGCTTTCTATTGG---
----TGTGTGATCTCAAAATTGCATGTATTTGTGATGGCGAGTGATCTA------ATCCC
TTAGGAAAACTTGGGCGACCGCTGTAATACTTCTCTTTAAAACAGAGGCAGGTTGCGGCA
ATAACAGGTCTGTGATGCCCTCAGATGTCCCGGGCCGCACACGTGCTACATTGATTAGCG
CAGTGCGCATACTTTCAATATGATACATTGGATTGGTGGTGAATTGTTGGCCCCGTCTAA
TACTGTCCTGTCTGAGAAGGCTGGGTAATCAATTGTAAGTGCTGGTTCCTACTCCCGTTG
AGCATTTTAATAATGGCCTCTCTACATCCCTAGTAAC---CCTAGTGCGATTGTAGTTGA
GCCTTGCCATTTATGCAAGTGTCAATTCTCAGTGGGGACAGACATTTGATAATTCTTTGT
CTCGTTCTTAACTAGGAATGCCTTGTACGGGTCTTGGTTCAACAGACCACCCGGAATACG
TCCCTGCCCTTTGTACACACCGCCCGTCGCTCTTACCGATGACTTTCCCTGTGAGTTTGA
AGGACTGGTGGTTGCATGACTATTGGAAATTCT---------------------------
--------------------------------------------
>229704c|Gsiphonifera
---GGCACCACAAGAACGTGGAGCATGTGGCTTAATTTGACTCAACGCGGGGAATCTTAC
CGGGTCCGGACACACTGAGGATTGACAGACAATTGTCCTTTTGGC---TTAAAAGACAAA
AGATAACAGATCTTTCATGATTATGTGATGGGTGGTGCATGGCCGTTCTTAGTTCGTGGA
GTGATCTGTCTGCTTAATTGCGTTTCAAATATACTTT-TTTTACAACGAGTCTACAAAGG
AGTGGTTCAGTTACAACAGACAAT--TAATTCTTGTGTTTTGAACGTTTGGAATGTACTC
T-ATTTGGCTCAATTGAACGCAACGGACGTGATCGCAAGTCCTTGTTGAACTTCAGTATA
TATTGACTTTCCCCGTAGGAAGGGATTGCCAATAATTGAATGTTCGCTTTCTATTGG---
----TGTGTGATCTCAAAATTGCATGTATTTGTGATGGCGAGTGATCTA------ATCCC
TTAGGAAAACTTGGGCGACCGCTGTAATACTTCTCTTTAAAACAGAGGCAGGTTGCGGCA
ATAACAGGTCTGTGATGCCCTCAGATGTCCCGGGCCGCACACGTGCTACATTGATTAGCG
CAGTGCGCATACTTTCAATATGATACATTGGATTGGTGGTGAATTGTTGGCCCCGTCTAA
TACTGTCCTGTCTGAGAAGGCTGGGTAATCAATTGTAAGTGCTGGTTCCTACTCCCGTTG
AGCATTTTAATAATGGCCTCTCTACATCCCTAGTAAC---CCTAGTGCGATTGTAGTTGA
GCCTTGCCATTTATGCAAGTGTCAATTCTCAGTGGGGACAGACATTTGATAATTCTTTGT
CTCGTTCTTAACTAGGAATGCCTTGTACGGGTCTTGGTTCAACAGACCACCCGGAATACG
TCCCTGCCCTTTGTACACACCGCCCGTCGCTCTTACCGATGACTTTCCCTGTGAGTTT--
------------------------------------------------------------
--------------------------------------------
>229706c|Gsiphonifera
---GGCACCACAAGAACGTGGAGCATGTGGCTTAATTTGACTCAACGCGGGGAATCTTAC
CGGGTCCGGACACACTGAGGATTGACAGACAATTGTCCTTTTGGC---TTAAAAGACAAA
AGATAACAGATCTTTCATGATTATGTGATGGGTGGTGCATGGCCGTTCTTAGTTCGTGGA
GTGATCTGTCTGCTTAATTGCGTTTCAAATATACTTT-TTTTACAACGAGTCTACAAAGG
AGTGGTTCAGTTACAACAGACAAT--TAATTCTTGTGTTTTGAACGTTTGGAATGTACTC
T-ATTTGGCTCAATTGAACGCAACGGACGTGATCGCAAGTCCTTGTTGAACTTCAGTATA
TATTGACTTTCCCCGTAGGAAGGGATTGCCAATAATTGAATGTTCGCTTTCTATTGG---
----TGTGTGATCTCAAAATTGCATGTATTTGTGATGGCGAGTGATCTA------ATCCC
TTAGGAAAACTTGGGCGACCGCTGTAATACTTCTCTTTAAAACAGAGGCAGGTTGCGGCA
ATAACAGGTCTGTGATGCCCTCAGATGTCCCGGGCCGCACACGTGCTACATTGATTAGCG
CAGTGCGCATACTTTCAATATGATACATTGGATTGGTGGTGAATTGTTGGCCCCGTCTAA
TACTGTCCTGTCTGAGAAGGCTGGGTAATCAATTGTAAGTGCTGGTTCCTACTCCCGTTG
AGCATTTTAATAATGGCCTCTCTACATCCCTAGTAAC---CCTAGTGCGATTGTAGTTGA
GCCTTGCCATTTATGCAAGTGTCAATTCTCAGTGGGGACAGACATTTGATAATTCTTTGT
CTCGTTCTTAACTAGGAATGCCTTGTACGGGTCTTGGTTCAACAGACCACCCGGAATACG
TCCCTGCCCTTTGTACACACCGCCCGTCGCTCTTACCGATGACTTTCCCTGTGAGTTT--
------------------------------------------------------------
--------------------------------------------
>SB83|Gsiphonifera
----GCACCACAAGAGCGTGGAGCATGTGGCTTAATTTGACTCAACGCGGGGAATCTTAC
CGGGTCCGGACACACTGAGGATTGACAGACAATTGTCCTTTTGGC---TTAAAAGACAAA
AGATAACAGATCTTTCATGATTATGTGATGGGTGGTGCATGGCCGTTCTTAGTTCGTGGA
GTGATCTGTCTGCTTAATTGCGTTTCAAATATACTTT-TTTTACAACGAGTCTACAAAGG
AGTGGTTCAGTTACAACAGACAAT--TAATTCTTGTGTTTTGAACGTTTGGAATGTACTC
T-ATTTGGCTCAATTGAACGCAACGGACGTGATCGCAAGTCCTTGTTGAACTTCAGTATA
TATTGACTTTCCCCGTAGGAAGGGATTGCCAATAATTGAATGTTCGCTTTCTATTGG---
----TGTGTGATCTCAAAATTGCATGTATTTGTGATGGCGAGTGATCTA------ATCCC
TTAGGAAAACTTGGGCGACCGCTGTAATACTTCTCTTTAAAACAGAGGCAGGTTGC----
------------------------------------------------------------
------------------------------------------------------------
------------------------------------------------------------
------------------------------------------------------------
------------------------------------------------------------
------------------------------------------------------------
------------------------------------------------------------
------------------------------------------------------------
--------------------------------------------
>AJ390561
------------------------------------------------------------
------------------------------------------------------------
------------------------------------------------------------
------------------------------------------------------------
------------------------------------------------------------
------------------------------------------------------------
------------------------------------------------------------
------------------------------------------------------------
------------------------------------------------------------
----------TGTGATGCCCTCAGATGTCCCGGGCCGCACACGTGCTACATTGATTAGCG
CAGTGCGCATACTTTCAATATGATACATTGGATTGGTGGTGAATTGTTGGCCCCGTCTAA
TACTGTCCTGTCTGAGAAGGCTGGGTAATCAATTGTAAG---TGGTTCCTACTCCCGTTG
AGCATTTTAATAATGGCCTCTCTACATCCCTAGTAAC---CCTAGTGCGATTGTAGTTGA
GCCTTGCCATTTATGCAAGTGTCAATTCTCAGTGGGGACAGACATTTGATAATTCTTTGT
CTCGTTCTTAACTAGGAATGCCTTGTACGGGTCTTGGTTCAACAGACCACCCGGAATACG
TCCCTGCCCTTTGTACACACCGCCCGTCGCTCTTACCGATGACTTTCCCTG---------
------------------------------------------------------------
--------------------------------------------
>AJ390562
------------------------------------------------------------
------------------------------------------------------------
------------------------------------------------------------
------------------------------------------------------------
------------------------------------------------------------
------------------------------------------------------------
------------------------------------------------------------
-------------------TTGCATGTATTTGTGATGGCGAGTGATCTA------ATCCC
TTAGGAAAACTTGGGCGACCGCTGTAATACTTCTCTTTAAAACAGAGGCAGGTTGCGGCA
ATAACAGGTCTGTGATGCCCTCAGATGTCCCGGGCCGCACACGTGCTACATTGATTAGCG
CAGTGCGCATACTTTCAATATGATACATTGGATTGGTGGTGAATTGTTGGCCCCGTCTAA
TACTGTCCTGTCTGAGAAGGCTGGGTAATCAATTGTAAGTGCTGGTTCCTACTCCCGTTG
AGCATTTTAATAATGGCCTCTCTACATCCCTAGTAAC---CCTAGTGCGATTGTAGTTGA
GCCTTGCCATTTATGCAAGTGTCAATTCTCAGTGGGGACAGACATTTGATAATTCTTTGT
CTCGTTCTTAACTAGGAATGCCTTGTACGGGTCTTGGTTCAACAGACCACCCGGAATACG
TCCCTGCCCTTTGTA-ACACCGCCCGTCGCTCTTACCGATGACTTTCCCT----------
------------------------------------------------------------
--------------------------------------------
>AJ390563
------------------------------------------------------------
------------------------------------------------------------
------------------------------------------------------------
------------------------------------------------------------
------------------------------------------------------------
------------------------------------------------------------
------------------------------------------------------------
------------------------------------------------------------
----------------------TGTAATACTTCTCTTTAAAACAGAGGCAGGTTGCGGCA
ATAACAGGTCTGTGATGCCCTCAGATGTCCCGGGCCGCACACGTGCTACATTGATTAGCG
CAGTGCGCATACTTTCAATATGATACATTGGATTGGTGGTGAATTGTTGGCCCCGTCTAA
TACTGTCCTGTCTGAGAAGGCTGGGTAATCAATTGTAAGTGCTGGTTCCTACTCCCGTTG
AGCATTTTAATAATGGCCTCTCTACATCCCTAGTAAC---CCTAGTGCGATTGTAGTTGA
GCCTTGCCATTTATGCAAGTGTCAATTCTCAGTGGGGACAGACATTTGATAATTCTTTGT
CTCGTTCTTAACTAGGAATGCCTTGTACGGGTCTTGGTTCAACAGACCACCCGGAATACG
TCCCTGCCCTTTG-----ACCGCCCGTCGCTCTTACCGATGACTTTCCCT----------
------------------------------------------------------------
--------------------------------------------
>LP13|Gsiphonifera
------------------------------------------------------------
------------------------------------------------------------
------------------------------------------------------------
------------------------------------------------------------
------------------------------------------------------------
------------------------------------------------------------
------------------------------------------------------------
------------------------------------------------------------
------------------------------------------------------------
----------------------AGATGTCCCGGGCCGCACACGTGCTACATTGATTAGCG
CAGTGCGCATACTTTCAATATGATACATTGGATTGGTGGTGAATTGTTGGCCCCGTCTAA
TACTGTCCTGTCTGAGAAGGCTGGGTAATCAATTGTAAGTGCTGGTTCCTACTCCCGTTG
AGCATTTTAATAATGGCCTCTCTACATCCCTAGTAAC---CCTAGTGCGATTGTAGTTGA
GCCTTGCCATTTATGCAAGTGTCAATTCTCAGTGGGGACAGACATTTGATAATTCTTTGT
CTCGTTCTTAACTAGGAATGCCTTGTACGGGTCTTGGTTCAACAGACCACCCGGAATACG
TCCCTGCCCTTTGT----------------------------------------------
------------------------------------------------------------
--------------------------------------------
>AJ390558
------------------------------------------------------------
------------------------------------------------------------
------------------------------------------------------------
------------------------------------------------------------
------------------------------------------------------------
------------------------------------------------------------
------------------------------------------------------------
------------------------------------------------------------
------------------------------------------------------------
------------------------------------------------------------
------------------------------------------------------------
------------------------------------------------------------
--------------------------TCCCTAGTAAC---CCTAGTGCGATTGTAGTTGA
GCCTTGCCATTTATGCAAGTGTCAATTCTCAGTGGGGACAGACATTTGATAATTCTTTGT
CTCGTTCTTAACTAGGAATGCCTTGTACGGGTCTTGGTTCAACAGACCACCCGGAATACG
TCCCTGCCCTTTGTACACACCGCCCGTCGCTCTTACCGATGACTTTCCCTGTGAGTTTGA
AGGACTGGTGGTTGCAT-------------------------------------------
--------------------------------------------
>3346|Gsiphonifera
------------------------------------------------------------
------------------------------------------------------------
------------------------------------------------------------
------------------------------------------------------------
------------------------------------------------------------
------------------------------------------------------------
----GACTTTCCCCGTAGGAAGGGATTGGCAATAATTGAATGTTCGCTTTCTA-TAGGTG
TGTATGATTAATCTCAAAATTACATGTATTTGTAGTGGCGAGTATAATT--TACTATCCT
ATAGGAAAACTCGGGCGACCGCTGTAATATTTCTCTTTAAAACAGAGGAAGATTGCGGCA
ATAACAGGTCTGTGATGCCCTCAGATGTCCCGGGC-------------------------
------------------------------------------------------------
------------------------------------------------------------
------------------------------------------------------------
------------------------------------------------------------
------------------------------------------------------------
------------------------------------------------------------
------------------------------------------------------------
--------------------------------------------
>AS303|Gsiphonifera
-----------------------CATGTGGCTTAATTTGACTCAACGCGGGGAATCTTAC
CGGGTCCGGACACACTGAGGATTGACAGAC-ATTGTCTTTTTGTCAAATTAAAAGACAAA
AGATAACAGATCTTTCATGATTATGTGATGGGTGGTGCATGGCCGTTCTTAGTTCGTGGA
GTGATCTGTCTGCTTAATTGCGTTTCAAATATATTTTATTATAT-ACGAGTCT-CAAAGG
AGTGGTTCATT---AACAGACAATCT----------ATCTTTGAGGTCTGGAATCTACTC
T-ATTTGGCTC-ATTGAACGC-ACGGACGTGATCGCGAGTCCTTGTTGAACTTC-GTATA
TATTGACTTTCCCCGTAGGAAGGGATTGGCAATAATTGAATGTTCGCTT-----------
------------------------------------------------------------
------------------------------------------------------------
------------------------------------------------------------
------------------------------------------------------------
------------------------------------------------------------
------------------------------------------------------------
------------------------------------------------------------
------------------------------------------------------------
------------------------------------------------------------
------------------------------------------------------------
--------------------------------------------
>153|Gsiphonifera
------------------------------------------------------------
------------------------------------------------------------
--------------------------------------ATGGCCGTTCTTAGTTCGTGGA
GTGATCTGTCTGCTTAATTGCGTTTCAAATATACTTT-TTTTACAACGAGTCTACAAAGG
AGTGGTTCAGTTACAACAGACAAT--TAATTCTTGTGTTTTGAACGTTTGGAATGTACTC
T-ATTTGGCTCAATTGAACGCAACGGACGTGATCGCAAGTCCTTGTTGAACTTCAGTATA
TATTGACTTTCCCCGTAGGAAGGGATTGCCAATAATTGAATGTTCGCTTTCTATTGG---
----TGTGTGATCTCAAAATTGCATGTATTTGTGATGGCGAGTGATCTA------ATCCC
TTAGGAAAACTTGGGCGACCGCTGTAATACTTCTCTTTAAAACAGAGGCAGGT-------
------------------------------------------------------------
------------------------------------------------------------
------------------------------------------------------------
------------------------------------------------------------
------------------------------------------------------------
------------------------------------------------------------
------------------------------------------------------------
------------------------------------------------------------
--------------------------------------------
>0624|Gsiphonifera
------------------------------------------------------------
------------------------------------------------------------
------------------------------------------------------------
-----------------TTGCGTTTCA-ATATACTTT-TTTTACAACGAGTCTACAAAGG
AGTGGTTCAGTTACAACAGACAAT--TAATTCTTGTGTTTTGAACGTTTGGAATGTACTC
T-ATTTGGCTCAATTGAACGCAACGGACGTGATCGCAAGTCCTTGTTGAACTTCAGTATA
TATTGACTTTCCCCGTAGGAAGGGATTGCCAATAATTGAATGTTCGCTTTCTATTGG---
----TGTGTGATCTCAAAATTGCATGTATTTGTGATGGCGAGTGATCTA------ATCCC
TTAGGAAAACTTGGGCGACCGCTGTAATACTTCTCTTTAAAACAGAGGCAGGTTGCGGCA
ATAACAGGTCTGTGATGCCCTCAGATGTCCCGGGCCGCA---------------------
------------------------------------------------------------
------------------------------------------------------------
------------------------------------------------------------
------------------------------------------------------------
------------------------------------------------------------
------------------------------------------------------------
------------------------------------------------------------
--------------------------------------------
>0698|Gsiphonifera
------------------------------------------------------------
------------------------------------------------------------
------------------------------------------------------------
-----------------TTGCGTTTCA-ATATACTTT-TTTTACAACGAGTCTACAAAGG
AGTGGTTCAGTTACAACAGACAAT--TAATTCTTGTGTTTTGAACGTTTGGAATGTACTC
T-ATTTGGCTCAATTGAACGCAACGGACGTGATCGCAAGTCCTTGTTGAACTTCAGTATA
TATTGACTTTCCCCGTAGGAAGGGATTGCCAATAATTGAATGTTCGCTTTCTATTGG---
----TGTGTGATCTCAAAATTGCATGTATTTGTGATGGCGAGTGATCTA------ATCCC
TTAGGAAAACTTGGGCGACCGCTGTAATACTTCTCTTTAAAACAGAGGCAGGTTGCGGCA
ATAACAGGTCTGTGATGCCCTCAGATGTCCCGGGCCGCA---------------------
------------------------------------------------------------
------------------------------------------------------------
------------------------------------------------------------
------------------------------------------------------------
------------------------------------------------------------
------------------------------------------------------------
------------------------------------------------------------
--------------------------------------------
>0719|Gsiphonifera
------------------------------------------------------------
------------------------------------------------------------
------------------------------------------------------------
-----------------TTGCGTTTCA-ATATACTTT-TTTTACAACGAGTCTACAAAGG
AGTGGTTCAGTTACAACAGACAAT--TAATTCTTGTGTTTTGAACGTTTGGAATGTACTC
T-ATTTGGCTCAATTGAACGCAACGGACGTGATCGCAAGTCCTTGTTGAACTTCAGTATA
TATTGACTTTCCCCGTAGGAAGGGATTGCCAATAATTGAATGTTCGCTTTCTATTGG---
----TGTGTGATCTCAAAATTGCATGTATTTGTGATGGCGAGTGATCTA------ATCCC
TTAGGAAAACTTGGGCGACCGCTGTAATACTTCTCTTTAAAACAGAGGCAGGTTGCGGCA
ATAACAGGTCTGTGATGCCCTCAGATGTCCCGGGCCGCA---------------------
------------------------------------------------------------
------------------------------------------------------------
------------------------------------------------------------
------------------------------------------------------------
------------------------------------------------------------
------------------------------------------------------------
------------------------------------------------------------
--------------------------------------------
>0796|Gsiphonifera
------------------------------------------------------------
------------------------------------------------------------
------------------------------------------------------------
-----------------TTGCGTTTCA-ATATACTTT-TTTTACAACGAGTCTACAAAGG
AGTGGTTCAGTTACAACAGACAAT--TAATTCTTGTGTTTTGAACGTTTGGAATGTACTC
T-ATTTGGCTCAATTGAACGCAACGGACGTGATCGCAAGTCCTTGTTGAACTTCAGTATA
TATTGACTTTCCCCGTAGGAAGGGATTGCCAATAATTGAATGTTCGCTTTCTATTGG---
----TGTGTGATCTCAAAATTGCATGTATTTGTGATGGCGAGTGATCTA------ATCCC
TTAGGAAAACTTGGGCGACCGCTGTAATACTTCTCTTTAAAACAGAGGCAGGTTGCGGCA
ATAACAGGTCTGTGATGCCCTCAGATGTCCCGGGCCGCA---------------------
------------------------------------------------------------
------------------------------------------------------------
------------------------------------------------------------
------------------------------------------------------------
------------------------------------------------------------
------------------------------------------------------------
------------------------------------------------------------
--------------------------------------------
>0812|Gsiphonifera
------------------------------------------------------------
------------------------------------------------------------
------------------------------------------------------------
-----------------TTGCGTTTCA-ATATACTTT-TTTTACAACGAGTCTACAAAGG
AGTGGTTCAGTTACAACAGACAAT--TAATTCTTGTGTTTTGAACGTTTGGAATGTACTC
T-ATTTGGCTCAATTGAACGCAACGGACGTGATCGCAAGTCCTTGTTGAACTTCAGTATA
TATTGACTTTCCCCGTAGGAAGGGATTGCCAATAATTGAATGTTCGCTTTCTATTGG---
----TGTGTGATCTCAAAATTGCATGTATTTGTGATGGCGAGTGATCTA------ATCCC
TTAGGAAAACTTGGGCGACCGCTGTAATACTTCTCTTTAAAACAGAGGCAGGTTGCGGCA
ATAACAGGTCTGTGATGCCCTCAGATGTCCCGGGCCGCA---------------------
------------------------------------------------------------
------------------------------------------------------------
------------------------------------------------------------
------------------------------------------------------------
------------------------------------------------------------
------------------------------------------------------------
------------------------------------------------------------
--------------------------------------------
>0851|Gsiphonifera
------------------------------------------------------------
------------------------------------------------------------
------------------------------------------------------------
-----------------TTGCGTTTCA-ATATACTTT-TTTTACAACGAGTCTACAAAGG
AGTGGTTCAGTTACAACAGACAAT--TAATTCTTGTGTTTTGAACGTTTGGAATGTACTC
T-ATTTGGCTCAATTGAACGCAACGGACGTGATCGCAAGTCCTTGTTGAACTTCAGTATA
TATTGACTTTCCCCGTAGGAAGGGATTGCCAATAATTGAATGTTCGCTTTCTATTGG---
----TGTGTGATCTCAAAATTGCATGTATTTGTGATGGCGAGTGATCTA------ATCCC
TTAGGAAAACTTGGGCGACCGCTGTAATACTTCTCTTTAAAACAGAGGCAGGTTGCGGCA
ATAACAGGTCTGTGATGCCCTCAGATGTCCCGGGCCGCA---------------------
------------------------------------------------------------
------------------------------------------------------------
------------------------------------------------------------
------------------------------------------------------------
------------------------------------------------------------
------------------------------------------------------------
------------------------------------------------------------
--------------------------------------------
>0852|Gsiphonifera
------------------------------------------------------------
------------------------------------------------------------
------------------------------------------------------------
-----------------TTGCGTTTCA-ATATACTTT-TTTTACAACGAGTCTACAAAGG
AGTGGTTCAGTTACAACAGACAAT--TAATTCTTGTGTTTTGAACGTTTGGAATGTACTC
T-ATTTGGCTCAATTGAACGCAACGGACGTGATCGCAAGTCCTTGTTGAACTTCAGTATA
TATTGACTTTCCCCGTAGGAAGGGATTGCCAATAATTGAATGTTCGCTTTCTATTGG---
----TGTGTGATCTCAAAATTGCATGTATTTGTGATGGCGAGTGATCTA------ATCCC
TTAGGAAAACTTGGGCGACCGCTGTAATACTTCTCTTTAAAACAGAGGCAGGTTGCGGCA
ATAACAGGTCTGTGATGCCCTCAGATGTCCCGGGCCGCA---------------------
------------------------------------------------------------
------------------------------------------------------------
------------------------------------------------------------
------------------------------------------------------------
------------------------------------------------------------
------------------------------------------------------------
------------------------------------------------------------
--------------------------------------------
>0855|Gsiphonifera
------------------------------------------------------------
------------------------------------------------------------
------------------------------------------------------------
-----------------TTGCGTTTCA-ATATACTTT-TTTTACAACGAGTCTACAAAGG
AGTGGTTCAGTTACAACAGACAAT--TAATTCTTGTGTTTTGAACGTTTGGAATGTACTC
T-ATTTGGCTCAATTGAACGCAACGGACGTGATCGCAAGTCCTTGTTGAACTTCAGTATA
TATTGACTTTCCCCGTAGGAAGGGATTGCCAATAATTGAATGTTCGCTTTCTATTGG---
----TGTGTGATCTCAAAATTGCATGTATTTGTGATGGCGAGTGATCTA------ATCCC
TTAGGAAAACTTGGGCGACCGCTGTAATACTTCTCTTTAAAACAGAGGCAGGTTGCGGCA
ATAACAGGTCTGTGATGCCCTCAGATGTCCCGGGCCGCA---------------------
------------------------------------------------------------
------------------------------------------------------------
------------------------------------------------------------
------------------------------------------------------------
------------------------------------------------------------
------------------------------------------------------------
------------------------------------------------------------
--------------------------------------------
>0863|Gsiphonifera
------------------------------------------------------------
------------------------------------------------------------
------------------------------------------------------------
-----------------TTGCGTTTCA-ATATACTTT-TTTTACAACGAGTCTACAAAGG
AGTGGTTCAGTTACAACAGACAAT--TAATTCTTGTGTTTTGAACGTTTGGAATGTACTC
T-ATTTGGCTCAATTGAACGCAACGGACGTGATCGCAAGTCCTTGTTGAACTTCAGTATA
TATTGACTTTCCCCGTAGGAAGGGATTGCCAATAATTGAATGTTCGCTTTCTATTGG---
----TGTGTGATCTCAAAATTGCATGTATTTGTGATGGCGAGTGATCTA------ATCCC
TTAGGAAAACTTGGGCGACCGCTGTAATACTTCTCTTTAAAACAGAGGCAGGTTGCGGCA
ATAACAGGTCTGTGATGCCCTCAGATGTCCCGGGCCGCA---------------------
------------------------------------------------------------
------------------------------------------------------------
------------------------------------------------------------
------------------------------------------------------------
------------------------------------------------------------
------------------------------------------------------------
------------------------------------------------------------
--------------------------------------------
>1336|Gsiphonifera
------------------------------------------------------------
------------------------------------------------------------
------------------------------------------------------------
-----------------TTGCGTTTCA-ATATACTTT-TTTTACAACGAGTCTACAAAGG
AGTGGTTCAGTTACAACAGACAAT--TAATTCTTGTGTTTTGAACGTTTGGAATGTACTC
T-ATTTGGCTCAATTGAACGCAACGGACGTGATCGCAAGTCCTTGTTGAACTTCAGTATA
TATTGACTTTCCCCGTAGGAAGGGATTGCCAATAATTGAATGTTCGCTTTCTATTGG---
----TGTGTGATCTCAAAATTGCATGTATTTGTGATGGCGAGTGATCTA------ATCCC
TTAGGAAAACTTGGGCGACCGCTGTAATACTTCTCTTTAAAACAGAGGCAGGTTGCGGCA
ATAACAGGTCTGTGATGCCCTCAGATGTCCCGGGCCGCA---------------------
------------------------------------------------------------
------------------------------------------------------------
------------------------------------------------------------
------------------------------------------------------------
------------------------------------------------------------
------------------------------------------------------------
------------------------------------------------------------
--------------------------------------------
>2080|Gsiphonifera
------------------------------------------------------------
------------------------------------------------------------
------------------------------------------------------------
-----------------TTGCGTTTCA-ATATACTTT-TTTTACAACGAGTCTACAAAGG
AGTGGTTCAGTTACAACAGACAAT--TAATTCTTGTGTTTTGAACGTTTGGAATGTACTC
T-ATTTGGCTCAATTGAACGCAACGGACGTGATCGCAAGTCCTTGTTGAACTTCAGTATA
TATTGACTTTCCCCGTAGGAAGGGATTGCCAATAATTGAATGTTCGCTTTCTATTGG---
----TGTGTGATCTCAAAATTGCATGTATTTGTGATGGCGAGTGATCTA------ATCCC
TTAGGAAAACTTGGGCGACCGCTGTAATACTTCTCTTTAAAACAGAGGCAGGTTGCGGCA
ATAACAGGTCTGTGATGCCCTCAGATGTCCCGGGCCGCA---------------------
------------------------------------------------------------
------------------------------------------------------------
------------------------------------------------------------
------------------------------------------------------------
------------------------------------------------------------
------------------------------------------------------------
------------------------------------------------------------
--------------------------------------------
>8404|Gsiphonifera
------------------------------------------------------------
------------------------------------------------------------
------------------------------------------------------------
-----------------TTGCGTTTCA-ATATACTTT-TTTTACAACGAGTCTACAAAGG
AGTGGTTCAGTTACAACAGACAAT--TAATTCTTGTGTTTTGAACGTTTGGAATGTACTC
T-ATTTGGCTCAATTGAACGCAACGGACGTGATCGCAAGTCCTTGTTGAACTTCAGTATA
TATTGACTTTCCCCGTAGGAAGGGATTGCCAATAATTGAATGTTCGCTTTCTATTGG---
----TGTGTGATCTCAAAATTGCATGTATTTGTGATGGCGAGTGATCTA------ATCCC
TTAGGAAAACTTGGGCGACCGCTGTAATACTTCTCTTTAAAACAGAGGCAGGTTGCGGCA
ATAACAGGTCTGTGATGCCCTCAGATGTCCCGGGCCGCA---------------------
------------------------------------------------------------
------------------------------------------------------------
------------------------------------------------------------
------------------------------------------------------------
------------------------------------------------------------
------------------------------------------------------------
------------------------------------------------------------
--------------------------------------------
>0733|Gsiphonifera
------------------------------------------------------------
------------------------------------------------------------
------------------------------------------------------------
-----------------TTGCGTTTCA-ATATACTTT-TTTTACAACGAGTCTACAAAGG
AGTGGTTCAGTTACAACAGACAAT--TAATTCTTGTGTTTTGAACGTTTGGAATGTACTC
T-ATTTGGCTCAATTGAACGCAACGGACGTGATCGCAAGTCCTTGTTGAACTTCAGTATA
TATTGACTTTCCCCGTAGGAAGGGATTGCCAATAATTGAATGTTCGCTTTCTATTGG---
----TGTGTGATCTCAAAATTGCATGTATTTGTGATGGCGAGTGATCTA------ATCCC
TTAGGAAAACTTGGGCGACCGCTGTAATACTTCTCTTTAAAACAGAGGCAGGTTGCGGCA
ATAACAGGTCTGTGATGCCCTCAGATGTCCCGGGCCGC----------------------
------------------------------------------------------------
------------------------------------------------------------
------------------------------------------------------------
------------------------------------------------------------
------------------------------------------------------------
------------------------------------------------------------
------------------------------------------------------------
--------------------------------------------
>0752|Gsiphonifera
------------------------------------------------------------
------------------------------------------------------------
------------------------------------------------------------
-----------------TTGCGTTTCA-ATATACTTT-TTTTACAACGAGTCTACAAAGG
AGTGGTTCAGTTACAACAGACAAT--TAATTCTTGTGTTTTGAACGTTTGGAATGTACTC
T-ATTTGGCTCAATTGAACGCAACGGACGTGATCGCAAGTCCTTGTTGAACTTCAGTATA
TATTGACTTTCCCCGTAGGAAGGGATTGCCAATAATTGAATGTTCGCTTTCTATTGG---
----TGTGTGATCTCAAAATTGCATGTATTTGTGATGGCGAGTGATCTA------ATCCC
TTAGGAAAACTTGGGCGACCGCTGTAATACTTCTCTTTAAAACAGAGGCAGGTTGCGGCA
ATAACAGGTCTGTGATGCCCTCAGATGTCCCGGGCCGC----------------------
------------------------------------------------------------
------------------------------------------------------------
------------------------------------------------------------
------------------------------------------------------------
------------------------------------------------------------
------------------------------------------------------------
------------------------------------------------------------
--------------------------------------------
>2155|Gsiphonifera
------------------------------------------------------------
------------------------------------------------------------
------------------------------------------------------------
-----------------TTGCGTTTCA-ATATACTTT-TTTTACAACGAGTCTACAAAGG
AGTGGTTCAGTTACAACAGACAAT--TAATTCTTGTGTTTTGAACGTTTGGAATGTACTC
T-ATTTGGCTCAATTGAACGCAACGGACGTGATCGCAAGTCCTTGTTGAACTTCAGTATA
TATTGACTTTCCCCGTAGGAAGGGATTGCCAATAATTGAATGTTCGCTTTCTATTGG---
----TGTGTGATCTCAAAATTGCATGTATTTGTGATGGCGAGTGATCTA------ATCCC
TTAGGAAAACTTGGGCGACCGCTGTAATACTTCTCTTTAAAACAGAGGCAGGTTGCGGCA
ATAACAGGTCTGTGATGCCCTCAGATGTCCCGGGCCGC----------------------
------------------------------------------------------------
------------------------------------------------------------
------------------------------------------------------------
------------------------------------------------------------
------------------------------------------------------------
------------------------------------------------------------
------------------------------------------------------------
--------------------------------------------
>2160|Gsiphonifera
------------------------------------------------------------
------------------------------------------------------------
------------------------------------------------------------
-----------------TTGCGTTTCA-ATATACTTT-TTTTACAACGAGTCTACAAAGG
AGTGGTTCAGTTACAACAGACAAT--TAATTCTTGTGTTTTGAACGTTTGGAATGTACTC
T-ATTTGGCTCAATTGAACGCAACGGACGTGATCGCAAGTCCTTGTTGAACTTCAGTATA
TATTGACTTTCCCCGTAGGAAGGGATTGCCAATAATTGAATGTTCGCTTTCTATTGG---
----TGTGTGATCTCAAAATTGCATGTATTTGTGATGGCGAGTGATCTA------ATCCC
TTAGGAAAACTTGGGCGACCGCTGTAATACTTCTCTTTAAAACAGAGGCAGGTTGCGGCA
ATAACAGGTCTGTGATGCCCTCAGATGTCCCGGGCCGC----------------------
------------------------------------------------------------
------------------------------------------------------------
------------------------------------------------------------
------------------------------------------------------------
------------------------------------------------------------
------------------------------------------------------------
------------------------------------------------------------
--------------------------------------------
>2186|Gsiphonifera
------------------------------------------------------------
------------------------------------------------------------
------------------------------------------------------------
-----------------TTGCGTTTCA-ATATACTTT-TTTTACAACGAGTCTACAAAGG
AGTGGTTCAGTTACAACAGACAAT--TAATTCTTGTGTTTTGAACGTTTGGAATGTACTC
T-ATTTGGCTCAATTGAACGCAACGGACGTGATCGCAAGTCCTTGTTGAACTTCAGTATA
TATTGACTTTCCCCGTAGGAAGGGATTGCCAATAATTGAATGTTCGCTTTCTATTGG---
----TGTGTGATCTCAAAATTGCATGTATTTGTGATGGCGAGTGATCTA------ATCCC
TTAGGAAAACTTGGGCGACCGCTGTAATACTTCTCTTTAAAACAGAGGCAGGTTGCGGCA
ATAACAGGTCTGTGATGCCCTCAGATGTCCCGGGCCGC----------------------
------------------------------------------------------------
------------------------------------------------------------
------------------------------------------------------------
------------------------------------------------------------
------------------------------------------------------------
------------------------------------------------------------
------------------------------------------------------------
--------------------------------------------
>2194|Gsiphonifera
------------------------------------------------------------
------------------------------------------------------------
------------------------------------------------------------
-----------------TTGCGTTTCA-ATATACTTT-TTTTACAACGAGTCTACAAAGG
AGTGGTTCAGTTACAACAGACAAT--TAATTCTTGTGTTTTGAACGTTTGGAATGTACTC
T-ATTTGGCTCAATTGAACGCAACGGACGTGATCGCAAGTCCTTGTTGAACTTCAGTATA
TATTGACTTTCCCCGTAGGAAGGGATTGCCAATAATTGAATGTTCGCTTTCTATTGG---
----TGTGTGATCTCAAAATTGCATGTATTTGTGATGGCGAGTGATCTA------ATCCC
TTAGGAAAACTTGGGCGACCGCTGTAATACTTCTCTTTAAAACAGAGGCAGGTTGCGGCA
ATAACAGGTCTGTGATGCCCTCAGATGTCCCGGGCCGC----------------------
------------------------------------------------------------
------------------------------------------------------------
------------------------------------------------------------
------------------------------------------------------------
------------------------------------------------------------
------------------------------------------------------------
------------------------------------------------------------
--------------------------------------------
>2222|Gsiphonifera
------------------------------------------------------------
------------------------------------------------------------
------------------------------------------------------------
-----------------TTGCGTTTCA-ATATACTTT-TTTTACAACGAGTCTACAAAGG
AGTGGTTCAGTTACAACAGACAAT--TAATTCTTGTGTTTTGAACGTTTGGAATGTACTC
T-ATTTGGCTCAATTGAACGCAACGGACGTGATCGCAAGTCCTTGTTGAACTTCAGTATA
TATTGACTTTCCCCGTAGGAAGGGATTGCCAATAATTGAATGTTCGCTTTCTATTGG---
----TGTGTGATCTCAAAATTGCATGTATTTGTGATGGCGAGTGATCTA------ATCCC
TTAGGAAAACTTGGGCGACCGCTGTAATACTTCTCTTTAAAACAGAGGCAGGTTGCGGCA
ATAACAGGTCTGTGATGCCCTCAGATGTCCCGGGCCGC----------------------
------------------------------------------------------------
------------------------------------------------------------
------------------------------------------------------------
------------------------------------------------------------
------------------------------------------------------------
------------------------------------------------------------
------------------------------------------------------------
--------------------------------------------
>0742|Gsiphonifera
------------------------------------------------------------
------------------------------------------------------------
------------------------------------------------------------
------------------TGCGTTTCA-ATATACTTT-TTTTACAACGAGTCTACAAAGG
AGTGGTTCAGTTACAACAGACAAT--TAATTCTTGTGTTTTGAACGTTTGGAATGTACTC
T-ATTTGGCTCAATTGAACGCAACGGACGTGATCGCAAGTCCTTGTTGAACTTCAGTATA
TATTGACTTTCCCCGTAGGAAGGGATTGCCAATAATTGAATGTTCGCTTTCTATTGG---
----TGTGTGATCTCAAAATTGCATGTATTTGTGATGGCGAGTGATCTA------ATCCC
TTAGGAAAACTTGGGCGACCGCTGTAATACTTCTCTTTAAAACAGAGGCAGGTTGCGGCA
ATAACAGGTCTGTGATGCCCTCAGATGTCCCGGGCCGC----------------------
------------------------------------------------------------
------------------------------------------------------------
------------------------------------------------------------
------------------------------------------------------------
------------------------------------------------------------
------------------------------------------------------------
------------------------------------------------------------
--------------------------------------------
>2300|Gsiphonifera
------------------------------------------------------------
------------------------------------------------------------
------------------------------------------------------------
------------------------------ATACTTT-TTTTACAACGAGTCTACAAAGG
AGTGGTTCAGTTACAACAGACAAT--TAATTCTTGTGTTTTGAACGTTTGGAATGTACTC
T-ATTTGGCTCAATTGAACGCAACGGACGTGATCGCAAGTCCTTGTTGAACTTCAGTATA
TATTGACTTTCCCCGTAGGAAGGGATTGCCAATAATTGAATGTTCGCTTTCTATTGG---
----TGTGTGATCTCAAAATTGCATGTATTTGTGATGGCGAGTGATCTA------ATCCC
TTAGGAAAACTTGGGCGACCGCTGTAATACTTCTCTTTAAAACAGAGGCAGGTTGCGGCA
ATAACAGGTCTGTGATGCCCTCAGATGTCCCGGGCCGCA---------------------
------------------------------------------------------------
------------------------------------------------------------
------------------------------------------------------------
------------------------------------------------------------
------------------------------------------------------------
------------------------------------------------------------
------------------------------------------------------------
--------------------------------------------
>6952|Gsiphonifera
------------------------------------------------------------
------------------------------------------------------------
------------------------------------------------------------
----------------ATTGCGTTTCAAATATACTTT-TTTTACAACGAGTCTACAAAGG
AGTGGTTCAGTTACAACAGACAAT--TAATTCTTGTGTTTTGAACGTTTGGAATGTACTC
T-ATTTGGCTCAATTGAACGCAACGGACGTGATCGCAAGTCCTTGTTGAACTTCAGTATA
TATTGACTTTCCCCGTAGGAAGGGATTGCCAATAATTGAATGTTCGCTTTCTATTGG---
----TGTGTGATCTCAAAATTGCATGTATTTGTGATGGCGAGTGATCTA------ATCCC
TTAGGAAAACTTGGGCGACCGCTGTAATACTTCTCTTTAAAACAGAGGCAGGTTGCGGCA
ATAACAGGTCTGTGATGCCCTCAGATGTCCCGGGCCGCA---------------------
------------------------------------------------------------
------------------------------------------------------------
------------------------------------------------------------
------------------------------------------------------------
------------------------------------------------------------
------------------------------------------------------------
------------------------------------------------------------
--------------------------------------------
>2537|Gsiphonifera
------------------------------------------------------------
------------------------------------------------------------
------------------------------------------------------------
--------------------------------ACTTT-TTTTACAACGAGTCTACAAAGG
AGTGGTTCAGTTACAACAGACAAT--TAATTCTTGTGTTTTGAACGTTTGGAATGTACTC
T-ATTTGGCTCAATTGAACGCAACGGACGTGATCGCAAGTCCTTGTTGAACTTCAGTATA
TATTGACTTTCCCCGTAGGAAGGGATTGCCAATAATTGAATGTTCGCTTTCTATTGG---
----TGTGTGATCTCAAAATTGCATGTATTTGTGATGGCGAGTGATCTA------ATCCC
TTAGGAAAACTTGGGCGACCGCTGTAATACTTCTCTTTAAAACAGAGGCAGGTTGCGGCA
ATAACAGGTCTGTGATGCCCTCAGATGTCCCGGGCCGCA---------------------
------------------------------------------------------------
------------------------------------------------------------
------------------------------------------------------------
------------------------------------------------------------
------------------------------------------------------------
------------------------------------------------------------
------------------------------------------------------------
--------------------------------------------
>2297|Gsiphonifera
------------------------------------------------------------
------------------------------------------------------------
------------------------------------------------------------
----------------------------ATATACTTT-TTTTACAACGAGTCTACAAAGG
AGTGGTTCAGTTACAACAGACAAT--TAATTCTTGTGTTTTGAACGTTTGGAATGTACTC
T-ATTTGGCTCAATTGAACGCAACGGACGTGATCGCAAGTCCTTGTTGAACTTCAGTATA
TATTGACTTTCCCCGTAGGAAGGGATTGCCAATAATTGAATGTTCGCTTTCTATTGG---
----TGTGTGATCTCAAAATTGCATGTATTTGTGATGGCGAGTGATCTA------ATCCC
TTAGGAAAACTTGGGCGACCGCTGTAATACTTCTCTTTAAAACAGAGGCAGGTTGCGGCA
ATAACAGGTCTGTGATGCCCTCAGATGTCCCGGG--------------------------
------------------------------------------------------------
------------------------------------------------------------
------------------------------------------------------------
------------------------------------------------------------
------------------------------------------------------------
------------------------------------------------------------
------------------------------------------------------------
--------------------------------------------
>2184|Gsiphonifera
------------------------------------------------------------
------------------------------------------------------------
------------------------------------------------------------
-----------------TTGCGTTTCA-ATATACTTT-TTTTACAA---GTCTACAAAGG
AGTGGTTCAGTTACAACAGACAAT--TAATTCTTGTGTTTTGAACGTTTGGAATGTACTC
T-ATTTGGCTCAATTGAACGCAACGGACGTGATCGCAAGTCCTTGT---ACTTCAGTATA
TATTGACTTTCCCCGTAGGAAGGGATTGCCAATAATTGAATGTTCGCTTTCTATTGG---
----TGTGTGATCTCAAAATTGCATGTATTTGTGATGGCGAGTGATCTA------ATCCC
TTAGGAAAACTTGGGCGACCGCTGTAATACTTCTCTTTAAAACAGAGGCAGGTTGCGGCA
ATAACAGGTCTGTGATGCCCTCAGATGTCCCGGGCCGC----------------------
------------------------------------------------------------
------------------------------------------------------------
------------------------------------------------------------
------------------------------------------------------------
------------------------------------------------------------
------------------------------------------------------------
------------------------------------------------------------
--------------------------------------------
>6877|Gsiphonifera
------------------------------------------------------------
------------------------------------------------------------
------------------------------------------------------------
----------------ATTGCGTTTCA-ATATACTTT-TTTTACAACGAGTCTACAAAGG
AGTGGTTCAGTTACAACAGACAAT--TAATTCTTGTGTTTTGAACGTTTGGAATGTACTC
T-ATTTGGCTCAATTGAACGCAACGGACGTGATCGCAAGTCCTTGTTGAACTTCAGTATA
TATTGACTTTCCCCGTAGGAAGGGATTGCCAATAATTGAATGTTCGCTTTCTATTGG---
----TGTGTGATCTCAAAATTGCATGTATTTGTGATGGCGAGTGATCTA------ATCCC
TTAGGAAAACTTGGGCGACCGCTGTAATACTTCTCTTTAAAACAGAGGCAGGTTGCGGCA
ATAACAGGTCTGTGATGCCCTCAGATGT--------------------------------
------------------------------------------------------------
------------------------------------------------------------
------------------------------------------------------------
------------------------------------------------------------
------------------------------------------------------------
------------------------------------------------------------
------------------------------------------------------------
--------------------------------------------
>0856|Gsiphonifera
------------------------------------------------------------
------------------------------------------------------------
------------------------------------------------------------
-----------------TTGCGTTTCA-ATATACTTT-TTTTACAACGAGTCTACAAAGG
AGTGGTTC---TACAACAGACAAT--TAATTCTTGTGTTTTGAACGTTTGGAATGTACTC
T-ATTTGGCTCAATTGAACGCAACGGACGTGATCGCAAGTCCTTGTTGAACTTC---ATA
TATTGACTTTCCCCGTAGGAA---ATTGCCAATAATTGAATGTTCGCTTT---TTGG---
----TGTGTGATCTCAAAATTGCATGTATTTGTGATGGCGAGTGATCTA------ATCCC
TTA--AAAACTTGGGCGACCGCTGTAATACTTCTCTTTAAAACAGAGGCAGGTTGCGGCA
ATAACAGGTCTGTGATGCCCTCAGATGTCCCGGGCCGCA---------------------
------------------------------------------------------------
------------------------------------------------------------
------------------------------------------------------------
------------------------------------------------------------
------------------------------------------------------------
------------------------------------------------------------
------------------------------------------------------------
--------------------------------------------
>AJ251213
------------------------------------------------------------
-CCGGACATACTGAGGATTGACAGACATCACCACGTCTTTTTGTCCTTAAAAAGACAAAA
GATAACAGATCTTTCATGATTATGTGGTGGGTGGTGCATGGCCGTTCTTAGTTCGTGGAG
TGATCTGTCTGCTTAATTGCGTTTCAAATGTATTTTTGATTTCTCAAACGAGTCTACGAA
GATGTCTATTCATAACAAGCACTTCATTTATGATTTGTTTGGAATACGACTCTTTCGGCT
CAATTGAACGCAACGGACGTGATTGCAAGTCCTTGTTGAACTTCTATACATATCATTTAC
ATTCTTAACTGAGTGTATCTAAGATAATAGAGTTCGCTTTCTATTGGTGACGGGATCTCC
AATCACTTTCGAGTGAGAGTGAGTGATCTAATCCTTTA-GGAAAACTCGGGCGACCGCTG
TAATACTTTCTTTTTAAAACAGAGGAAGATTGCGGCAATAACAGGTCTGTGATGCCCTCA
GATGTCCCGGGCCGCACACGTGCTACATTGATTAGCGCAGTGCGCATACTTTCAATATGA
TACATTGGTTTTGGTAGTAAGCTATTCATCTGATGGATATGCTACTCTCCATACCAATAC
TATCTAGTCTGAAAAGACTGGGTAATCTATTGTAAGTGCTGGTTCCTCTTCCCGTTGAGC
ATTTTAATAATGGTCTCTCTACGTCCCTAGTATATTCTAGTGCGATTGTAGTTGAGTCTG
CCATTTATGCAAGTGTCAATTCTCAGTGGGGACAGACATTTGATAATTCTTTGTCTCGTT
CTTAACTAGGAATGCCTTGTACGGGTCTTGGTTCAACAGACCACCCGGAATACGTCCCTG
CCCTTTGTACACACCGCCCGTCGCTCTTACCGATGAATTTCACTGTGAGTTCAATGGACC
GATTTTTTCCCTTTGGAAATTTGGTCAAACAGTGAGATTTAAAGGAAA------------
-------------
>AJ390580
------------------------------------------------------------
------------------------------------------------------------
------------------------------------------------------------
------------------------------------------------------------
------------------------------------------------------------
----------------ACGTGATTGCAAGTCCTTGTTGAACTTCTATACATATCATTTAC
ATTCTTAACTGAGTGTATCTAAGATAATAGAGTTCGCTTTCTATTGGTGACGGGATCTCC
AATCACTTTCGAGTGAGAGTGAGTGATCTAATCCTTTA-GGAAAACTCGGGCGACCGCTG
TAATACTTTCTTTTTAAAACAGAGGAAGATTGCGGCAATAACAGGTCTGTGATGCCCTCA
GATGTCCCGGGCCGCACACGTGCTACATTGATTAGCGCAGTGCGCATACTTTCAATATGA
TACATTGGTTTTGGTAGTAAGCTATTCATCTGATGGATATGCTACTCTCCATACCAATAC
TATCTAGTCTGAAAAGACTGGGTAATCTATTGTAAGTGCTGGTTCCTCTTCCCGTTGAGC
ATTTTAATAATGGTCTCTCTACGTCCCTAGTATATTCTAGTGCGATTGTAGTTGAGTCTG
CCATTTATGCAAGTGTCAATTCTCAGTGGGGACAGACATTTGATAATTCTTTGTCTCGTT
CTTAACTAGGAATGCCTTGTACGGGTCTTGGTTCAACAGACCACCCGGAATACGTCCCTG
CCCTTTGTACACACCGCCCGTCGCTCTTACCGATGAATTTCACTGTGAGTTCAATGGACC
GATTTTTTCCCTTTG---------------------------------------------
-------------
>AJ390578
------------------------------------------------------------
------------------------------------------------------------
------------------------------------------------------------
------------------------------------------------------------
------------------------------------------------------------
----------------ACGTGATTGCAAGTCCTTGTTGAACTTCTATACATATCATTTAC
ATTCTTAACTGAGTGTATCTAAGATAATAGAGTTCGCTTTCTATTGGTGACGGGATCTCC
AATCACTTTCGAGTGAGAGTGAGTGATCTAATCCTTTA-GGAAAACTCGGGCGACCGCTG
TAATACTTTCTTTTTAAAACAGAGGAAGATTGCGGCAATAACAGGTCTGTGATGCCCTCA
GATGTCCCGGGCCGCACACGTGCTACATTGATTAGCGCAGTGCGCATACTTTCAATATGA
TACATTGGTTTTGGTAGTAAGCTATTCATCTGATGGATATGCTACTCTCCATACCAATAC
TATCTAGTCTGAAAAGACTGGGTAATCTATTGTAAGTGCTGGTTCCTCTTCCCGTTGAGC
ATTTTAATAATGGTCTCTCTACGTCCCTAGTATATTCTAGTGCGATTGTAGTTGAGTCTG
CCATTTATGCAAGTGTCAATTCTCAGTGGGGACAGACATTTGATAATTCTTTGTCTCGTT
CTTAACTAGGAATGCCTTGTACGGGTCTTGGTTCAACAGACCACCCGGAATACGTCCCTG
CCCTTTGTACACACCGCCCGTCGCTCTTACCGATGAATTTCACTGTGAGTTCAATGGACC
GATTTTTTCCCTTTG---------------------------------------------
-------------
>P11|Gsiphonifera
GCACCACAAGAGCGTGGAGCATGTGGCTTAATTTGACTCAACGCGGGGAATCTTACCGGG
TCCGGACATACTGAGGATTGACAGACATCACCACGTCTTTTTGTCCTTAAAAAGACAAAA
GATAACAGATCTTTCATGATTATGTGGTGGGTGGTGCATGGCCGTTCTTAGTTCGTGGAG
TGATCTGTCTGCTTAATTGCGTTTCAAATGTATTTTTGATTTCTCAAACGAGTCTACGAA
GATGTCTATTCATAACAAGCACTTCATTTATGATTTGTTTGGAATACGACTCTTTCGGCT
CAATTGAACGCAACGGACGTGATTGCAAGTCCTTGTTGAACTTCTATACATATCATTTAC
ATTCTTAACTGAGTGTATCTAAGATAATAGAGTTCGCTTTCTATTGGTGACGGGATCTCC
AATCACTTTCGAGTGAGAGTGAGTGATCTAATCCTTTA-GGAAAACTCGGGCGACCGCTG
TAATACTTTCTTTTTAAAACAGAGGAAGATTGCGGCAATAACAGGTCTGTGATGCCCTCA
GATGTCCCGGGCCGCACACGTGCTACATTGATTAGCGCAGTGCGCATACTTTCAATATGA
TACATTGGTTTTGGTAGTAAGCTATTCATCTGATGGATATGCTACTCTCCATACCAATAC
TATCTAGTCTGAAAAGACTGGGTAATCTATTGTAAGTGCTGGTTCCTCTTCCCGTTGAGC
ATTTTAATAATGGTCTCTCTACGTCCCTAGTATATTCTAGTGCGATTGTAGTTGAGTCTG
CCATTTATGCAAGTGTCAATTCTCAGTGGGGACAGACATTTGATAATTCTTTGTCTCGTT
CTTAACTAGGAATGCCTTGTACGGGTCTTGGTTCAACAGACCACCCGGAATACGTCCCTG
CCCTTTGTACACACCGCCCGTCGCTCTTACCGATGAATTTCACTGTGAGTTCAATGGACC
GATTTTTTCCCTTTGGAAATTTGGTCAAACAGTGAGATTTAAAGGAAAGAGAAGTCGTAA
CAAGGCATCCGTA
>2637|Gsiphonifera
------------------------------------------------------------
------------------------------------------------------------
------------------------------------------------------------
------------------------------------------------------------
------------------------------------------------------------
------------------------------------------------------------
------------------------------------------------------------
------------------------------------------------------------
------------------------------TGCGGCAATAACAGGTCTGTGATGCCCTCA
GATGTCCCGGGCCGCACACGTGCTACATTGATTAGCGCAGTGCGCATACTTTCAATATGA
TACATTGGTTTTGGTAGTAAGCTATTCATCTGATGGATATGCTACTCTCCATACCAATAC
TATCTAGTCTGAAAAGACTGGGTAATCTATTGTAAGTGCTGGTTCCTCTTCCCGTTGAGC
ATTTTAATAATGGTCTCTCTACGTCCCTAGTATATTCTAGTGCGATTGTAGTTGAGTCTG
CCATTTATGCAAGTGTCAATTCTCAGTGGGGACAGACATTTGATAATTCTTTGTCTCGTT
CTTAACTAGGAATGCCTTGTACGGGTCTTGGTTCAACAGACCACCCGGAATACGTCCCTG
CCCTTTGTACACACCGCCCGTCGCTCTTAC------------------------------
------------------------------------------------------------
-------------
>2303|Gsiphonifera
------------------------------------------------------------
----------------------------------------------------AGACAAAA
GATAACAGATCTTTCATGATTATGTGGTGGGTGGTGCATGGCCGTTCTTAGTTCGTGGAG
TGATCTGTCTGCTTAATTGCGTTTCAAATGTATTTTTGATTTCTCAAACGAGTCTACGAA
GATGTCTATTCATAACAAGCACTTCATTTATGATTTGTTTGGAATACGACTCTTTCGGCT
CAATTGAACGCAACGGACGTGATTGCAAGTCCTTGTTGAACTTCTATACATATCATTTAC
ATTCTTAACTGAGTGTATCTAAGATAATAGAGTTCGCTTTCTATTGGTGACGGGATCTCC
AATCACTTTCGAGTGAGAGTGAGTGATCTAATCCTTTA-GGAAAACTCGGGCGACCGCTG
TAATACTTTCTTTTTAAAACAGAGGAAGATTGCGGCAATAACAGGTCTGTGATGCCCTCA
GATGTCCCGGGCCGCACACGTGCTACATTGATTAGCGCAGTGCGCATACTTTCAATATGA
TACATTGGTTTTGGTAGTAAGCTATTCATCTGATGGATATGCTACTCTCCATACCAATAC
TATCTAGTCTGAAAAGACTGGGTAATCTATTGTAAGTGCTGGTTCCTCTTCCCGTTGAGC
ATTTTAATAATGGTCTCTCTACGTCCCTAGTATATTCTAGTGCGATTGTAGTTGAGTCTG
CCATTTATGCAAGTGTCAATTCTCAGTGGGGACAGACATTTGATAATTCTTTGTCTCGTT
CTTAACTAGGAATGCCTTGTACGGGTCTTGGTTCAACAGACCACCCGGAATACGTCCCTG
CCCTTTGTACACACCGCCCGTCGCTCTTACCGATGAATTTCACTGTGAGTTCAATGGACC
GATTTTTTCCCTTTGGAAATTTGGTCAAACAGTGAGATTTAAAGGAAAGAGAAGTCGTA-
-------------
>16|Gsiphonifera
----------------------------------------ACGCGGGGAATCTTACCGGG
TCCGGACATACTGAGGATTGACAGACATCACCACGTCTTTTTGTCCTTAAAAAGACAAAA
GATAACAGATCTTTCATGATTATGTGGTGGGTGGTGCATGGCCGTTCTTAGTTCGTGGAG
TGATCTGTCTGCTTAATTGCGTTTCAAATGTATTTTTGATTTATCAAACGAGTCTACGAA
GATGTCTATTCAT-ACAAGCACTTCATTTATGATTTGTTTGGAATACGACTCTTTCGGCT
CAATTGAACGCAACGGACGTGATTGCAAGTCCTTGTTGAACTTCTGTATATATCATTTAC
ATTCTTAACTGAGTGTATCTAAGATAATAGAGTTCGCTTTCTATTGGTGACGGGATCTCC
AATCACTTTCGAGTGAGAGTGAGTGATCTAATCCTTTA-GGAAAACTCGGGCGACCGCTG
TAATACTTTCTTTTTAAAACAGAGGAAGATTGCGGCAATAACAGGTCTGTGATGCCCTCA
GATGTCCCGGGCCGCACACGTGCTACATTGATTAGCGCAGTGCGCATACTTTCAATATGA
TACATTGGTTTTGGTAGTAAGCTATTCATCTGATGGATATGCTACTCTCCATACCAATAC
TATCTAGTCTGAAAAGACTGGGTAATCTATTGTAAGTGCTGGTTCCTCTTCCCGTTGAGC
ATTTTAATAATGGTCTCTCTACGTCCCTAGTATATTCTAGTGCGATTGTAGTTGAGTCTG
CCATTTATGCAAGTGTCAATTCTCAGTGGGGACAGACATTTGATAATTCTTTGTCTCGTT
CTTAACTAGGAATGCCTTGTACGGGTCTTGGTTCAACAGACCACCCGGAATACGTCCCTG
CCCTTTGTACACACCGCCCGTCGCTCTTACCGATGAATT---------------------
------------------------------------------------------------
-------------
>1635|Gsiphonifera
------------------------------------------------------------
------------------------------------------------------------
------------------------------------------------------------
--------------------------AATGTATTTTTGATTTATCAAACGAGTCTACGAA
GATGTCTATTCAT-ACAAGCACTTCATTTATGATTTGTTTGGAATACGACTCTTTCGGCT
CAATTGAACGCAACGGACGTGATTGCAAGTCCTTGTTGAACTTCTGTATATATCATTTAC
ATTCTTAACTGAGTGTATCTAAGATAATAGAGTTCGCTTTCTATTGGTGACGGGATCTCC
AATCACTTTCGAGTGAGAGTGAGTGATCTAATCCTTTA-GGAAAACTCGGGCGACCGCTG
TAATACTTTCTTTTTAAAACAGAGGAAGATTGCGGCAATAACAGGTCTGTGATGCCCTCA
GATGTCCCGGGCCGC---------------------------------------------
------------------------------------------------------------
------------------------------------------------------------
------------------------------------------------------------
------------------------------------------------------------
------------------------------------------------------------
------------------------------------------------------------
------------------------------------------------------------
-------------
>1807|Gsiphonifera
------------------------------------------------------------
------------------------------------------------------------
------------------------------------------------------------
--------------------------AATGTATTTTTGATTTATCAAACGAGTCTACGAA
GATGTCTATTCAT-ACAAGCACTTCATTTATGATTTGTTTGGAATACGACTCTTTCGGCT
CAATTGAACGCAACGGACGTGATTGCAAGTCCTTGTTGAACTTCTGTATATATCATTTAC
ATTCTTAACTGAGTGTATCTAAGATAATAGAGTTCGCTTTCTATTGGTGACGGGATCTCC
AATCACTTTCGAGTGAGAGTGAGTGATCTAATCCTTTA-GGAAAACTCGGGCGACCGCTG
TAATACTTTCTTTTTAAAACAGAGGAAGATTGCGGCAATAACAGGTCTGTGATGCCCTCA
GATGTCCCGGGCCGC---------------------------------------------
------------------------------------------------------------
------------------------------------------------------------
------------------------------------------------------------
------------------------------------------------------------
------------------------------------------------------------
------------------------------------------------------------
------------------------------------------------------------
-------------
>1929|Gsiphonifera
------------------------------------------------------------
------------------------------------------------------------
------------------------------------------------------------
--------------------------AATGTATTTTTGATTTATCAAACGAGTCTACGAA
GATGTCTATTCAT-ACAAGCACTTCATTTATGATTTGTTTGGAATACGACTCTTTCGGCT
CAATTGAACGCAACGGACGTGATTGCAAGTCCTTGTTGAACTTCTGTATATATCATTTAC
ATTCTTAACTGAGTGTATCTAAGATAATAGAGTTCGCTTTCTATTGGTGACGGGATCTCC
AATCACTTTCGAGTGAGAGTGAGTGATCTAATCCTTTA-GGAAAACTCGGGCGACCGCTG
TAATACTTTCTTTTTAAAACAGAGGAAGATTGCGGCAATAACAGGTCTGTGATGCCCTCA
GATGTCCCGGGCCGC---------------------------------------------
------------------------------------------------------------
------------------------------------------------------------
------------------------------------------------------------
------------------------------------------------------------
------------------------------------------------------------
------------------------------------------------------------
------------------------------------------------------------
-------------
>1973|Gsiphonifera
------------------------------------------------------------
------------------------------------------------------------
------------------------------------------------------------
--------------------------AATGTATTTTTGATTTATCAAACGAGTCTACGAA
GATGTCTATTCAT-ACAAGCACTTCATTTATGATTTGTTTGGAATACGACTCTTTCGGCT
CAATTGAACGCAACGGACGTGATTGCAAGTCCTTGTTGAACTTCTGTATATATCATTTAC
ATTCTTAACTGAGTGTATCTAAGATAATAGAGTTCGCTTTCTATTGGTGACGGGATCTCC
AATCACTTTCGAGTGAGAGTGAGTGATCTAATCCTTTA-GGAAAACTCGGGCGACCGCTG
TAATACTTTCTTTTTAAAACAGAGGAAGATTGCGGCAATAACAGGTCTGTGATGCCCTCA
GATGTCCCGGGCCGC---------------------------------------------
------------------------------------------------------------
------------------------------------------------------------
------------------------------------------------------------
------------------------------------------------------------
------------------------------------------------------------
------------------------------------------------------------
------------------------------------------------------------
-------------
>2004|Gsiphonifera
------------------------------------------------------------
------------------------------------------------------------
------------------------------------------------------------
--------------------------AATGTATTTTTGATTTATCAAACGAGTCTACGAA
GATGTCTATTCAT-ACAAGCACTTCATTTATGATTTGTTTGGAATACGACTCTTTCGGCT
CAATTGAACGCAACGGACGTGATTGCAAGTCCTTGTTGAACTTCTGTATATATCATTTAC
ATTCTTAACTGAGTGTATCTAAGATAATAGAGTTCGCTTTCTATTGGTGACGGGATCTCC
AATCACTTTCGAGTGAGAGTGAGTGATCTAATCCTTTA-GGAAAACTCGGGCGACCGCTG
TAATACTTTCTTTTTAAAACAGAGGAAGATTGCGGCAATAACAGGTCTGTGATGCCCTCA
GATGTCCCGGGCCGC---------------------------------------------
------------------------------------------------------------
------------------------------------------------------------
------------------------------------------------------------
------------------------------------------------------------
------------------------------------------------------------
------------------------------------------------------------
------------------------------------------------------------
-------------
>2009|Gsiphonifera
------------------------------------------------------------
------------------------------------------------------------
------------------------------------------------------------
--------------------------AATGTATTTTTGATTTATCAAACGAGTCTACGAA
GATGTCTATTCAT-ACAAGCACTTCATTTATGATTTGTTTGGAATACGACTCTTTCGGCT
CAATTGAACGCAACGGACGTGATTGCAAGTCCTTGTTGAACTTCTGTATATATCATTTAC
ATTCTTAACTGAGTGTATCTAAGATAATAGAGTTCGCTTTCTATTGGTGACGGGATCTCC
AATCACTTTCGAGTGAGAGTGAGTGATCTAATCCTTTA-GGAAAACTCGGGCGACCGCTG
TAATACTTTCTTTTTAAAACAGAGGAAGATTGCGGCAATAACAGGTCTGTGATGCCCTCA
GATGTCCCGGGCCGC---------------------------------------------
------------------------------------------------------------
------------------------------------------------------------
------------------------------------------------------------
------------------------------------------------------------
------------------------------------------------------------
------------------------------------------------------------
------------------------------------------------------------
-------------
>2132|Gsiphonifera
------------------------------------------------------------
------------------------------------------------------------
------------------------------------------------------------
--------------------------AATGTATTTTTGATTTATCAAACGAGTCTACGAA
GATGTCTATTCAT-ACAAGCACTTCATTTATGATTTGTTTGGAATACGACTCTTTCGGCT
CAATTGAACGCAACGGACGTGATTGCAAGTCCTTGTTGAACTTCTGTATATATCATTTAC
ATTCTTAACTGAGTGTATCTAAGATAATAGAGTTCGCTTTCTATTGGTGACGGGATCTCC
AATCACTTTCGAGTGAGAGTGAGTGATCTAATCCTTTA-GGAAAACTCGGGCGACCGCTG
TAATACTTTCTTTTTAAAACAGAGGAAGATTGCGGCAATAACAGGTCTGTGATGCCCTCA
GATGTCCCGGGCCGC---------------------------------------------
------------------------------------------------------------
------------------------------------------------------------
------------------------------------------------------------
------------------------------------------------------------
------------------------------------------------------------
------------------------------------------------------------
------------------------------------------------------------
-------------
>2136|Gsiphonifera
------------------------------------------------------------
------------------------------------------------------------
------------------------------------------------------------
--------------------------AATGTATTTTTGATTTATCAAACGAGTCTACGAA
GATGTCTATTCAT-ACAAGCACTTCATTTATGATTTGTTTGGAATACGACTCTTTCGGCT
CAATTGAACGCAACGGACGTGATTGCAAGTCCTTGTTGAACTTCTGTATATATCATTTAC
ATTCTTAACTGAGTGTATCTAAGATAATAGAGTTCGCTTTCTATTGGTGACGGGATCTCC
AATCACTTTCGAGTGAGAGTGAGTGATCTAATCCTTTA-GGAAAACTCGGGCGACCGCTG
TAATACTTTCTTTTTAAAACAGAGGAAGATTGCGGCAATAACAGGTCTGTGATGCCCTCA
GATGTCCCGGGCCGC---------------------------------------------
------------------------------------------------------------
------------------------------------------------------------
------------------------------------------------------------
------------------------------------------------------------
------------------------------------------------------------
------------------------------------------------------------
------------------------------------------------------------
-------------
>2020|Gsiphonifera
------------------------------------------------------------
------------------------------------------------------------
------------------------------------------------------------
--------------------------AATGTATTTTTGATTTATCAAACGAGTCTACGAA
GATGTCTATTCAT-ACAAGCACTTCATTTATGATTTGTTTGGAATACGACTCTTTCGGCT
CAATTGAACGCAACGGACGTGATTGCAAGTCCTTGTTGAACTTCTGTATATATCATTTAC
ATTCTTAACTGAGTGTATCTAAGATAATAGAGTTCGCTTTCTATTGGTGACGGGATCTCC
AATCACTTTCGAGTGAGAGTGAGTGATCTAATCCTTTA-GGAAAACTCGGGCGACCGCTG
TAATACTTTCTTTTTAAAACAGAGGAAGATTGCGGCAATAACAGGTCTGTGATGCCCTCA
GATGTCCCGGGCCGC---------------------------------------------
------------------------------------------------------------
------------------------------------------------------------
------------------------------------------------------------
------------------------------------------------------------
------------------------------------------------------------
------------------------------------------------------------
------------------------------------------------------------
-------------
>300|Gsiphonifera
---------------------------------------------GGGAATCTTACCGGG
TCCGGACATACTGAGGATTGACAGACATCACCACGTCTTTTTGTCCTTAAAAAGACAAAA
GATAACAGATCTTTCATGATTATGTGGTGGGTGGTGCATGGCCGTTCTTAGTTCGTGGAG
TGATCTGTCTGCTTAATTGCGTTTCAAATGTATTTTTGATTTATCAAACGAGTCTACGAA
GATGTCTATTCAT-ACAAGCACTTCATTTATGATTTGTTTGGAATACGACTCTTTCGGCT
CAATTGAACGCAACGGACGTGATTGCAAGTCCTTGTTGAACTTCTGTATATATCATTTAC
ATTCTTAACTGAGTGTATCTAAGATAATAGAGTTCGCTTTCTATTGGTGACGGGATCTCC
AATCACTTTCGAGTGAGAGTGAGTGATCTAATCCTTTA-GGAAAACTCGGGCGACCGCTG
TAATACTTTCTTTTTAAAACAGAGGAAGATTGCGGCAATAACAGGTCTGTGATGCCCTCA
GATGTCCCGGGCCGCACACGTGCTACATTGATTAGCGCAGTGCGCATACTTTCAATATGA
TACATTGGTTTTGGTAGTAAGCTATTCATCTGATGGATATGCTACTCTCCATACCAATAC
TATCTAGTCTGAAAAGACTGGGTAATCTATTGTAAGTGCTGGTTCCTCTTCCCGTTGAGC
ATTTTAATAATGGTCTCTCTACGTCCCTAGTATATTCTAGTGCGATTGTAGTTGAGTCTG
CCATTTATGCAAGTGTCAATTCTCAGTGGGGACAGACATTTGATAATTCTTTGTCTCGTT
CTTAACTAGGAATGCCTTGTACGGGTCTTGGTTC-ACAGACCACCCGGAATACGTCCCTG
CCCTTTGTACACACCGCCCGTCGCTCTTACCGATGA------------------------
------------------------------------------------------------
-------------
>162|Gsiphonifera
---------------------------------------------------------GGG
TCCGGACATACTGAGGATTGACAGACATCACCACGTCTTTTTGTCCTTAAAAAGACAAAA
GATAACAGATCTTTCATGATTATGTGGTGGGTGGTGCATGGCCGTTCTTAGTTCGTGGAG
TGATCTGTCTGCTTAATTGCGTTTCAAATGTATTTTTGATTTATCAAACGAGTCTACGAA
GATGTCTATTCATAACAAGCATTTCATTTATGATTTGTTTGGAATACGGCTCTTTCGGCT
CAATTGAACGCAACGGACGTGATTGCAAGTCCTTGTTGAACTTCTGTATATATCATTTAC
ATTCTTAACTGAGTGTATCTAAGATAATAGAGTTCGCTTTCTATTGGTGACGGGATCTCC
AATCACTTTCGAGTGAGAGTGAGTGATCTAATCCTTTA-GGAAAACTCGGGCGACCGCTG
TAATACTTTCTTTTTAAAACAGAGGAAGATTGCGGCAATAACAGGTCTGTGATGCCCTCA
GATGTCCCGGGCCGCACACGTGCTACATTGATTAGCGCAGTGCGCATACTTTCAATATGA
TACATTGGTTTTGGTAGTAAGCTATTCATCTGATGGATATGCTACTCTCCATACCAATAC
TATCTAGTCTGAAAAGACTGGG--------------------------------------
------------------------------------------------------------
------------------------------------------------------------
------------------------------------------------------------
------------------------------------------------------------
------------------------------------------------------------
-------------
>3601|Gsiphonifera
------------------------------------------------------------
------------------------------------------------------------
------------------------------------------------------------
--------------------------AATGTATTTTTGATTTATCAAACGAGTCTACGAA
GATGTCTATTCAT-ACAAGCACTTCATTTATGATTTGTTTGGAATACGACTCTTTCGGCT
CAATTGAACGCAACGGACGTGATTGCAAGTCCTTGTTGAACTTCTGTATATATCATTTAC
ATTCTTAACTGAGTGTATCTAAGATAATAGAGTTCGCTTTCTATTGGTGACGGGATCTCC
AATCACTTTCGAGTGAGAGTGAGTGATCTAATCCTTTAGGGAAAACTCGGGCGACCGCTG
TAATACTTTCTTTTTAAAACAGAGGAAGATTGCGGCAATAACAGGTCTGTGATGCCCTCA
GATGTCCCGGGCCGC---------------------------------------------
------------------------------------------------------------
------------------------------------------------------------
------------------------------------------------------------
------------------------------------------------------------
------------------------------------------------------------
------------------------------------------------------------
------------------------------------------------------------
-------------
>6291|Gsiphonifera
------------------------------------------------------------
------------------------------------------------------------
------------------------------------------------------------
------------------------------------------------------------
------------------------------------------------------------
------------------------------------------------------------
------------------------------------------------------------
--------------------GAGTGATCTAATCCTTTAGGGAAAACTCGGGCGACCGCTG
TAATACTTTCTTTTTAAAACAGAGGAAGATTGCGGCAATAACAGGTCTGTGATGCCCTCA
GATGTCCCGGGCCGC---------------------------------------------
------------------------------------------------------------
------------------------------------------------------------
------------------------------------------------------------
------------------------------------------------------------
------------------------------------------------------------
------------------------------------------------------------
------------------------------------------------------------
-------------
>1752|Gsiphonifera
------------------------------------------------------------
------------------------------------------------------------
------------------------------------------------------------
--------------------------AATGTATTTTTGATTTATCAAACGAGTCTACGAA
GATGTCTATTCAT-ACAAGCACTTCATTTATGATTTGTTTGGAATACGACTCTTTCGGCT
CAATTGAACGCAACGGACGTGATTGCAAGTCCTTGTTGAACTTCTGTATATATCATTTAC
ATTCTTAACTGAGTGTATCTAAGATAATAGAGTTCGCTTTCTATTGGTGACGGGATCTCC
AATCACTTTCGAGTGAGAGTGAGTGATCTAATCCTTTAGGGAAAACTCGGGCGACCGCTG
TAATACTTTCTTTTTAAAACAGAGGAAGATTGCGGCAATAACAGGTCTGTGATGCCCTCA
[truncated: 53,994 more chars]
