# Supplementary material for: Phylogeography of the Tropical Planktonic Foraminifera Lineage Globigerinella Reveals Isolation Inconsistent with Passive Dispersal by Ocean Currents
Source: PLoS One. 2014 Mar 24;9(3):e92148. doi: 10.1371/journal.pone.0092148 (PMC3963880; doi:10.1371/journal.pone.0092148)
Supplement: File S1 — Sequence alignments used for phylogenetic reconstructions and delineation of genetic types. MAFFT alignment of sequences of 23 planktonic foraminifera morphospecies including representative sequences of every ribotype of G. siphonifera and B. digitata from this study (Alignment S1); MAFFT alignment of all G. siphonifera sequences used in this study including GenBank sequences (Alignment S2); MAFFT alignment of representative sequences of every ribotype of G. siphonifera and B. digitata (Alignment S3) and G. siphonifera subalignments for each of the three major lineages (Alignment S4-S6). (ZIP) [file pone.0092148.s004.zip › File S1/Alignment S3.fas]

>Z83959
AAGGGCACCACAAGAGCGTGGAGCATGTGGCTTAATTTGACTCAACGCGGGGAATCTTAC
CGGGTCCGGACACACTGAGGATTGACAGACAGT----TGTCTTTCCCTCCCTTCGGGGTG
GGATTACAAAAGATAACAGATCTTTCATGATCATGTGATGGGTGGTGCATGGCCGTTCTT
AGTTCGTGGAGTGATCTGTCTGCTTAATTGCGTTTCAAATTTTATATTTG----TTAACA
TGCGAGTCTTCAATGACGGCCGCTCCACCTTATAGACATTATATGATATGCACATTTGTG
TATTTGATT------ATAACTTGTCTGGAGTCTGGCTCGATTTTTTTGACTCAATTGAAC
GCAACGGACGTGATTGCAAGTCCTTGTTGAACAAAT-TATATATATACTACTTCATCATT
AGTATAT------------ATAGTTCGCTTCTCATGTCGTAG---CAGTCAAACGGGCGG
GCGTCTTAATTGGCGCGGTCACGAGGCTTAATATGCTGCGGCAG-GGAAAACTTGGGCGA
CCGCTGTAATACTTCTCTCTTAAACCAGAGGAAGATTGCGGCAATAACAGGTCTGTGATG
CCCTCAGATGTCCCGGGCCGCACACGTGCTACATTGATTAGCGCAGTGCGCATACT--TA
CATATAGATCATTGATT-------------------------------------------
---GGTTATTTATAACCGTCAATATCGCCTTGTCTGAAAGGACTAGGTAATCTATTGTAA
GTGCTGGTTCCTCCTCCCGTTGAGCATTTTAATAATGGTCTCTCTACATCCCTAGCA-CA
TGATGTCTAGTGCG---------ATTGTAGTTGAGTT-TGCCATTTATGCAAGTGTCAAT
TCTCAGTGGGGACAGCCATTTGATAATTCTTTGGCTCGGCCTCAACTAGGAATGCCTTGT
ACGGGTC-TTGGTTCAACAGACCACCCGGAATACGTCCCTGCCCTTTGTACACACCGCCC
GTCGCTCTTACCGATGAATTGTACTGTGAGTTTGCAGGACCGAACCCA----TTTTTGGT
TTGGAAATGCAGTCAAACAGTACGATTTAAAGGAAAGAGAAGTCGTAACAAGGCATCGGT
AGGTGAACCT---
>180
--------------------------GTGGCTTAATTTGACTCAACGCGGGGAATCTTAC
CGGGTCCGGACACACTGAGGATCGACAGACAGT----TGTCTTTCCCTCCCTTCGGGGTG
GGATTACAAAAGATAACAGATCTTTCATGATCATGTGATGGGTGGTGCATGGCCGTTCTT
AGTTCGTGGAGTGATCTGTCTGCTTAATTGCGTTTCAAATTTTATATTTG----TTAACA
TGCGAGTCTTCAATGACGGCCGCTCCACCTTATAGACATTATATGATATGCACATTTGTG
TATTTGATT------ATAACTTGTCTGGAGTCTGGCTCGATTTTTTTGACTCAATTGAAC
GCAACGGACGTGATTGCAAGTCCTTGTTGAACAAAT-TATATATATACTACTTCATCATT
AGTATAT------------ATAGTTCGCTTCTCATGTCGTAG---CAGTCAAACGGGCGG
GCGTCTTAATTGGCGCGGTCACGAGGCTTAATATGCTGCGGCAG-GGAAAACTTGGGCGA
CCGCTGTAATACTTCTCTCTTAAACCAGAGGAAGATTGCGGCAATAACAGG---------
------------------------------------------------------------
------------------------------------------------------------
------------------------------------------------------------
------------------------------------------------------------
------------------------------------------------------------
------------------------------------------------------------
------------------------------------------------------------
------------------------------------------------------------
------------------------------------------------------------
-------------
>300407c
---GGCACCACAAGAACGTGGAGCATGTGGCTTAATTTGACTCAACGCGGGGAATCTTAC
CGGGTCCGGACACACTGAGGATTGACAGACAGT----TGTCTTTCCCTCCCTTCGGGGTG
GGATTACAAAAGATAACAGATCTTTCATGATCATGTGATGGGTGGTGCATGGCCGTTCTT
AGTTCGTGGAGTGATCTGTCTGCTTAATTGCGTTTCAAATTTTATATTTG----TTAACA
TGCGAGTCTTCAATGACGGCCACTCCACCTTATAGACATTATATGATATGCACATTTGTG
TATTTGATT------ATAACTTGTCTGGAGTCTGGCTCGATTTTTTTGACTCAATTGAAC
GCAACGGACGTGATTGCAAGTCCTTGTTGAACAAAT-TATATATATACTACTTCATCATT
AGTATAT------------ATAGTTCGCTTCTCATGTCGTAG---CAGTCAAACGGGCGG
GCGTCTTAATTGGCACGGTCACGAGGCTTAATATGCTGCGGCTG-GGAAAACTTGGGCGA
CCGCTGTAATACTTCTCTCTTAAACCAGAGGAAGATTGCGGCAATAACAGGTCTGTGATG
CCCTCAGATGTCCCGGGCCGCACACGTGCTACATTGATTAGCGCAGTGCGCATACT--TA
CATATAGATCATTGATT-------------------------------------------
---GGTTATTTATAACCGTCAATATCGCCTTGTCTGAAAGGACTAGGTAATCTATTGTAA
GTGCTGGTTCCTCCTCCCGTTGAGCATTTTAATAATGGTCTCTCTACATCCCTAGCA-CA
TGATGTCTAGTGCG---------ATTGTAGTTGAGTTCTGCCATTTATGCAAGTGTCAAT
TCTCAGTGGGGACAGCCATTTGATAATTCTTTGGCTCGGCCTCAACTGGGAATGCCTTGT
ACGGGTC-TTGGTTCAACAGACCACCCGGAATACGTCCCTGCCCTTTGTACACACCGCCC
GTCGCTCTTACCGATGAATTGTACTGTGAGTTTGCAGGACCGAACCCA--TTTTTTTGGT
TTGGAAATGCAGTCAAACAGTACGATTTAA------------------------------
-------------
>AB263451
AAGGGCACCACAAGAGCGTGGAGCATGTGGCTTAATTTGACTCAACGCGGGGAATCTTAC
CGGGTCCGGACACACTGAGGATTGACAGACAGT----TGTCTTTCCCTCCCTTCGGGGTG
GGATTACAATAGATAACAGATCTTTCATGATCATGTGATGGGTGGTGCATGGCCGTTCTT
AGTTCGTGGAGTGATCTGTCTGCTTAATTGCGTTTCAAATTTTATATTTG----TTAACA
TGCGAGTCTTCAATGACGGCCACTCCACCTTATAGACATTATATGATATGCACATTTGTG
TATTTGATT------ATAACTTGTCTGGAGTCTGGCTCGATTTTTTTGACTCAATTGAAC
GCAACGGACGTGATTGCAAGTCCTTGTTGAACAAAT-TATATATATACTACTTCATCATT
AGTATAT------------ATAGTTCGCTTCTCATGTCGTAG---CAGTCAAACGGGCGG
GCGTCTTAATTGGCGCGGTCACGAGGCTTAATATGCTGCGGCTG-GGAAAACTTGGGCGA
CCGCTGTAATACTTCTCTCTTAAACCAGAGGAAGATTGCGGCAATAACAGGTCTGTGATG
CCCTCAGATGTCCCGGGCCGCACACGTGCTACATTGATTAGCGCAGTGCGCATACT--TA
CATATAGATCATTGATT-------------------------------------------
---GGTTATTTATAACCGTCAATATCGCCTTGTCTGAAAGGACTAGGTAATCTATTGTAA
GTGCTGGTTCCTCCTCCCGTTGAGCATTTTAATAATGGTCTCTCTACATCCCTAGCA-CA
TGATGTCTAGTGCG---------ATTGTAGTTGAGTTCTGCCATTTATGCAAGTGTCAAT
TCTCAGTGGGGACAGCCATTTGATAATTCTTTGGCTCGGCCTCAACTAGGAATGCCTTGT
ACGGGTC-TTGGTTCAACAGACCACCCGGAATACGTCCCTGCCCTTTGTACACACCGCCC
GTCGCTCTTACCGATGAATTGTACTGTGAGTTTGCAGGACCGAACCCA----TTTTAAGT
TTGGAAATGCAGTCAAACAGTNCGATTNAAAGGAAAGAGAAGTCGTAACAAGGCATCAGT
AGGTGAACCT---
>452
--------------------------------------------ACGCGGGGAATCTTAC
CGGGTCCGGACACACTGAGGATTGACAGACAGT----TGTCTTTCCCTCCCTTCGGGGTG
GGATTACAAAAGATAACAGATCTTTCATGATCATGTGATGGGTGGTGCATGGCCGTTCTT
AGTTCGTGGAGTGATCTGTCTGCTTAATTGCGTTTCAAATTTTATATTTG----TTAACA
TGCGAGTCTTCAATGACGGCCACTCCACCTTATAGACATTATATGATATGCACATTTGTG
TATTTGATT------ATAACTTGTCTGGAGTCTGGCTCGATTTTTTTGACTCAATTGAAC
GCAACGGACGTGATTGCAAGTCCTTGTTGAACAAAT-TATATATATACTACTTCATCATT
AGTATAT------------ATAGTTCGCTTCTCATGTCGTAG---CAGTCAAACGGGCGG
GCGTCTTAATTGGCGCGGTCACGAGGCTTAATATGCTGCGGCTGGGGAAAACTTGGGCGA
CCGCTGTAATACTTCTCTCTTAAACCAGAGGAAGATTGCGGCAATAACAGGTCTGTGATG
CCCTCAGATGTCCCGGGCCGCACACGTGCTACATTGATTAGCGCAGTGCGCATACT--TA
CATATAGATCATTGATT-------------------------------------------
---GGTTATTTATAACCGTCAATATCGCCTTGTCTGAAAGGACTAGGTAATCTATTGTAA
GTGCTGGTTCCTCCTCCCGTTGAGCATTTTAATAATGGTCTCTCTACATCCCTAGCA-CA
TGATGTCTAGTGCG---------ATTGTAGTTGAGTTCTGCCATTTATGCAAGTGTCAAT
TCTCAGTGGGGACAGCCATTTGATAATTCTTTGGCTCGGCCTCAACTAGNAATGCCTTGT
ACGGGTC-TTGGTTCAACAGACCACCCGGAATACGTCCCTGCCCTTT-------------
------------------------------------------------------------
------------------------------------------------------------
-------------
>265
------------------------------------------------------------
-GGGTCCGGACACACTGAGGATTGACAGACAGT----TGTCTTTCCCTCCCTTCGGGGTG
GGATTACAAAAGATAACAGATCTTTCATGATCATGTGATGGGTGGTGCATGGCCGTTCTT
AGTTCGTGGAGTGATCTGTCTGCTTAATTGCGTTTCAAATTTTATATTTG----TTAACA
TGCGAGTCTTCAATGACGGCCACTCCACCTTATAGACATTATATGATATGCACATTTGTG
TATTTGATT------ATAACTTGTCTGGAGTCTGGCTCGATTTTTTTGACTCAATTGAAC
GCAACGGACGTGATTGCAAGTCCTTGTTGAACAAAT-TATATATATACTACTTCATCATT
AGTATAT------------ATAGTTCGCTTCTCATGTCGTAG---CAGTCAAACGGGCGG
GCGTCTTAATTGGCGCGGTCACGAGGCTTAATATGCTGCGGCTGGGGAAAACTTGGGCGA
CCGCTGTAATACTTCTCTCTTAAACCAGAGGAAGATTGCGGCAATAACAGGTCTGTGATG
CCCTCAGATGTCCCGGGCCGCACACGTGCTACATTGATTAGCGCAG-GCGCATACT--TA
C-----------------------------------------------------------
------------------------------------------------------------
------------------------------------------------------------
------------------------------------------------------------
------------------------------------------------------------
------------------------------------------------------------
------------------------------------------------------------
------------------------------------------------------------
-------------
>P11
----GCACCACAAGAGCGTGGAGCATGTGGCTTAATTTGACTCAACGCGGGGAATCTTAC
CGGGTCCGGACATACTGAGGATTGACAGACATCACCACGTCTTTTTGTC-------CTTA
AAAAGACAAAAGATAACAGATCTTTCATGATTATGTGGTGGGTGGTGCATGGCCGTTCTT
AGTTCGTGGAGTGATCTGTCTGCTTAATTGCGTTTCAAA---TGTATTTTTGATTTCTCA
AACGAGTCTACGAAGATGTCTATTCAT---AACAAGCA----------------------
-CTTCATTT------ATGATTTGTTTGGAATAC-----GACTCTTTCGGCTCAATTGAAC
GCAACGGACGTGATTGCAAGTCCTTGTTGAACTTCTATACATATCATTTACATTCTTAAC
TGAGTGTATCTAAGATAATAGAGTTCGCTTTCTATTGGT------GACGGGATCTCCAA-
--TCACTTTCGAGTGAGAGTGAGTGATC------TAATCCTTTA-GGAAAACTCGGGCGA
CCGCTGTAATACTTTCTTTTTAAAACAGAGGAAGATTGCGGCAATAACAGGTCTGTGATG
CCCTCAGATGTCCCGGGCCGCACACGTGCTACATTGATTAGCGCAGTGCGCATACT-TTC
AATATGATACATTGGTTTTGGTAGT------------------AAGCTATTCATCTGATG
GATATGCTACTCTCCATACCAATACTATCTAGTCTGAAAAGACTGGGTAATCTATTGTAA
GTGCTGGTTCCTCTTCCCGTTGAGCATTTTAATAATGGTCTCTCTACGTCCCTAGTATAT
-----TCTAGTGCG---------ATTGTAGTTGAGTC-TGCCATTTATGCAAGTGTCAAT
TCTCAGTGGGGACAGACATTTGATAATTCTTTGTCTCGTTCTTAACTAGGAATGCCTTGT
ACGGGTC-TTGGTTCAACAGACCACCCGGAATACGTCCCTGCCCTTTGTACACACCGCCC
GTCGCTCTTACCGATGAATTTCACTGTGAGTTCAATGGACCGATTTTTTCCCTTTGGAAA
TTTGGTCAAACAGTGAGATTTAAAGGAAAGAGAAGTCGTAACAAGGCATCCGTA------
-------------
>2637
------------------------------------------------------------
------------------------------------------------------------
------------------------------------------------------------
------------------------------------------------------------
------------------------------------------------------------
------------------------------------------------------------
------------------------------------------------------------
------------------------------------------------------------
------------------------------------------------------------
--------------------------------AGANTGCGGCAATAACAGGTCTGTGATG
CCCTCAGATGTCCCGGGCCGCACACGTGCTACATTGATTAGCGCAGTGCGCATACT-TTC
AATATGATACATTGGTTTTGGTAGT------------------AAGCTATTCATCTGATG
GATATGCTACTCTCCATACCAATACTATCTAGTCTGAAAAGACTGGGTAATCTATTGTAA
GTGCTGGTTCCTCTTCCCGTTGAGCATTTTAATAATGGTCTCTCTACGTCCCTAGTATAT
-----TCTAGTGCG---------ATTGTAGTTGAGTC-TGCCATTTATGCAAGTGTCAAT
TCTCAGTGGGGACAGACATTTGATAATTCTTTGTCTCGTTCTTAACTAGGAATGCCTTGT
ACGGGTC-TTGGTTCAACAGACCACCCGGAATACGTCCCTGCCCTTTGTACACACCGCCC
GTCGCTCTTAC-------------------------------------------------
------------------------------------------------------------
-------------
>300
-------------------------------------------------GGGAATCTTAC
CGGGTCCGGACATACTGAGGATTGACAGACATCACCACGTCTTTTTGTC-------CTTA
AAAAGACAAAAGATAACAGATCTTTCATGATTATGTGGTGGGTGGTGCATGGCCGTTCTT
AGTTCGTGGAGTGATCTGTCTGCTTAATTGCGTTTCAAA---TGTATTTTTGATTTATCA
AACGAGTCTACGAAGATGTCTATTCAT----ACAAGCA----------------------
-CTTCATTT------ATGATTTGTTTGGAATAC-----GACTCTTTCGGCTCAATTGAAC
GCAACGGACGTGATTGCAAGTCCTTGTTGAACTTCTGTATATATCATTTACATTCTTAAC
TGAGTGTATCTAAGATAATAGAGTTCGCTTTCTATTGGT------GACGGGATCTCCAA-
--TCACTTTCGAGTGAGAGTGAGTGATC------TAATCCTTTA-GGAAAACTCGGGCGA
CCGCTGTAATACTTTCTTTTTAAAACAGAGGAAGATTGCGGCAATAACAGGTCTGTGATG
CCCTCAGATGTCCCGGGCCGCACACGTGCTACATTGATTAGCGCAGTGCGCATACT-TTC
AATATGATACATTGGTTTTGGTAGT------------------AAGCTATTCATCTGATG
GATATGCTACTCTCCATACCAATACTATCTAGTCTGAAAAGACTGGGTAATCTATTGTAA
GTGCTGGTTCCTCTTCCCGTTGAGCATTTTAATAATGGTCTCTCTACGTCCCTAGTATAT
-----TCTAGTGCG---------ATTGTAGTTGAGTC-TGCCATTTATGCAAGTGTCAAT
TCTCAGTGGGGACAGACATTTGATAATTCTTTGTCTCGTTCTTAACTAGGAATGCCTTGT
ACGGGTC-TTGGTTCNACAGACCACCCGGAATACGTCCCTGCCCTTTGTACACACCGCCC
GTCGCTCTTACCGATGANNTTCACTGTGAGTTC-ATGGACCGATTTTNNCCCTTGGAAAT
------------------------------------------------------------
-------------
>A149
------------------------------------------------------------
------------------------------------------------------------
------------------------------------------------------------
------------------------------------------TGTATTTTTGATTTATCA
AACGAGTCTACGAAGG-ACCTATTCAT----ACAAGCA----------------------
-CTTCATTT------ATGATTTGTTTGGAATTT-----GGTTCTTTCGGCTCAATTGAAC
GCAACGGACGTGATTGCAAGTCCTTGTTGAACTTCTGTATATATCATTTACATTCTTAAC
TGAGTGTATCTAAGATAATAGAGTTCGCTTTCTATTGGT------GACGGGATCTCC---
--TCATTCGTG---------GAGTGATC------TAATCCTCTA-GGAAAACTCGGGCGA
CCGCTGTAATACTTTCTTTTTAAAACAGAGGAAGATTGCGGCAATAACAGGTCTGTGATG
CCCTCAGATGTCCCGGGCCGCACACGTGCTACATTGATTAGCGCAGTGCGCATACT-TTC
AATATGATACATTGGTTTTGGTAGT------------------AAGCTATTCATCTGATG
GATATGCTACTCTCCATACCAATACTATCTAGTCTGAAAAGACTGGGTAATCTATTGTAA
GTGCTGGTTCCTCTTCCCGTTGAGCATTTTAATAATGGTCTCTCTACGTCCCTAGTATAT
-----TCTAGTGCG---------ATTGTAGTTGAGTC-TGCCATTTATGCAAGTGTCAAT
TCTCAGTGGGGACAGACATTTGATAATTCTTTGTCTCGTTCTTAACTAGGAATGCCTTGT
ACGGGTC-TTGGTTCAACAGACCACCCGGAATACGTCCCTGCCCTTTGTACACACCGCCC
GTCGCTCTTACCGATGAATTTCACTGTGAGTTCAATGGACCGATTTTTTCCCTTTGGAAA
TTTGGTCAAACAGTGAGA------------------------------------------
-------------
>A209
------------------------------------------------------------
------------------------------------------------------------
------------------------------------------------------------
------------------------------------------TGTATTTTTGATTTATCA
AACGAGTCTACGAAGG-ACCTATTCAT----ACAAGCA----------------------
-CTTCATTT------ATGATTTGTTTGGAATTT-----GGTTCTTTCGGCTCAATTGAAC
GCAACGGACGTGATTGCAAGTCCTTGTTGAACTTCTGTATATATCATTTACATTCTTAAC
TGAGTGTATCTAAGATAATAGAGTTCGCTTTCTATTGGT------GACGGGATCTCC---
--TCATTCGTG---------GAGTGATC------TAATCCTCTA-GGAAAACTCGGGCGA
CCGCTGTAATACTTTCTTTTTAAAACAGAGGAAGATTGCGGCAATAACAGGTCTGTGATG
CCCACAGATGTCCCGGGCCGCA--------------------------------------
------------------------------------------------------------
------------------------------------------------------------
------------------------------------------------------------
------------------------------------------------------------
------------------------------------------------------------
------------------------------------------------------------
------------------------------------------------------------
------------------------------------------------------------
-------------
>A165
------------------------------------------------------------
------------------------------------------------------------
------------------------------------------------------------
------------------------------------------TGTATTTTTGATTTATCA
AACGAGTCTACGAAGG-ACCTATTCAT----ACAAGCA----------------------
-CTTCATTT------ATGATTTGTTTGGAATTT-----GGTTCTTTCGGCTCAATTGAAC
GCAACGGACGTGATTGCAAGTCCTTGTTGAACTTCTGTATATATCATTTACATTCTTAAC
TGAGTGTATCTAAGATAATAGAGTTCGCTTTCTATTGGT------GACGGGATCTCC---
--TCATTCGTG---------GAGTGATC------TAATCCTCTAGGGAAAACTCGGGCGA
CCGCTGTAATACTTTCTTTTTAAAACAGAGGAAGATTGCGGCAATAACAGGTCTGTGATG
CCCTCAGATGTCCCGGG-------------------------------------------
------------------------------------------------------------
------------------------------------------------------------
------------------------------------------------------------
------------------------------------------------------------
------------------------------------------------------------
------------------------------------------------------------
------------------------------------------------------------
------------------------------------------------------------
-------------
>162
------------------------------------------------------------
-GGGTCCGGACATACTGAGGATTGACAGACATCACCACGTCTTTTTGTC-------CTTA
AAAAGACAAAAGATAACAGATCTTTCATGATTATGTGGTGGGTGGTGCATGGCCGTTCTT
AGTTCGTGGAGTGATCTGTCTGCTTAATTGCGTTTCAAA---TGTATTTTTGATTTATCA
AACGAGTCTACGAAGATGTCTATTCAT---AACAAGCA----------------------
-TTTCATTT------ATGATTTGTTTGGAATAC-----GGCTCTTTCGGCTCAATTGAAC
GCAACGGACGTGATTGCAAGTCCTTGTTGAACTTCTGTATATATCATTTACATTCTTAAC
TGAGTGTATCTAAGATAATAGAGTTCGCTTTCTATTGGT------GACGGGATCTCCAA-
--TCACTTTCGAGTGAGAGTGAGTGATC------TAATCCTTTA-GGAAAACTCGGGCGA
CCGCTGTAATACTTTCTTTTTAAAACAGAGGAAGATTGCGGCAATAACAGGTCTGTGATG
CCCTCAGATGTCCCGGGCCGCACACGTGCTACATTGATTAGCGCAGTGCGCATACT-TTC
AATATGATACATTGGTTTTGGTAGT------------------AAGCTATTCATCTGATG
GATATGCTACTCTCCATACCAATACTATCTAGTCTGAAAAGACTGGG-AATCTATTG-AA
GTGCTGGTCCTCTTCCC--GTGAGCATTTTAA----------------------------
------------------------------------------------------------
------------------------------------------------------------
------------------------------------------------------------
------------------------------------------------------------
------------------------------------------------------------
-------------
>6699
------------------------------------------------------------
------------------------------------------------------------
------------------------------------------------------------
--------------------------ATTGCGTTTCAA----TGTATTTTTGATTTATCA
AACGAGTCTACGAAGATGTCTATTCAT---AACAAGCA----------------------
-TTTCATTT------ATGATTTGTTTGGAATAC-----GGCTCTTTCGGCTCAATTGAAC
GCAACGGACGTGATTGCAAGTCCTTGTTGAACTTCTGTATATATCATTTACATTCTTAAC
TGAGTGTATCTAAGATAATAGAGTTCGCTTTCTATTGGT------GACGGGATCTCCAA-
--TCACTTTCGAGTGAGAGTGAGTGATC------TAATCCTTTAGGGAAAACTCGGGCGA
CCGCTGTAATACTTTCTTTTTAAAACAGAGGAAGATTGCGGCAATAACAGGTCTGTGATG
CCCTCAGATGTCCCGGGCCGC---------------------------------------
------------------------------------------------------------
------------------------------------------------------------
------------------------------------------------------------
------------------------------------------------------------
------------------------------------------------------------
------------------------------------------------------------
------------------------------------------------------------
------------------------------------------------------------
-------------
>1999
------------------------------------------------------------
------------------------------------------------------------
------------------------------------------------------------
---------------------------TTGCGTTTCAA----TGTATTTTTGATTTATCA
AACGAGTCTACGAAGATGTCTATTCAT----ACAAGCA----------------------
-CTTCATTT------ATGATTTGTTTGGAATAC-----GACTCTTTCGGCTCAATTGAAC
GCAACGGACGTGATTGCAAGTCCTTGTTGAACTTCTGTATATATCATTTACATTCTTAAC
TGAGTGTATCTAAGATAATAGAGTTCGCTTTCTATTGGT------GACGGGATCTCCAA-
--TCACTTTCGAGTGAGAGTGAGTGATC------TAATCCTTTAGGGAAAACTCGGGCGA
CCGCTGTAATACTTTCTTTTTAAAACAGAGGAAGATTGCGGCAATAACAGGTCTGTGATG
CCCTCAGATGTCCCGGGCCGC---------------------------------------
------------------------------------------------------------
------------------------------------------------------------
------------------------------------------------------------
------------------------------------------------------------
------------------------------------------------------------
------------------------------------------------------------
------------------------------------------------------------
------------------------------------------------------------
-------------
>U80788
----GCACTACAAGAGCGTGGAGCATGTGGCTTAATTTGACTCAACGCGGGGAATCTTAC
CGGGTCCGGACACACTGAGGATTGACAGACAAT----TGTCTTTTTGTC------AAATT
AAAAGACAAAAGATAACAGATCTTTCATGATTATGTGATGGGTGGTGCATGGCCGTTCTT
AGTTCGTGGAGTGATCTGTCTGCTTAATTGCGTTTCAAA---TATATTTT---ATTATAT
-ACGAGTCTACAAAGGAGTGGTTCATT---AACAGACA----------------------
-ATCATATC------TTTGAGCGTCTGGAATCT-----ACTCTATTTGGCTCAATTGAAC
GCAACGGACGTGATCGCGAGTCCTTGTTGAACTTCAGTATATATTGACTTTCCCCGTAGG
AAGGGATTGGCAATAATTGAATGTTCGCTTTCTATTAGGTTTG--TATGTAATCTCAAAA
TTACATGTATTTGTAATGGCGAGTGAT-------CACACCTATA-GGAAAACTCGGGCGA
CCGCTGTAATA-TTTCTCTTTAAAACAGAGGAAGATTGCGGCAATAACAGGTCTGTGATG
CCCTCAGATGTCCCGGGCCGCACACGTGCTACATTGATTAGCGCAGTGCGCATACT-TTC
AATATGATACATTAGATTGGATAGC-----------------------------------
------TTTTGCTTCCATCTAATACTATCCGGCTTGAGAAGGCTGGGTAATCAATTGTAA
GTGCTGGTTCCTCCTCCCGTTGAGCATTTTAATAATGGCCTCTCTACATCCCTAGTAATA
---TGACTAGTGCG---------ATTGTAGTTGAGCCTTGCCATTTATGCAAGTGTCAAT
TCTCAGTGGGGACAGACATTTGATAATTCTTTGTCTCGTTCTTAACTAGGAATGCCTTGT
ACGGGTC-TTGGTTCAACAGACCACCCGGAATACGTCCCTGCCCTTTGTACACACCGCCC
GTCGCTCTTACCGATGAATTTCCCTGTGAGTTTGAAGGACTGATGGTT----GNAAAATC
TTGGAAATTCTGTCAAACAGCGAGATTTAAAGGAAAGAGAAGTCGTAAC-----------
-------------
>AF102227
----GCACTACAAGAGCGTGGAGCATGTGGCTTAATTTGACTCAACGCGGGGAATCTTAC
CGGGTCCGGACACACTGAGGATTGACAGACAAT----TGTCTTTTTGTC------AAATT
TAAAGACAAAAGATAACAGATCTTTCATGATTATGTGATGGGTGGTGCATGGCCGTTCTT
AGTTCGTGGAGTGATCTGTCTGCTTAATTGCGTTTCAAA---TATATTTT---ATTATAT
AACGAGTCTACAAAGGAGTGGTTCATT---AACAGACA----------------------
-ATCATATC------TTTGAGCGTCTGGAATCT-----ACTCTATTTGGCTCAATTGAAC
GCAACGGACGTGATCGCGAGTCCTTGTTGAACTTCAGTATATATTGACTATCCCCGTAGG
AAGGGATTGGCAATAATTGAATGTTCGCTTTCTATTAGGTGTGTATATATAGTCTCAAAA
TTACATGTATTTGTAATGGCGAGTAATATAT-TACTATCCTGTA-GGAAAACTCGGGCGA
CCGCTGTAATA-TTTCTCTTTAAAACAGAGGAAGATTGCGGCAATAACAGGTCTGTGATG
CCCTCAGATGTCCCGGGCCGCACACGTGCTACATTGATTAGCGCAGTGCGCATACT-TTC
AATATGATACATTAGATTGGATTGT-----------------------------------
---TCTGTTGAGCTCCATCTAATACTATCCGGCTTGAGAAGGCTGGGTAATCAATTGTAA
GTGCTGGTTCCTCCTCCCGTTGAGCATTTTAATAATGGCCTCTCTACATCCCTAGCAATA
---TGCCTAGTGCG---------ATTGTAGTTGAGCCTTGCCATTTATGCAAGTGTCAAT
TCTCAGTGGGGACAGACATTTGATAATTCTTTGTCTCGTTCTTAACTAGGAATGCCTTGT
ACGGGTC-TTGGTTCAACAGACCACCCGGAATACGTCCCTGCCCTTTGTACACACCGCCC
GTCGCTCTTACCGATGAATTTCCCTGTGAGTTTGAAGGACTGATGGTT----GCAAAATC
TTGGAAATTCTGTCAAACAGCGAGATTTAAAGGAAAGAGAAGTCGTAAC-----------
-------------
>AJ390570
------------------------------------------------------------
------------------------------------------------------------
------------------------------------------------------------
------------------------------------------------------------
------------------------------------------------------------
------------------------------------------------------------
------------------------------------------------------CGTAGG
AAGGGATTGCCAATAATTGAATGTTCGCTTTCTATTAGGTGTGTATATATAGTCTCAAAA
TTACATGTATTTGTAATGGCGAGTAATATT--TACTATCCTGTA-GGAAAACTCGGGCGA
CCGCTGTAATA-TTTCTCTTTAAAACAGAGGAAGATTGCGGCAATAACAGGTCTGTGATG
CCCTCAGATGTCCCGGGCCGCACACGTGCTACATTGATTAGCGCAGTGCGCATACT-TTC
AATATGATACATTAGATTGGATTGT-----------------------------------
---TCTGTTGAGCTCCATCTAATACTATCCGGCTTGAGAAGGCTGGGTAATCAATTGTAA
GTGCTGGTTCCTCCTCCCGTTGAGCATTTTAATAATGGCCTCTCTACATCCCTAGCAATA
---TGCCTAGTGCG---------ATTGTAGTTGAGCCTTGCCATTTATGCAAGTGTCAAT
TCTCAGTGGGGACAGACATTTGATAATTCTTTGTCTCGTTCTTAACTAGGAATGCCTTGT
ACGGGTC-TTGGTTCAACAGACCACCCGGAATACGTCCCTGCCCTTTG------------
------------------------------------------------------------
------------------------------------------------------------
-------------
>298305c
----------CAAGAACGTGGAGCATGTGGCTTAATTTGACTCAACGCGGGGAATCTTAC
CGGGTCCGGACACACTGAGGATTGACAGACAAT----TGTCTTTTTGTC------AAATT
TAAAGACAAAAGATAATAGATCTTTCATGATTATGTGATGGGTGGTGCATGGCCGTTCTT
AGTTCGTGGAGTGATCTGTCTGCTTAATTGCGTTTCAAA---TATATTTT---ATTATAT
AACGAGTCTACAAAGGAGTGGTTCATT---AACAGACA----------------------
-ATCATATC------TTTGAGCGTCTGGAATCT-----ACTCTATTTGGCTCAATTGAAC
GCAACGGACGTGATCGCGAGTCCTTGTTGAACTTCAGTATATATTGACTATCCCCGTAGG
AAGGGATTGGCAATAATTGAATGTTCGCTTTCTATTAGGTGTGTATATATAGTCTCAAAA
TTGCATGTATTTGTAATGGCGAGTAATATG--TACTATCCTATA-GGAAAACTCGGGCGA
CCGCTGTAATA-TTTCTCTTTAAAACAGAGGAAGATTGCGGCAATAACAGGTCTGTGATG
CCCTCAGATGTCCCGGGCCGCACACGTGCTACATTGATTAGCGCAGTGCGCATACT-TTC
AATATGATACATTAGATTGGATTGT-----------------------------------
---TCTGTTGAGCTCCATCTAATACTATCCGGCTTGAGAAGGCTGGGTAATCAATTGTAA
GTGCTGGTTCCTCCTCCCGTTGAGCATTTTAATAATGGCCTCTCTACATCCCTAGCAATA
---TGCCTAGTGCG---------ATTGTAGTTGAGCCTTGCCATTTATGCAAGTGTCAAT
TCTCAGTGGGGACAGACATTTGATAATTCTTTGTCTCGTTCTTAACTAGGAATGCCTTGT
ACGGGTC-TTGGTTCAACAGACCACCCGGAATACGTCCCTGCCCTTTGTACACACCGCCC
GTCGCTCTTACCGATGAATTTCCCTGTGAGTTTGAAGGACTGATGGTT----GCAAA---
------------------------------------------------------------
-------------
>Z83960
AAGGGCACCACAAGCGCGTGGAGCATGTGGCTTAATTTGACTCAACGCGGGGAATCTTAC
CGGGTCCGGACACACTGAGGATTGACAGACAAT----TGTCTTTTTGTC------AAATT
TAAAGACAAAAGATAACAGATCTTTCATGATTATGTGATGGGTGGTGCATGGCCGTTCTT
AGTTCGTGGAGTGATCTGTCTGCTTAATTGCGTTTCAAA---TATATTTT---ATTATAT
AACGAGTCTACAAAGGAGTGGTTCATT---AACAGACA----------------------
-ATCATATC------TTTGAGCGTCTGGAATCT-----ACTCTATTTGGCTCAATTGAAC
GCAACGGACGTGATCGCGAGTCCTTGTTGAACTTCAGTATATATTGACTATCCCCGTAGG
AAGGGATTGGCAATAATTGAATGTTCGCTTTCTATTAGGTGTGTATATATAGTCTCAAAA
TTACATGTATTTGTAATGGCGAGTAATATTTATACTATCCTGTA-GGAAAACTCGGGCGA
CCGCTGTAATA-TTTCTCTTTAAAACAGAGGAAGATTGCGGCAATAACAGGTCTGTGATG
CCCTCAGATGTCCCGGGCCGCACACGTGCTACATTGATTA-CGCAGTGCGCATACT-TTC
AATATGATACATTAGATTGGATTGT-----------------------------------
---TCTGTTGAGCTCCATCTAATACTATCCGGCTTGAGAAGGCTGGGTAATCAATTGTAA
GTGCTGGTTCCTCCTCCCGTTGAGCATTTTAATAATGGCCTCTCTACATCCCTAGCAATA
---TGCCTAGTGCG---------ATTGTAGTTGAGCCTTGCCATTTATGCAAGTNTCAAT
TCTCAGTGGGGACAGACATTTGATAATTCTTTGTCTCGTTCTTAACTAGGAATGCCTTGT
ACGGGTC-TTGGTTCAACAGACCACCCGGAATACGTCCCTGCCCTTTGTACACACCGCCC
GTCGCTCTTACCGATGAATTTCCCTGTGAGTTTGAAGGACTGATGGTT----GCAAAATC
TTGGAAATTCTGTCAAACAGCGAGATTTAAAGGAAAGAGAAGTCGTAACAAGGCATCAGT
AGGTGAACCT---
>AB468870
AAGGGCACCACAAGAGCGTGGAGCATGTGGCTTAATTTGACTCAACGCGGGGAATCTTAC
CGGGTCCGGACACACTGAGGATTGACAGACAAT----TGTCTTTTTGTC------AAATT
TAAAGACAAAAGATAACAGATCTTTCATGATTATGTGATGGGTGGTGCATGGCCGTTCTT
AGTTCGTGGAGTGATCTGTCTGCTTAATTGCGTTTCAAA---TATATTTT---ATTATAT
AACGAGTCTACAAAGGAGTGGTTCATT---AACAGACA----------------------
-ATCATATC------TTTGAGCGTCTGGAATCT-----ACTCTATTTGGCTCAATTGAAC
GCAACGGACGTGATCGCGAGTCCTTGTTGAACTTCAGTATATATTGACTATCCCCGTAGG
AAGGGATTGGCAATAATTGAATGTTCGCTTTCTATTAGGTGTGTATATATAGTCTCAAAA
TTACATGTATTTGTAATGGCGAGTAATATTTATACTATCCTGTA-GGAAAACTCGGGCGA
CCGCTGTAATA-TTTCTCTTTAAAACAGAAGAAGATTGCGGCAATAACAGGTCTGTGATG
CCCTCAGATGTCCCGGGCCGCACACGTGCTACATTGATTAGCGCAGTGCGCATACT-TTC
AATATGATACATTAGATTGGATTGT-----------------------------------
---TCTGTTGAGCTCCATCTAATACTATCCGGCTTGAGAAGGCTGGGTAATCAATTGTAA
GTGCTGGTTCCTCCTCCCGTTGAGCATTTTAATAATGGCCTCTCTACATCCCTAGCAATA
---TGCCTAGTGCG---------ATTGTAGTTGAGCCTTGCCATTTATGCAAGTGTCAAT
TCTCAGTGGGGACAGACATTTGATAATACTTTGTCTCGTTCTTAACTAGGAATGCCTTGT
ACGGGTC-TTGGTTCAACAGACCACCCGGAATACGTCCCTGCCCTTTGTACACACCGCCC
GTCGCTCTTACCGATGAATTTCCCTGTGAGTTTGAAGGACTGATGGTT----GCAAAATC
TTGGAAATTCTGTCAAACAGCGAGATTTAAAGGAAAGAGAAGTCGTAACAAGGCATCAGT
AGGTGAACCT---
>1509
------------------------------------------------------------
------------------------------------------------------------
------------------------------------------------------------
----------------------------TTGCGTTTCAA---TATATTTT---ATTATAT
AACGAGTCTACAAAGGAGTGGTTCATT---AACAGACA----------------------
-ATCATATC------TTTGAGCGTCTGGAATCT-----ACTCTATTTGGCTCAATTGAAC
GCAACGGACGTGATCGCGAGTCCTTGTTGAACTTCAATATATATTGACTATCCCCGTAGG
AAGGGATTGGCAATAATTGAATGTTCGCTTTCTATTAGGTGTGTATATATAGTCTCAAAA
TTACATGTATTTGTAATGGCGAGTAATATTTATACTATCCTGTA-GGAAAACTCGGGCGA
CCGCTGTAATA-TTTCTCTTTAAAACAGAGGAAGATTGCGGCAATAACAGGTCTGTGATG
CCCTCAGATGTCCCGGGCCGCACACGTGCTACATTGATTAGCGCAGTGCGCATACT-TTC
AATATGATACATTAGATTGGATTGT-----------------------------------
---TCTGTTGAGCTCCATCTAATACTATCCGGCTTGAGAAGGCTGGGTAATCAATTGTAA
GTGCTGGTTCCTCCTCCCGTTGAGCATTTTAATAATGGCCTCTCTACATCCCTAGCAATA
---TGCCTAGTGCG---------ATTGTAGTTGAGCCTTGCCATTTATGCAAGTGTCAAT
TCTCAGTGGGGACAGACATTTGATAATTCTTTGTCTCGTTCTTAACTAGGAATGCCTTGT
ACGGGTC-TTGGTTCAACAGACCACCCGGAATACGTCCCTGCCCTTTGTACACACCGCCC
GTCGCTCTTACCGATGAATTTCCCTGTGAGTTTGAAGGACTGATGGTT----GCAAAATC
TTGGAAATTCTGTCAAACAGCGAGAT----------------------------------
-------------
>AJ390573
------------------------------------------------------------
------------------------------------------------------------
------------------------------------------------------------
------------------------------------------------------------
------------------------------------------------------------
------------------------------------------------------------
------------------------------------------------------CGTAGG
AAGGGATTGGCAATAATTGAATGTTCGCTTTCTATTAGGTGTGTATATATAGTCTCAAAA
TTACATGTATTTGTAATGGCGAGTAATATTTATACTATCCTGTA-GGAAAACTCGGGCGA
CCGCTGTAATA-TTTCTCTTTAAAACAGAGGAAGATTGCGGCAATAACAGGTCTGTGATG
CCCTCAGATGTCCCGGGCCGCACACGTGCTACATTGATTAGCGCAGTGCGCATACT-TTC
AATATGATACATTAGATTGGATTGT-----------------------------------
---TCTGTTGAGCTCCATCTAATACTATCCGGCTTGAGAAGGCTGGGTAATCAATTGTAA
GTGCTGGTTCCTCCTCCCGTTGAGCATTTTAATAATGGCCTCTCTACATCCCTAGCAATA
---TGCCTAGTGCG---------ATTGTAGTTGAGCCTTGCCATTTATGCAAGTGTCAAT
TCTCAGTGGGGACAGACATTTGATAATTCTTTGTCTCGTTCTTAACTAGGAATGCCTTGT
ACGGGTC-TTGGTTCAACAGACCACCCGGAATACGTCCCTGCCCTTTGTACACACCGCCC
GTCGCTCTTACCGATGAATTTCCCTGAGAGTTTGAAGGACTGATGGTT----GCAAAATC
TTGGAAATTCTGTC----------------------------------------------
-------------
>TM56
--------------------------GTGGCTTAATTTGACTCAACGCGGGGAATCTTAC
CNNGTCCGGACACACTGAGG-CTGACAGACAAT----TGTCTTTTTGTC------AAATT
TAAAGACAAAAGATAACAGATCTTTCATGATTATGTGATGGGTGGTGCATGGCCGTTCTT
AGTTCGTGGAGTGATCTGTCTGCTTAATTGCGTTTCAAA---TATATTTT---ATTATAT
AACGAGTCTACAAAGGAGTGGTTCATT---AACAGACA----------------------
-ATCATATC------TTTGAGCGTCTGGAATCT-----ACTCTATTTGGCTCAATTGAAC
GCAACGGACGTGATCGCGAGTCCTTGTTGAACTTCAGTATATATTGACTATCCCCGTAGG
AAGGGATTGGCAATAATTGAATGTTCGCTTTCTATTAGGTGTGTATATATAGTCTCAAAA
TTACATGTATTTGTAATGGCGAGTAATATTTATACTATCCTGTA-GGAAAACTCGGGCGA
CCGCTGTAATA-TTTCTCTTTAAAACAGAGGAAGATTGCGGCAATAACAGGTCTGTGATG
C-----------------------------------------------------------
------------------------------------------------------------
------------------------------------------------------------
------------------------------------------------------------
------------------------------------------------------------
------------------------------------------------------------
------------------------------------------------------------
------------------------------------------------------------
------------------------------------------------------------
-------------
>2151
------------------------------------------------------------
------------------------------------------------------------
------------------------------------------------------------
---------------------------TTGCG-TTTCAA---TATATTTT---ATTATAT
AGCGAGTCTACAAAGGAGTGGTTCATT---AACAGACA----------------------
-ATCATATC------TTTGAGCGTCTGGAATCT-----ACTCTATTTGGCTCAATTGAAC
GCAACGGACGTGATCGCGAGTCCTTGTTGAACTTCACAATATATTGACTATCCCCGTAGG
AAGGGATTGGCAATAATTGAATGTTCGCTTTCTATTAGGTGTGTATATATAGTCTCAAAA
TTACATGTATTTGTAATGGCGAGTAATATTTATACTATCCTGTA-GGAAAACTCGGGCGA
CCGCTGTAATA-TTTCTCTTTAAAACAGAGGAAGATTGCGGCAATAACAGGTCTGTGATG
CCCTCAGATGTCCCGGGCCGCA--------------------------------------
------------------------------------------------------------
------------------------------------------------------------
------------------------------------------------------------
------------------------------------------------------------
------------------------------------------------------------
------------------------------------------------------------
------------------------------------------------------------
------------------------------------------------------------
-------------
>AB468868
AAGGGCACCACAAGAGCGTGGAGCATGTGGCTTAATTTGACTCAACGCGGGGAATCTTAC
CGGGTCCGGACACACTGAGGATTGACAGACAAT----TGTCTTTTTGTC------AAATT
TAAAGACAAAAGATAACAGATCTTTCATGATTATGTGATGGGTGGTGCATGGCCGTTCTT
AGTTCGTGGAGTGATCTGTCTGCTTAATTGCGTTTCAAA---TATATTTT---ATTATAT
AACGAGTCTACAAAGGAGTGGTTCATT---AACAGACA----------------------
-ATCATATC------TTTGAGCGTCTGGAATCT-----ACTCTATTTGGCTCAATTGAAC
GCAACGGACGTGATCGCGAGTCCTTGTTGAACTTCAGTATATATTGACTTTCCCCGTAGG
AAGGGATTGGCAATAATTGAATGTTCGCTTTCTA-TAGGTGTGTATGATTAATCTCAAAA
TTACATGTATTTGTAATGGCGAGTATAATT--TACTATCCTATA-GGAAAACTCGGGCGA
CCGCTGTAATA-TTTCTCTTTAAAACAGAGGAAGATTGCGGCAATAACAGGTCTGTGATG
CCCTCAGATGTCCCGGGCCGCACACGTGCTACATTGATTAGCGCAGTGCGCATACT-TTC
AATATGATACATTAGATTGGATTGT-----------------------------------
---TTTATTAAGCTCCATCTAATACTATCCGGCTTGAGAAGGCTGGGTAATCAATTGTAA
GTGCTGGTTCCTCCTCCCGTTGAGCATTTTAATAATGGCCTCTCTACATCCCTAGTAATA
---TGCCTAGTGCG---------ATTGTAGTTGAGCCTTGCCATTCATGCAAGTGTCAAT
TCTCAGTGGGGACAGACATTTGATAATTCTTTGTCTCGTTCTTAACTAGGAATGCCTTGT
ACGGGTC-TTGGTTCAACAGACCACCCGGAATACGTCCCTGCCCTTTGTACACACCGCCC
GTCGCTCTTACCGATGAATTTCCCTGTGAGTTTGAAAGACTGGTGGTT----GCAAAATC
TTGGAAATTCTGTCAAACAGCGAGATTTAAAGGAAAGAGAAGTCGTAACAAGGCATCAGT
AGGTGAACCT---
>AB468864
AAGGGCACCACAAGAGCGTGGAGCATGTGGCTTAATTTGACTCAACGCGGGGAATCTTAC
CGGGTCCGGACACACTGAGGATTGACAGACAAT----TGTCTTTTTGTC------AAATT
TAAAGACAAAAGATAACAGATCTTTCATGATTATGTGATGGGTGGTGCATGGCCGTTCTT
AGTTCGTGGAGTGATCTGTCTGCTTAATTGCGTTTCAAA---TATATTTT---ATTATAT
AACGAGTCTACAAAGGAGTGGTTCATT---AACAGACA----------------------
-ATCATATC------TTTGAGCGTCTGGAATCT-----ACTCTATTTGGCTCAATTGAAC
GCAACGGACGTGATCGCGAGTCCTTGTTGAACTTCAGTATATATTGACTTTCCCCGTAGA
AAGGGATTGGCAATAATTGAATGTTCGCTTTCTA-TAGGTGTGTATGATTAATCTCAAAA
TTACATGTATTTGTAGTGGCGAGTATAAtt--tACTATCCTATA-GGAAAACTCGGGCGA
CCGCTGTAATA-TTTCTCTTTAAAACAGAGGAAGATTGCGGCAATAACAGGTCTGTGATG
CCCTCAGATGTCCCGGGCCGCACACGTGCTACATTGATTAGCGCAGTGCGCATACT-TTC
AATATGATACATTAGATTGGATTGT-----------------------------------
---TTTATTAAGCTCCATCTAATACTATCCGGCTTGAGAAGGCTGGGTAATCAATTGTAA
GTGCTGGTTCCTCCTCCCGTTGAGCATTTTAATAATGGCCTCTCTACATCCCTAGTAATA
---TGCCTAGTGCG---------ATTGTAGTTGAGCCTTGCCATTTATGCAAGTGTCAAT
TCTCAGTGGNGACAGACATTTGATAATTCTTTGTCTCGTTCTTAACTAGGAATGCCTTGT
ACGGGTC-TTGGTTCAACAGACCACCCGGAATACGTCCCTGCCCTTTGTACACACCGCCC
GTCGCTCTTACCGATGAATTTCCCTGTGAGTTTGAAGGACTGGTGGTT----GCAAAATC
TTGGAGATTCTGTCAAACAGCGAGATTTAAAGGAAAGAGAAGTCGTAACAAGGCATCAGT
AGGTGAACCT---
>AB468869
AAGGGCACCACAAGAGCGTGGAGCATGTGGCTTAATTTGACTCAACGCGGGGAATCTTAC
CGGGTCCGGACACACTGAGGATTGACAGACAAT----TGTCTTTTTGTC------AAATT
TAAAGACAAAAGATAACAGATCTTTCATGATTATGTGATGGGTGGTGCATGGCCGTTCTT
AGTTCGTGGAGTGATCTGTCTGCTTAATTGCGTTTCAAA---TATATTTT---ATTATAT
AACGAGTCTACAAAGGAGTGGTTCATT---AACAGACA----------------------
-ATCATATC------TTTGAGCGTCTGGAATCT-----ACTCTATTTGGCTCAATTGAAC
GCAACGGACGTGATCGCGAGTCCTTGTTGAACTTCAGTATATATTGACTTTCCCCGTAGG
AAGGGATTGGCAATAATTGAATGTTCGCTTTCTA-TAGGTGTGTATGATTAATCTCAAAA
TTACATTTATTTGTAGTGGCGAGTATAACT--TACTATCCTATA-GGAAAACTCGGGCGA
CCGCTGTAATA-TTTCTCTTTAAAACAGAGGAAGATTGCGGCAATAACAGGTCTGTGATG
CCCTCAGATGTCCCGGGCCGCACACGTGCTACATTGATTAGCGCAGTGCGCATACT-TTC
AATATGATACATTAGATTGGATTGT-----------------------------------
---TTTATTAAGCTCCATCTAATACTATCCGGCTTGAGAAGGCTGGGTAATCAATTGTAA
GTGCTGGTTCCTCCTCCCGTTGAGCATTTTAATAATGGCCTCTCTACATCCCTAGTAATA
---TGCCTAGTGCG---------ATTGTAGTTGAGCCTTGCCATTTATGCAAGTGTCAAT
TCTCAGTGGGGACAGACATTTGATAATTCTTTGTCTCGTTCTTAACTAGGAATGCCTTGT
ACGGGTC-TTGGTTCAACAGACCACCCGGAATACGTCCCTGCCCTTTGTACACACCGCCC
GTCGCTCTTACCGATGAATTTCCCTGTGAGTTTGAAGGACTGGTGGTT----GCAAAATC
TTGGAAATTCTGTCAAACAGCGAGATTTAAAGGAAAGAGAAGTCGTAACAAGGCATCAGT
AGGTGAACCT---
>AB468867
AAGGGCACCACAAGAGCGTGGAGCATGTGGCTTAATTTGACTCAACGCGGGGAATCTTAC
CGGGTCCGGACACACTGAAGATTGACAGACAAT----TGTCTTTTTGTC------AAATT
TAAAGACAAAAGATAACAGATCTTTCATGATTATGTGATGGGTGGTGCATGGCCGTTCTT
AGTTCGTGGAGTGATCTGTCTGCTTAATTGCGTTTCAAA---TATATTTT---ATTATAT
AACGAGTCTACAAAGGAGTGGTTCATT---AACAGACA----------------------
-ATCATATC------TTTGAGCGTCTGGAATCT-----ACTCTATTTGGCTCAATTGAAC
GCAACGGACGTGATCGCGAGTCCTTGTTGAACTTCAGTATATATTGACTTTCCCCGTAGG
AAGGGATTGGCAATAATTGAATGTTCGCTTTCTA-TAGGTGTGTATGATTAATCTCAAAA
TTACATTTATTTGTAGTGGCGTGTATAACT--TACTATCCTATA-GGAAAACTCGGGCGA
CCGCTGTAATA-TTTCTCTTTAAAACAGANGAAGATTGCGGCAATAACAGGTCTGTGATG
CCCTCANATGTCCCGGGCCGCACACGTGCTACATTGATTAGCGCAGTGCGCATACT-TTC
AATATGATACATTAGATTGGATTGT-----------------------------------
---TTTATTAAGCTCCATCTAATACTATCCGGCTTGAGAAGGCTGGGTAATCAATTGTAA
GTGCTGGTTCCTCCTCCCGTTGAGCATTTTAATAATGGCCTCTCTACATCCCTAGTAATA
---TGCCTAGTGCG---------ATTGTAGTTGAGCCTTGCCATTTATGCAAGTGTCAAT
TCTCAGTGGGGACAGACATTTGATAATTCTTTGTCTCGTTCTTAACTAGGAATGCCTTGT
ACGGGTC-TTGGTTCAACAGACCACCCGGAATACGTCCCTGCCCTTTGTACACACCGCCC
GTCGCTCTTACCGATGAATTTCCCTGTGAGTTCGAAGGACTGGTGGTT----GCAAAATC
TTGGAAATTCTGTCAAACAGCGAGATTTAAAGGAAAGAGAAGTCGTAACAAGGCATCAGT
AGGTGAACCT---
>0970
-----------------------------------------------------ATCTTAC
CGGGTCCGGACACACTGAGGATTGACAGACAAT----TGTCTTTTTGTC------AAATT
TAAAGACAAAAGATAACAGATCTTTCATGATTATGTGATGGGTGGTGCATGGCCGTTCTT
AGTTCGTGGAGTGATCTGTCTGCTTAATTGCGTTTCAAA---TATATTTT---ATTATAT
AACGAGTCTACAAAGGAGTGGTTCATT---AACAGACA----------------------
-ATCATATC------TTTGAGCGTCTGGAATCT-----ACTCTATTTGGCTCAATTGAAC
GCAACGGACGTGATCGCGAGTCCTTGTTGAACTTCAGTATATATTGACTTTCCCCGTAGG
AAGGGATTGGCAATAATTGAATGTTCGCTTTCTA-TAGGTGTGTATGATTAATCTCAAAA
TTACATTTATTTGTAGTGGCGAGTATAACT--TACTATCCTATA-GGAAAACTCGGGCGA
CCGCTGTAATA-TTTCTCTTTAAAACAGAAGAAGATTGCGGCAATAACAGGTCTGTGATG
CCCTCAGATGTCCCGGGCCGCACACGTGCTACATTGATTAACGCAGTGCGCATACT-TTC
AATATGATACATTAAATTGGATTGT-----------------------------------
---TTTATTAAGCTCCATCTAATACTATCCGGCTTGAGAAGGCTGGGTAATCAATTGTAA
GTGCTGGTTCCTCCTCCCGTTGANCATTTTAATAATGGCCTCTCTACATCCCTAGTAATA
---TGCCTAGTGCG---------ATTGTAGTTGANCCTTGCCATTTATGCAAGTGTCAAT
TCTCAGTGGGGACAGACATTTGATAATTCTTTGTCTCGTTCTTAACTAGGAATGCCTTGT
ACGGGTC-TTGGTTCAACAGACCACCCGGAATACGTCCCTGCCCTTTGTACACACCGCCC
GTCGCTCTTACCGATGAATTTCCCTGTGAGTTTGAAGGACTGGTGGTT----GCAAATCA
TTGGAAATTCTGTCAANCAGCGAGATTTAAAGGNAAGAGAAGTCGTAACAAGGCATCAGT
AG-----------
>106
-------------------------------------------------GGGAATCTTAC
CGGGTCCGGACACACTGAGG-TTGACAGACAAT----TGTCTTTTTGTC------AAATT
TAAAGACAAAAGANAACAGATCTTTCATGATTATGTGATGGGTGGNGCATGGCCGTTCTT
AGTTCGTGGAGTGATCTGTCTGCTTAATTGCGTTTCAAA---TATATTTT---ATTATAT
AACGAGTCTACAAAGGAGTGGTTCATT---AACAGACA----------------------
-ATCATATC------TTTGAGCGTCTGGAATCT-----ACTCTATTTGGCTCAATTGAAC
GCAACGGACGTGATCGCGAGTCCTTGTTGAACTTCAGTATATATTGACTTTCCCCGTAGG
AAGGGATTGGCAATAATTGAATGTTCGCTTTCTA-TAGGTGTGTATGATTAATCTCAAAA
TTACATGTATTTGTAGTGGCGAGTATAATT--TACTATCCTATA-GGAAAACTCGGGCGA
CCGCTGTAATA-TTTCTCTTTAAAACAGAGGAAGATTGCGGCAATAACAGGTCTGTGATG
C-----------------------------------------------------------
------------------------------------------------------------
------------------------------------------------------------
------------------------------------------------------------
------------------------------------------------------------
------------------------------------------------------------
------------------------------------------------------------
------------------------------------------------------------
------------------------------------------------------------
-------------
>336
------------------CGTGGACAGTGGCTTAATTTGACTCAACGCGGGGAATCTTAC
CGGGTCCGGACACACTGAGGATTGACAGACAAT----TGTCTTTTTGTC------AAATT
TAAAGACAAAAGATAACAGATCTTTCATGATTATGTGATGGGTGGTGCATGGCCGTTCTT
AGTTCGTGGAGTGATCTGTCTGCTTAATTGCGTTTCAAA---TATATTTT---ATTATAT
AACGAGTCTACAAAGGAGTGGTTCATT---AACAGACA----------------------
-ATCATATC------TTTGAGCGTCTGGAATCT-----ACTCTATTTGGCTCAATTGAAC
GCAACGGACGTGATCGCGAGTCCTTGTTGAACTTCAGTATATATTGACTTTCCCCGTAGG
AAGGGATTGGCAATAATTGAATGTTCGCTTTCTA-TAGGTGTGTATGATTAATCTCAAAA
TTACATGTATTTGTAGTGGCGAGTATAAT---TACTATCCTATA-GGAAAACTCGGGCGA
CCGCTGTAATA-TTTCTCTTTAAAACAGAGGAAGATTGCGGCAATAACAGGTCTGTGATG
C-----------------------------------------------------------
------------------------------------------------------------
------------------------------------------------------------
------------------------------------------------------------
------------------------------------------------------------
------------------------------------------------------------
------------------------------------------------------------
------------------------------------------------------------
------------------------------------------------------------
-------------
>229706c
---GGCACCACAAGAACGTGGAGCATGTGGCTTAATTTGACTCAACGCGGGGAATCTTAC
CGGGTCCGGACACACTGAGGATTGACAGACAAT----TGTCCTTTTGGC---------TT
AAAAGACAAAAGATAACAGATCTTTCATGATTATGTGATGGGTGGTGCATGGCCGTTCTT
AGTTCGTGGAGTGATCTGTCTGCTTAATTGCGTTTCAAA---TATACTTT----TTTTAC
AACGAGTCTACAAAGGAGTGGTTCAGTTACAACAGACA----------------------
-ATTAATTCTTGTGTTTTGAACGTTTGGAATGT-----ACTCTATTTGGCTCAATTGAAC
GCAACGGACGTGATCGCAAGTCCTTGTTGAACTTCAGTATATATTGACTTTCCCCGTAGG
AAGGGATTGCCAATAATTGAATGTTCGCTTTCTATTGG-------TGTGTGATCTCAAAA
TTGCATGTATTTGTGATGGCGAGTGATC------TAATCCCTTA-GGAAAACTTGGGCGA
CCGCTGTAATA-CTTCTCTTTAAAACAGAGGCAGGTTGCGGCAATAACAGGTCTGTGATG
CCCTCAGATGTCCCGGGCCGCACACGTGCTACATTGATTAGCGCAGTGCGCATACT-TTC
AATATGATACATTGGATTGGTGGTG-----------------------------------
---AATTGTTGGCCCCGTCTAATACTGTCCTGTCTGAGAAGGCTGGGTAATCAATTGTAA
GTGCTGGTTCCTACTCCCGTTGAGCATTTTAATAATGGCCTCTCTACATCCCTAGTAAC-
-----CCTAGTGCG---------ATTGTAGTTGAGCCTTGCCATTTATGCAAGTGTCAAT
TCTCAGTGGGGACAGACATTTGATAATTCTTTGTCTCGTTCTTAACTAGGAATGCCTTGT
ACGGGTC-TTGGTTCAACAGACCACCCGGAATACGTCCCTGCCCTTTGTACACACCGCCC
GTCGCTCTTACCGATGACTTTCCCTGTGAGTTT---------------------------
------------------------------------------------------------
-------------
>AF102228
----GCACTACAAGAGCGTGGAGCATGTGGCTTAATTTGACTCAACGCGGGGAATCTTAC
CGGGTCCGGACACACTGAGGATTGACAGACAAT----TGTCCTTTTGGC---------TT
AAAAGACAAAAGATAACAGATCTTTCATGATTATGTGATGGGTGGTGCATGGCCGTTCTT
AGTTCGTGGAGTGATCTGTCTGCTTAATTGCGTTTCAAA---TATACTTT----TTTTAC
AACGAGTCTACAAAGGAGTGGTTCAGTTACAACAGACA----------------------
-ATTAATTCTTGTGTTTTGAACGTTTGGAATGT-----ACTCTATTTGGCTCAATTGAAC
GCAACGGACGTGATCGCAAGTCCTTGTTGAACTTCAGTATATATTGACTTTCCCCGTAGG
AAGGGATTGCCAATAATTGAATGTTCGCTTTCTATTGG-------TGTGTGATCTCAAAA
TTGCATGTATTTGTGATGGCGAGTGATC------TAATCCCTTA-GGAAAACTTGGGCGA
CCGCTGTAATA-CTTCTCTTTAAAACAGAGGCAGGTTGCGGCAATAACAGGTCTGTGATG
CCCTCAGATGTCCCGGGCCGCACACGTGCTACATTGATTAGCGCAGTGCGCATACT-TTC
AATATGATACATTGGATTGGTGGTG-----------------------------------
---AATTGTTGGCCCCGTCTAATACTGTCCTGTCTGAGAAGGCTGGGTAATCAATTGTAA
GTGCTGGTTCCTACTCCCGTTGAGCATTTTAATAATGGCCTCTCTACATCCCTAGTAAC-
-----CCTAGTGCG---------ATTGTAGTTGAGCCTTGCCATTTATGCAAGTGTCAAT
TCTCAGTGGGGACAGACATTTGATAATTCTTTGTCTCGTTCTTAACTAGGAATGCCTTGT
ACGGGTC-TTGGTTCAACAGACCACCCGGAATACGTCCCTGCCCTTTGTACACACCGCCC
GTCGCTCTTACCGATGACTTTCCCTGTGAGTTTGAAGGACTGGTGGTT----GCATGACT
TTGGAAATTCTGTCAAACAGCGAGATTTAAAGGAAAGAGAAGTCGTAAC-----------
-------------
>103510|Beella digitata
-------------------------------TTAATTTGACTCAACGCGGGAAATCTTAC
CGGGTCCGGACACACTGAGGATTGACAGACAGT----TCTCTATACTACTTAAT-CGTTG
GCTGGATCGAAATATATAGATCTTTCATGATTATGTGATAGGTGGTGCATGGCCGTTCTT
AGTTCGTGGAGTGATCTGTCTGCTTAATTGCGTTTCAACATATTTATTTA----TGTTTG
TAC----------------------------ACCGATACTATTTGATCAT----------
---------------TTAGTTGGTCTAGTATTT----TAGTTGTGCTTTCATATTTGAAC
GCAACGGACGTGATTGCAACCCCTTGTTGAATTGGCACTTACT-----------------
-------------------GCAATTCACTTTC----------------------------
---------------------ATTGGTCCTTTATTGAACCTTTG-GGAAAACTCGGGGGA
CCGCTG-AACGATTTTCCTTTAAACCAGAGGAAGATTGCGGCAATAACAGGTCTGTGATG
CCCTTAGATGTCCCGGGCCGCACACGTGCTACACTGATTGCGCCAGTACGTGTCCCATTC
GCTTAGAACCATTGGTTTTGGTAGTTATACTGATGGATTGTTGTAGCTTGCTACTTCAAA
CCTGATTTATGGCTCCACCCAATATCGTCTAGTCTGAGAAGGCTGGGTAATCTATTTGAA
GTGGTGATTTTTCCTCGTTGCGAGCATTTTAATAAATGGTTTCGTACTGTCCCTGCAGTA
CAATTTCTAGTACGCGGTGCGACAACTATGATATTGCCTGCCACACATGTTCCTATTTAT
TCCCAGTGGGGACAGGCATTTGGCAATTCTGTGTCTCGTTCTTAACTAGGAATGCCTTGT
ACGGGTCTTTGGTTCAACAGACCACCCGGAATACGTCCCTGCCCTTTGTACACACCGCCC
GTCGCTCTTACCGATGATTTTCGCTGTGAGTTTGAAGGACTGAATCCGACCTTATAGGAT
TTGGAAATTCTGTCAAACAGTGAGATTTAAAGGAAAGAGAAGTCGTAACAAGGCATCAGG
GTACCGAGCTCGA
