# Supplementary material for: Phylogeography of the Tropical Planktonic Foraminifera Lineage Globigerinella Reveals Isolation Inconsistent with Passive Dispersal by Ocean Currents
Source: PLoS One. 2014 Mar 24;9(3):e92148. doi: 10.1371/journal.pone.0092148 (PMC3963880; doi:10.1371/journal.pone.0092148)
Supplement: File S1 — Sequence alignments used for phylogenetic reconstructions and delineation of genetic types. MAFFT alignment of sequences of 23 planktonic foraminifera morphospecies including representative sequences of every ribotype of G. siphonifera and B. digitata from this study (Alignment S1); MAFFT alignment of all G. siphonifera sequences used in this study including GenBank sequences (Alignment S2); MAFFT alignment of representative sequences of every ribotype of G. siphonifera and B. digitata (Alignment S3) and G. siphonifera subalignments for each of the three major lineages (Alignment S4-S6). (ZIP) [file pone.0092148.s004.zip › File S1/Alignment S4.fas]

>U65631
---GGCACCACAAGAGCGTGGAGCATGTGGCTTAATTTGACTCAACGCGGGGAATCTTAC
C-GGGTCCGGACACACTGAGGATTGACAGACAGTTGTCTTTCCCTCCCTTCGGGGTGGGA
TTACAAAAGATAACAGATCTTTCATGATCATGTGATGGGTGGTGCATGGCCGTTCTTAGT
TCGTGGAGTGATCTGTCTGCTTAATTGCGTTTCAAATTTTATATTTGTTAACATGCGAGT
CTTCAATGACGGCCGCTCCACCTTATAGACATTATATGATATGCACATTTGTGTATTTGA
TTATAACTTGTCTGGAGTCTGGCTCGATTTTTTTGACTCAATTGAACGCAACGGACGTGA
TTGCAAGTCCTTGTTGAACAAATTATATATATACTACTTCATCATTAGTATATATAGTTC
GCTTCTCATGTCGTAGCAGTCAAACGGGCGGGCGTCTTAATTGGCGCGGTCACGAGGCTT
AATATGCTGCGGC-AGGGAAAACTTGGGCGACCGCTGTAATACTTCTCTCTTAAACCAGA
GGAAGATTGCGGCAATAACAGGTCTGTGATGCCCTCAGATGTCCCGGGCCGCACACGTGC
TACATTGATTAGCGCAGTGCGCATACTTACATATAGATCATTGATTGGTTATTTATAACC
GTCAATATCGCCTTGTCTGAAAGGACTAGGTAATCTATTGTAAGTGCTGGTTCCTCCTCC
CGTTGAGCATTTTAATAATGGTCTCTCTACATCCCTAGCACATGATGTCTAGTGCGATTG
TAGTTGAG----GCCATTTATGCAAGTGTCAATTCTCAGTGGGGACAGCCATTTGATAAT
TCTTTGGCTCGGCCTCAACTAGGAATGCCTTGTACGGGTCTTGGTTCAACAGACCACCCG
GAATACGTCCCTGCCCTTTGTACACACCGCCCGTCGCTCTTACCGATGAATTGTACTGTG
AGTTTGCAGGACCGAACCCATTTTTGGGTTTGGAAATGCAGTCAAACAGTACGATTTAAA
GGAAAGAGAAGTCGTAACAAGGC------------------
>Z83959
AAGGGCACCACAAGAGCGTGGAGCATGTGGCTTAATTTGACTCAACGCGGGGAATCTTAC
C-GGGTCCGGACACACTGAGGATTGACAGACAGTTGTCTTTCCCTCCCTTCGGGGTGGGA
TTACAAAAGATAACAGATCTTTCATGATCATGTGATGGGTGGTGCATGGCCGTTCTTAGT
TCGTGGAGTGATCTGTCTGCTTAATTGCGTTTCAAATTTTATATTTGTTAACATGCGAGT
CTTCAATGACGGCCGCTCCACCTTATAGACATTATATGATATGCACATTTGTGTATTTGA
TTATAACTTGTCTGGAGTCTGGCTCGATTTTTTTGACTCAATTGAACGCAACGGACGTGA
TTGCAAGTCCTTGTTGAACAAATTATATATATACTACTTCATCATTAGTATATATAGTTC
GCTTCTCATGTCGTAGCAGTCAAACGGGCGGGCGTCTTAATTGGCGCGGTCACGAGGCTT
AATATGCTGCGGC-AGGGAAAACTTGGGCGACCGCTGTAATACTTCTCTCTTAAACCAGA
GGAAGATTGCGGCAATAACAGGTCTGTGATGCCCTCAGATGTCCCGGGCCGCACACGTGC
TACATTGATTAGCGCAGTGCGCATACTTACATATAGATCATTGATTGGTTATTTATAACC
GTCAATATCGCCTTGTCTGAAAGGACTAGGTAATCTATTGTAAGTGCTGGTTCCTCCTCC
CGTTGAGCATTTTAATAATGGTCTCTCTACATCCCTAGCACATGATGTCTAGTGCGATTG
TAGTTGAG----GCCATTTATGCAAGTGTCAATTCTCAGTGGGGACAGCCATTTGATAAT
TCTTTGGCTCGGCCTCAACTAGGAATGCCTTGTACGGGTCTTGGTTCAACAGACCACCCG
GAATACGTCCCTGCCCTTTGTACACACCGCCCGTCGCTCTTACCGATGAATTGTACTGTG
AGTTTGCAGGACCGAACCCATTTTTGGGTTTGGAAATGCAGTCAAACAGTACGATTTAAA
GGAAAGAGAAGTCGTAACAAGGCATCGGTAGGTGAACCT--
>AS238|Gsiphonifera
--------------------GAGCATGTGGCTTAATTTGACTCAACGCGGGGAATCTTAC
C-GGGTCCGGACACACTGAGGATTGACAGACAGTTGTCTTTCCCTCCCTTCGGGGTGGGA
TTACAAAAGATAACAGATCTTTCATGATCATGTGATGGGTGGTGCATGGCCGTTCTTAGT
TCGTGGAGTGATCTGTCTGCTTAATTGCGTTTCAAATTTTATATTTGTTAACATGCGAGT
CTTCAATGACGGCCGCTCCACCTTATAGACATTATATGATATGCACATTTGTGTATTTGA
TTATAACTTGTCTGGAGTCTGGCTCGATTTTTTTGACTCAATTGAACGCAACGGACGTGA
TTGCAAGTCCTTGTTGAACAAATTATATATATACTACTTCATCATTAGTATATATAGTTC
GCTTCTCATGTCGTAGCAGTCAAACGGGCGGGCGTCTTAATTGGCGCGGTCACGAGGCTT
AATATGCTGCGGC-AGGGAAAACTTGGGCGACCGCTGTAATACTTCTCTCTTAAACCAGA
GGAAGATTGCGGCAATAACAGGTCTGTGATGC----------------------------
------------------------------------------------------------
------------------------------------------------------------
------------------------------------------------------------
------------------------------------------------------------
------------------------------------------------------------
------------------------------------------------------------
------------------------------------------------------------
-----------------------------------------
>64|Gsiphonifera
--------------------------------TAATTTGACTCAACGCGGGGAATCTTAC
C-GGGTCCGGACACACTGAGGATTGACAGACAGTTGTCTTTCCCTCCCTTCGGGGTGGGA
TTACAAAAGATAACAGATCTTTCATGATCATGTGATGGGTGGTGCATGGCCGTTCTTAGT
TCGTGGAGTGATCTGTCTGCTTAATTGCGTTTCAAATTTTATATTTGTTAACATGCGAGT
CTTCAATGACGGCCGCTCCACCTTATAGACATTATATGATATGCACATTTGTGTATTTGA
TTATAACTTGTCTGGAGTCTGGCTCGATTTTTTTGACTCAATTGAACGCAACGGACGTGA
TTGCAAGTCCTTGTTGAACAAATTATATATATACTACTTCATCATTAGTATATATAGTTC
GCTTCTCATGTCGTAGCAGTCAAACGGGCGGGCGTCTTAATTGGCGCGGTCACGAGGCTT
AATATGCTGCGGC-AGGGAAAACTTGGGCGACCGCTGTAATACTTCTCTCTTAAACCAGA
GGAAGATTGCGGCAATAACAGGTCTGTGATG-----------------------------
------------------------------------------------------------
------------------------------------------------------------
------------------------------------------------------------
------------------------------------------------------------
------------------------------------------------------------
------------------------------------------------------------
------------------------------------------------------------
-----------------------------------------
>228|Gsiphonifera
----------------------------------ATTTGACTCAACGCGGGGAATCTTAC
C-GGGTCCGGACACACTGAGGATTGACAGACAGTTGTCTTTCCCTCCCTTCGGGGTGGGA
TTACAAAAGATAACAGATCTTTCATGATCATGTGATGGGTGGTGCATGGCCGTTCTTAGT
TCGTGGAGTGATCTGTCTGCTTAATTGCGTTTCAAATTTTATATTTGTTAACATGCGAGT
CTTCAATGACGGCCGCTCCACCTTATAGACATTATATGATATGCACATTTGTGTATTTGA
TTATAACTTGTCTGGAGTCTGGCTCGATTTTTTTGACTCAATTGAACGCAACGGACGTGA
TTGCAAGTCCTTGTTGAACAAATTATATATATACTACTTCATCATTAGTATATATAGTTC
GCTTCTCATGTCGTAGCAGTCAAACGGGCGGGCGTCTTAATTGGCGCGGTCACGAGGCTT
AATATGCTGCGGC-AGGGAAAACTTGGGCGACCGCTGTAATACTTCTCTCTTAAACCAGA
GGAAGATTGCGGCAATAACAGG--------------------------------------
------------------------------------------------------------
------------------------------------------------------------
------------------------------------------------------------
------------------------------------------------------------
------------------------------------------------------------
------------------------------------------------------------
------------------------------------------------------------
-----------------------------------------
>340|Gsiphonifera
---------------------------TGGCTTAATTTGACTCAACGCGGGGAATCTTAC
C-GGGTCCGGACACACTGAGGATTGACAGACAGTTGTCTTTCCCTCCCTTCGGGGTGGGA
TTACAAAAGATAACAGATCTTTCATGATCATGTGATGGGTGGTGCATGGCCGTTCTTAGT
TCGTGGAGTGATCTGTCTGCTTAATTGCGTTTCAAATTTTATATTTGTTAACATGCGAGT
CTTCAATGACGGCCGCTCCACCTTATAGACATTATATGATATGCACATTTGTGTATTTGA
TTATAACTTGTCTGGAGTCTGGCTCGATTTTTTTGACTCAATTGAACGCAACGGACGTGA
TTGCAAGTCCTTGTTGAACAAATTATATATATACTACTTCATCATTAGTATATATAGTTC
GCTTCTCATGTCGTAGCAGTCAAACGGGCGGGCGTCTTAATTGGCGCGGTCACGAGGCTT
AATATGCTGCGGC-AGGGAAAACTTGGGCGACCGCTGTAATACTTCTCTCTTAAACCAGA
GGAAGATTGCGGCAATAACAGGTCTGTGATGC----------------------------
------------------------------------------------------------
------------------------------------------------------------
------------------------------------------------------------
------------------------------------------------------------
------------------------------------------------------------
------------------------------------------------------------
------------------------------------------------------------
-----------------------------------------
>341|Gsiphonifera
----------------------------------ATTTGACTCAACGCGGGGAATCTTAC
C-GGGTCCGGACACACTGAGGATTGACAGACAGTTGTCTTTCCCTCCCTTCGGGGTGGGA
TTACAAAAGATAACAGATCTTTCATGATCATGTGATGGGTGGTGCATGGCCGTTCTTAGT
TCGTGGAGTGATCTGTCTGCTTAATTGCGTTTCAAATTTTATATTTGTTAACATGCGAGT
CTTCAATGACGGCCGCTCCACCTTATAGACATTATATGATATGCACATTTGTGTATTTGA
TTATAACTTGTCTGGAGTCTGGCTCGATTTTTTTGACTCAATTGAACGCAACGGACGTGA
TTGCAAGTCCTTGTTGAACAAATTATATATATACTACTTCATCATTAGTATATATAGTTC
GCTTCTCATGTCGTAGCAGTCAAACGGGCGGGCGTCTTAATTGGCGCGGTCACGAGGCTT
AATATGCTGCGGC-AGGGAAAACTTGGGCGACCGCTGTAATACTTCTCTCTTAAACCAGA
GGAAGATTGCGGCAATAACAGGTCTGTGATGC----------------------------
------------------------------------------------------------
------------------------------------------------------------
------------------------------------------------------------
------------------------------------------------------------
------------------------------------------------------------
------------------------------------------------------------
------------------------------------------------------------
-----------------------------------------
>450|Gsiphonifera
-------------------------------TTAATTTGACTCAACGCGGGGAATCTTAC
C-GGGTCCGGACACACTGAGGATTGACAGACAGTTGTCTTTCCCTCCCTTCGGGGTGGGA
TTACAAAAGATAACAGATCTTTCATGATCATGTGATGGGTGGTGCATGGCCGTTCTTAGT
TCGTGGAGTGATCTGTCTGCTTAATTGCGTTTCAAATTTTATATTTGTTAACATGCGAGT
CTTCAATGACGGCCGCTCCACCTTATAGACATTATATGATATGCACATTTGTGTATTTGA
TTATAACTTGTCTGGAGTCTGGCTCGATTTTTTTGACTCAATTGAACGCAACGGACGTGA
TTGCAAGTCCTTGTTGAACAAATTATATATATACTACTTCATCATTAGTATATATAGTTC
GCTTCTCATGTCGTAGCAGTCAAACGGGCGGGCGTCTTAATTGGCGCGGTCACGAGGCTT
AATATGCTGCGGC-AGGGAAAACTTGGGCGACCGCTGTAATACTTCTCTCTTAAACCAGA
GGAAGATTGCGGCAATAACAGGTC------------------------------------
------------------------------------------------------------
------------------------------------------------------------
------------------------------------------------------------
------------------------------------------------------------
------------------------------------------------------------
------------------------------------------------------------
------------------------------------------------------------
-----------------------------------------
>47|Gsiphonifera
---------------------------TGGCTTAATTTGACTCAACGCGGGGAATCTTAC
C-GGGTCCGGACACACTGAGGATTGACAGACAGTTGTCTTTCCCTCCCTTCGGGGTGGGA
TTACAAAAGATAACAGATCTTTCATGATCATGTGATGGGTGGTGCATGGCCGTTCTTAGT
TCGTGGAGTGATCTGTCTGCTTAATTGCGTTTCAAATTTTATATTTGTTAACATGCGAGT
CTTCAATGACGGCCGCTCCACCTTATAGACATTATATGATATGCACATTTGTGTATTTGA
TTATAACTTGTCTGGAGTCTGGCTCGATTTTTTTGACTCAATTGAACGCAACGGACGTGA
TTGCAAGTCCTTGTTGAACAAATTATATATATACTACTTCATCATTAGTATATATAGTTC
GCTTCTCATGTCGTAGCAGTCAAACGGGCGGGCGTCTTAATTGGCGCGGTCACGAGGCTT
AATATGCTGCGGC-AGGGAAAACTTGGGCGACCGCTGTAATACTTCTCTCTTAAACCAGA
GGAAGATTGCGGCAATAACAGG--------------------------------------
------------------------------------------------------------
------------------------------------------------------------
------------------------------------------------------------
------------------------------------------------------------
------------------------------------------------------------
------------------------------------------------------------
------------------------------------------------------------
-----------------------------------------
>29|Gsiphonifera
---------------------------TGGCTTAATTTGACTCAACGCGGGGAATCTTAC
C-GGGTCCGGACACACTGAGGATCGACAGACAGTTGTCTTTCCCTCCCTTCGGGGTGGGA
TTACAAAAGATAACAGATCTTTCATGATCATGTGATGGGTGGTGCATGGCCGTTCTTAGT
TCGTGGAGTGATCTGTCTGCTTAATTGCGTTTCAAATTTTATATTTGTTAACATGCGAGT
CTTCAATGACGGCCGCTCCACCTTATAGACATTATATGATATGCACATTTGTGTATTTGA
TTATAACTTGTCTGGAGTCTGGCTCGATTTTTTTGACTCAATTGAACGCAACGGACGTGA
TTGCAAGTCCTTGTTGAACAAATTATATATATACTACTTCATCATTAGTATATATAGTTC
GCTTCTCATGTCGTAGCAGTCAAACGGGCGGGCGTCTTAATTGGCGCGGTCACGAGGCTT
AATATGCTGCGGC-AGGGAAAACTTGGGCGACCGCTGTAATACTTCTCTCTTAAACCAGA
GGAAGATTGCGGCAATAACAGG--------------------------------------
------------------------------------------------------------
------------------------------------------------------------
------------------------------------------------------------
------------------------------------------------------------
------------------------------------------------------------
------------------------------------------------------------
------------------------------------------------------------
-----------------------------------------
>180|Gsiphonifera
--------------------------GTGGCTTAATTTGACTCAACGCGGGGAATCTTAC
C-GGGTCCGGACACACTGAGGATCGACAGACAGTTGTCTTTCCCTCCCTTCGGGGTGGGA
TTACAAAAGATAACAGATCTTTCATGATCATGTGATGGGTGGTGCATGGCCGTTCTTAGT
TCGTGGAGTGATCTGTCTGCTTAATTGCGTTTCAAATTTTATATTTGTTAACATGCGAGT
CTTCAATGACGGCCGCTCCACCTTATAGACATTATATGATATGCACATTTGTGTATTTGA
TTATAACTTGTCTGGAGTCTGGCTCGATTTTTTTGACTCAATTGAACGCAACGGACGTGA
TTGCAAGTCCTTGTTGAACAAATTATATATATACTACTTCATCATTAGTATATATAGTTC
GCTTCTCATGTCGTAGCAGTCAAACGGGCGGGCGTCTTAATTGGCGCGGTCACGAGGCTT
AATATGCTGCGGC-AGGGAAAACTTGGGCGACCGCTGTAATACTTCTCTCTTAAACCAGA
GGAAGATTGCGGCAATAACAGG--------------------------------------
------------------------------------------------------------
------------------------------------------------------------
------------------------------------------------------------
------------------------------------------------------------
------------------------------------------------------------
------------------------------------------------------------
------------------------------------------------------------
-----------------------------------------
>329|Gsiphonifera
------------------------------------------------------------
--GGGTCCGGACACACTGAGGATTGACAGACAGTTGTCTTTCCCTCCCTTCGGGGTGGGA
TTACAAAAGATAACAGATCTTTCATGATCATGTGATGGGTGGTGCATGGCCGTTCTTAGT
TCGTGGAGTGATCTGTCTGCTTAATTGCGTTTCAAATTTTATATTTGTTAACATGCGAGT
CTTCAATGACGGCCGCTCCACCTTATAGACATTATATGATATGCACATTTGTGTATTTGA
TTATAACTTGTCTGGAGTCTGGCTCGATTTTTTTGACTCAATTGAACGCAACGGACGTGA
TTGCAAGTCCTTGTTGAACAAATTATATATATACTACTTCATCATTAGTATATATAGTTC
GCTTCTCATGTCGTAGCAGTCAAACGGGCGGGCGTCTTAATTGGCGCGGTCACGAGGCTT
AATATGCTGCGGC-AGGGAAAACTTGGGCGACCGCTGTAATACTTCTCTCTTAAACCAGA
GGAAGATTGCGGCAATAACAGGTCTGTGATGCCCTCAGATGTCCCGGGCCGCACACGTGC
TACATTGATTAGCGCAGTGCGCATACTTACATATAGATCATTGATTGGTTATTTATAACC
GTCAATATCGCCTTGTCTGAAAGGACTAGG------------------------------
------------------------------------------------------------
------------------------------------------------------------
------------------------------------------------------------
------------------------------------------------------------
------------------------------------------------------------
-----------------------------------------
>451|Gsiphonifera
--------------------------------------------ACGCGGGGAATCTTAC
C-GGGTCCGGACACACTGAGGATTGACAGACAGTTGTCTTTCCCTCCCTTCGGGGTGGGA
TTACAAAAGATAACAGATCTTTCATGATCATGTGATGGGTGGTGCATGGCCGTTCTTAGT
TCGTGGAGTGATCTGTCTGCTTAATTGCGTTTCAAATTTTATATTTGTTAACATGCGAGT
CTTCAATGACGGCCGCTCCACCTTATAGACATTATATGATATGCACATTTGTGTATTTGA
TTATAACTTGTCTGGAGTCTGGCTCGATTTTTTTGACTCAATTGAACGCAACGGACGTGA
TTGCAAGTCCTTGTTGAACAAATTATATATATACTACTTCATCATTAGTATATATAGTTC
GCTTCTCATGTCGTAGCAGTCAAACGGGCGGGCGTCTTAATTGGCGCGGTCACGAGGCTT
AATATGCTGCGGC-AGGGAAAACTTGGGCGACCGCTGTAATACTTCTCTCTTAAACCAGA
GGAAGATTGCGGCAATAACAGGTCTGTGATGCCCTCAGATGTCCCGGGCCGCACACGTGC
TACATTGATTAGCGCAGTGCGCATACTTACATATAGATCATTGATTGGTTATTTATAACC
GTCAATATCGCCTTGTCTGAAAGGACTAGGTAATCTATTGTAAGTGCTGGTTCCTCCTCC
CGTTGAGCATTTTAATAATGGTCTCTCTACATCCCTAGCACATGATGTCTAGTGCGATTG
TAGTTGAGTCTTGCCATTTATGCAAGTGTCAATTCTCAGTGGGGACAGCCATTTGATAAT
TCTTTGGCTCGGCCTCAACTA---------------------------------------
------------------------------------------------------------
------------------------------------------------------------
-----------------------------------------
>P128|Gsiphonifera
------------------------------------------------------------
------------------------------------------------------------
------------------------------------------------GCCGTTCTTAGT
TCGTGGAGTGATCTGTCTGCTTAATTGCGTTTCAAATTTTATATTTGTTAACATGCGAGT
CTTCAATGACGGCCGCTCCACCTTATAGACATTATATGATATGCACATTTGTGTATTTGA
TTATAACTTGTCTGGAGTCTGGCTCGATTTTTTTGACTCAATTGAACGCAACGGACGTGA
TTGCAAGTCCTTGTTGAACAAATTATATATATACTACTTCATCATTAGTATATATAGTTC
GCTTCTCATGTCGTAGCAGTCAAACGGGCGGGCGTCTTAATTGGCGCGGTCACGAGGCTT
AATATGCTGCGGC-AGGGAAAACTTGGGCGACCGCTGTAATACTTCTCTCTTAAACCAGA
GGAAGATTGCGGCAATAACAGGTCTGTGATGCCCTCAGATGTCCCGGGCCGCA-------
------------------------------------------------------------
------------------------------------------------------------
------------------------------------------------------------
------------------------------------------------------------
------------------------------------------------------------
------------------------------------------------------------
------------------------------------------------------------
-----------------------------------------
>6557|Gsiphonifera
------------------------------------------------------------
------------------------------------------------------------
------------------------------------------------------------
----------------------------------AATTTTATATTTGTTAACATGCGAGT
CTTCAATGACGGCCGCTCCACCTTATAGACATTATATGATATGCACATTTGTGTATTTGA
TTATAACTTGTCTGGAGTCTGGCTCGATTTTTTTGACTCAATTGAACGCAACGGACGTGA
TTGCAAGTCCTTGTTGAACAAATTATATATATACTACTTCATCATTAGTATATATAGTTC
GCTTCTCATGTCGTAGCAGTCAAACGGGCGGGCGTCTTAATTGGCGCGGTCACGAGGCTT
AATATGCTGCGGC-AGGGAAAACTTGGGCGACCGCTGTAATACTTCTCTCTTAAACCAGA
GGAAGATTGCGGCAATAACAGGTCTGTGATGCCCTCAGATGTC-----------------
------------------------------------------------------------
------------------------------------------------------------
------------------------------------------------------------
------------------------------------------------------------
------------------------------------------------------------
------------------------------------------------------------
------------------------------------------------------------
-----------------------------------------
>AB263451
AAGGGCACCACAAGAGCGTGGAGCATGTGGCTTAATTTGACTCAACGCGGGGAATCTTAC
C-GGGTCCGGACACACTGAGGATTGACAGACAGTTGTCTTTCCCTCCCTTCGGGGTGGGA
TTACAATAGATAACAGATCTTTCATGATCATGTGATGGGTGGTGCATGGCCGTTCTTAGT
TCGTGGAGTGATCTGTCTGCTTAATTGCGTTTCAAATTTTATATTTGTTAACATGCGAGT
CTTCAATGACGGCCACTCCACCTTATAGACATTATATGATATGCACATTTGTGTATTTGA
TTATAACTTGTCTGGAGTCTGGCTCGATTTTTTTGACTCAATTGAACGCAACGGACGTGA
TTGCAAGTCCTTGTTGAACAAATTATATATATACTACTTCATCATTAGTATATATAGTTC
GCTTCTCATGTCGTAGCAGTCAAACGGGCGGGCGTCTTAATTGGCGCGGTCACGAGGCTT
AATATGCTGCGGC-TGGGAAAACTTGGGCGACCGCTGTAATACTTCTCTCTTAAACCAGA
GGAAGATTGCGGCAATAACAGGTCTGTGATGCCCTCAGATGTCCCGGGCCGCACACGTGC
TACATTGATTAGCGCAGTGCGCATACTTACATATAGATCATTGATTGGTTATTTATAACC
GTCAATATCGCCTTGTCTGAAAGGACTAGGTAATCTATTGTAAGTGCTGGTTCCTCCTCC
CGTTGAGCATTTTAATAATGGTCTCTCTACATCCCTAGCACATGATGTCTAGTGCGATTG
TAGTTGAGTTCTGCCATTTATGCAAGTGTCAATTCTCAGTGGGGACAGCCATTTGATAAT
TCTTTGGCTCGGCCTCAACTAGGAATGCCTTGTACGGGTCTTGGTTCAACAGACCACCCG
GAATACGTCCCTGCCCTTTGTACACACCGCCCGTCGCTCTTA---ATGAATTGTACTGTG
AGTTTGCAGGACCGAACCCATTTTAAAGGAAAGAGAAGTC--GTAACAAGGCATCAGTAG
GTGAACCT---------------------------------
>A538|Gsiphonifera
------------------------------------------------------------
------------------------------------------------------------
------------------------------------------------------------
---------------------------------------------------CATGCGAGT
CTTCAATGACGGCCACTCCACCTTATAGACATTATATGATATGCACATTTGTGTATTTGA
TTATAACTTGTCTGGAGTCTGGCTCGATTTTTTTGACTCAATTGAACGCAACGGACGTGA
TTGCAAGTCCTTGTTGAACAAATTATATATATACTACTTCATCATTAGTATATATAGTTC
GCTTCTCATGTCGTAGCAGTCAAACGGGCGGGCGTCTTAATTGGCGCGGTCACGAGGCTT
AATATGCTGCGGC-TGGGAAAACTTGGGCGACCGCTGTAATACTTCTCTCTTAAACCAGA
GGAAGATTGCGGCAATAACAGGTCTGTGATGCCCTCAGATGTCCCGGGCCGC--------
------------------------------------------------------------
------------------------------------------------------------
------------------------------------------------------------
------------------------------------------------------------
------------------------------------------------------------
------------------------------------------------------------
------------------------------------------------------------
-----------------------------------------
>2214|Gsiphonifera
------------------------------------------------------------
------------------------------------------------------------
------------------------------------------------------------
-----------------------------------ATTTTATATTTGTTAACATGCGAGT
CTTCAATGACGGCCACTCCACCTTATAGACATTATATGATATGCACATTTGTGTATTTGA
TTATAACTTGTCTGGAGTCTGGCTCGATTTTTTTGACTCAATTGAACGCAACGGACGTGA
TTGCAAGTCCTTGTTGAACAAATTATATATATACTACTTCATCATTAGTATATATAGTTC
GCTTCTCATGTCGTAGCAGTCAAACGGGCGGGCGTCTTAATTGGCGCGGTCACGAGGCTT
AATATGCTGCGGC-TGGGAAAACTTGGGCGACCGCTGTAATACTTCTCTCTTAAACCAGA
GGAAGATTGCGGCAATAACAGGTCTGTGATGCCCTCAGATGTCCCGGGCCGC--------
------------------------------------------------------------
------------------------------------------------------------
------------------------------------------------------------
------------------------------------------------------------
------------------------------------------------------------
------------------------------------------------------------
------------------------------------------------------------
-----------------------------------------
>300404c|Gsiphonifera
--GGGCACCACAAGAACGTGGAGCATGTGGCTTAATTTGACTCAACGCGGGGAATCTTAC
C-GGGTCCGGACACACTGAGGATTGACAGACAGTTGTCTTTCCCTCCCTTCGGGGTGGGA
TTACAAAAGATAACAGATCTTTCATGATCATGTGATGGGTGGTGCATGGCCGTTCTTAGT
TCGTGGAGTGATCTGTCTGCTTAATTGCGTTTCAAATTTTATATTTGTTAACATGCGAGT
CTTCAATGACGGCCACTCCACCTTATAGACATTATATGATATGCACATTTGTGTATTTGA
TTATAACTTGTCTGGAGTCTGGCTCGATTTTTTTGACTCAATTGAACGCAACGGACGTGA
TTGCAAGTCCTTGTTGAACAAATTATATATATACTACTTCATCATTAGTATATATAGTTC
GCTTCTCATGTCGTAGCAGTCAAACGGGCGGGCGTCTTAATTGGCGCGGTCACGAGGCTT
AATATGCTGCGGC-TGGGAAAACTTGGGCGACCGCTGTAATACTTCTCTCTTAAACCAGA
GGAAGATTGCGGCAATAACAGGTCTGTGATGCCCTCAGATGTCCCGGGCCGCACACGTGC
TACATTGATTAGCGCAGTGCGCATACTTACATATAGATCATTGATTGGTTATTTATAACC
GTCAATATCGCCTTGTCTGAAAGGACTAGGTAATCTATTGTAAGTGCTGGTTCCTCCTCC
CGTTGAGCATTTTAATAATGGTCTCTCTACATCCCTAGCACATGATGTCTAGTGCGATTG
TAGTTGAGTTCTGCCATTTATGCAAGTGTCAATTCTCAGTGGGGACAGCCATTTGATAAT
TCTTTGGCTCGGCCTCAACTAGGAATGCCTTGTACGGGTCTTGGTTCAACAGACCACCCG
GAATACGTCCCTGCCCTTTGTACACACCGCCCGTCGCTCTTACCGATGAATTGTACTGTG
AGTTTGCAGGACCGAACCCATTTTT--GGGTTTGGAAATGCAGTCAA-------------
-----------------------------------------
>3021|Gsiphonifera
------------------------------------------------------------
------------------------------------------------------------
------------------------------------------------------------
-----------------------------------ATTTTATATTTGTTAACATGCGAGT
CTTCAATGACGGCCACTCCACCTTATAGACATTATATGATATGCACATTTGTGTATTTGA
TTATAACTTGTCTGGAGTCTGGCTCGATTTTTTTGACTCAATTGAACGCAACGGACGTGA
TTGCAAGTCCTTGTTGAACAAATTATATATATACTACTTCATCATTAGTATATATAGTTC
GCTTCTCATGTCGTAGCAGTCAAACGGGCGGGCGTCTTAATTGGCGCGGTCACGAGGCTT
AATATGCTGCGGC-TGGGAAAACTTGGGCGACCGCTGTAATACTTCTCTCTTAAACCAGA
GGAAGATTGCGGCAATAACAGGTCTGTGATGCCCTCAGATGTCCCGGGC-----------
------------------------------------------------------------
------------------------------------------------------------
------------------------------------------------------------
------------------------------------------------------------
------------------------------------------------------------
------------------------------------------------------------
------------------------------------------------------------
-----------------------------------------
>302215c|Gsiphonifera
--GGGCACCACAAGAACGTGGAGCATGTGGCTTAATTTGACTCAACGCGGGGAATCTTAC
C-GGGTCCGGACACACTGAGGATTGACAGACAGTTGTCTTTCCCTCCCTTCGGGGTGGGA
TTACAAAAGATAACAGATCTTTCATGATCATGTGATGGGTGGTGCATGGCCGTTCTTAGT
TCGTGGAGTGATCTGTCTGCTTAATTGCGTTTCAAATTTTATATTTGTTAACATGCGAGT
CTTCAATGACGGCCACTCCACCTTATAGACATTATATGATATGCACATTTGTGTATTTGA
TTATAACTTGTCTGGAGTCTGGCTCGATTTTTTTGACTCAATTGAACGCAACGGACGTGA
TTGCAAGTCCTTGTTGAACAAATTATATATATACTACTTCATCATTAGTATATATAGTTC
GCTTCTCATGTCGTAGCAGTCAAACGGGCGGGCGTCTTAATTGGCGCGGTCACGAGGCTT
AATATGCTGCGGC-TGGGAAAACTTGGGCGACCGCTGTAATACTTCTCTCTTAAACCAGA
GGAAGATTGCGGCAATAACAGGTCTGTGATGCCCTCAGATGTCCCGGGCCGCACACGTGC
TACATTGATTAGCGCAGTGCGCATACTTACATATAGATCATTGATTGGTTATTTATAACC
GTCAATATCGCCTTGTCTGAAAGGACTAGGTAATCTATTGTAAGTGCTGGTTCCTCCTCC
CGTTGAGCATTTTAATAATGGTCTCTCTACATCCCTAGCACATGATGTCTAGTGCGATTG
TAGTTGAGTTCTGCCATTTATGCAAGTGTCAATTCTCAGTGGGGACAGCCATTTGATAAT
TCTTTGGCTCGGCCTCAACTAGGAATGCCTTGTACGGGTCTTGGTTCAACAGACCACCCG
GAATACGTCCCTGCCCTTTGTACACACCGCCCGTCGCTCTTACCGATGAATTG-------
------------------------------------------------------------
-----------------------------------------
>302201c|Gsiphonifera
---GGCACCACAAGAACGTGGAGCATGTGGCTTAATTTGACTCAACGCGGGGAATCTTAC
C-GGGTCCGGACACACTGAGGATTGACAGACAGTTGTCTTTCCCTCCCTTCGGGGTGGGA
TTACAAAAGATAACAGATCTTTCATGATCATGTGATGGGTGGTGCATGGCCGTTCTTAGT
TCGTGGAGTGATCTGTCTGCTTAATTGCGTTTCAAATTTTATATTTGTTAACATGCGAGT
CTTCAATGACGGCCACTCCACCTTATAGACATTATATGATATGCACATTTGTGTATTTGA
TTATAACTTGTCTGGAGTCTGGCTCGATTTTTTTGACTCAATTGAACGCAACGGACGTGA
TTGCAAGTCCTTGTTGAACAAATTATATATATACTACTTCATCATTAGTATATATAGTTC
GCTTCTCATGTCGTAGCAGTCAAACGGGCGGGCGTCTTAATTGGCGCGGTCACGAGGCTT
AATATGCTGCGGC-TGGGAAAACTTGGGCGACCGCTGTAATACTTCTCTCTTAAACCAGA
GGAAGATTGCGGCAATAACAGGTCTGTGATGCCCTCAGATGTCCCGGGCCGCACACGTGC
TACATTGATTAGCGCAGTGCGCATACTTACATATAGATCATTGATTGGTTATTTATAACC
GTCAATATCGCCTTGTCTGAAAGGACTAGGTAATCTATTGTAAGTGCTGGTTCCTCCTCC
CGTTGAGCATTTTAATAATGGTCTCTCTACATCCCTAGCACATGATGTCTAGTGCGATTG
TAGTTGAGTTCTGCCATTTATGCAAGTGTCAATTCTCAGTGGGGACAGCCATTTGATAAT
TCTTTGGCTCGGCCTCAACTAGGAATGCCTTGTACGGGTCTTGGTTCAACAGACCACCCG
GAATACGTCCCTGCCCTTTGTACACACCGCCCGTCGCTCTTACCGATGAATTGTACTGTG
AGTTTGCAGGACCGAACCCATTTTTTTGGGTTTGGAAATG--------------------
-----------------------------------------
>JQ743484
----GCACCACAAGAGCGTGGAGCATGTGGCTTAATTTGACTCAACGCGGGGAATCTTAC
C-GGGTCCGGACACACTGAGGATTGACAGACAGTTGTCTTTCCCTCCCTTCGGGGTGGGA
TTACAAAAGATAACAGATCTTTCATGATCATGTGATGGGTGGTGCATGGCCGTTCTTAGT
TCGTGGAGTGATCTGTCTGCTTAATTGCGTTTCAAATTTTATATTTGTTAACATGCGAGT
CTTCAATGACGGCCACTCCACCTTATAGACATTATATGATATGCACATTTGTGTATTTGA
TTATAACTTGTCTGGAGTCTGGCTCGATTTTTTTGACTCAATTGAACGCAACGGACGTGA
TTGCAAGTCCTTGTTGAACAAATTATATATATACTACTTCATCATTAGTATATATAGTTC
GCTTCTCATGTCGTAGCAGTCAAACGGGCGGGCGTCTTAATTGGCGCGGTCACGAGGCTT
AATATGCTGCGGC-TGGGAAAACTTGGGCGACCGCTGTAATACTTCTCTCTTAAACCAGA
GGAAGATTGCGGCAATAACAGGTCTGTGATGCCCTCAGATGTCCCGGGCCGCACACGTGC
TACATTGATTAGCGCAGTGCGCATACTTACATATAGATCATTGATTGGTTATTTATAACC
GTCAATATCGCCTTGTCTGAAAGGACTAGGTAATCTATTGTAAGTGCTGGTTCCTCCTCC
CGTTGAGCATTTTAATAATGGTCTCTCTACATCCCTAGCACATGATGTCTAGTGCGATTG
TAGTTGAGTTCTGCCATTTATGCAAGTGTCAATTCTCAGTGGGGACAGCCATTTGATAAT
TCTTTGGCTCGGCCTCAACTAGGAATGCCTTGTACGGGTCTTGGTTCAACAGACCACCCG
GAATACGTCCCTGCCCTTTGTACACACCGCCCGTCGCTCTTACCGATGAATTGTACTGTG
AGTTTGCAGGACCGAACCCATTTTT--GGGTTTGGAAATGCAGTCAAACAGTACGATTTA
AAGGAAAGAGAAGTCGTAAC---------------------
>AS81|Gsiphonifera
----------------------------GGCTTAATTTGACTCAACGCGGGGAATCTTAC
C-GGGTCCGGACACACTGAGGATTGACAGACAGTTGTCTTTCCCTCCCTTCGGGGTGGGA
TTACAAAAGATAACAGATCTTTCATGATCATGTGATGGGTGGTGCATGGCCGTTCTTAGT
TCGTGGAGTGATCTGTCTGCTTAATTGCGTTTCAAATTTTATATTTGTTAACATGCGAGT
CTTCAATGACGGCCACTCCACCTTATAGACATTATATGATATGCACATTTGTGTATTTGA
TTATAACTTGTCTGGAGTCTGGCTCGATTTTTTTGACTCAATTGAACGCAACGGACGTGA
TTGCAAGTCCTTGTTGAACAAATTATATATATACTACTTCATCATTAGTATATATAGTTC
GCTTCTCATGTCGTAGCAGTCAAACGGGCGGGCGTCTTAATTGGCGCGGTCACGAGGCTT
AATATGCTGCGGC-TGGGAAAACTTGGGCGACCGCTGTAATACTTCTCTCTTAAACCAGA
GGAAGATTGCGGCAATAACAGG--------------------------------------
------------------------------------------------------------
------------------------------------------------------------
------------------------------------------------------------
------------------------------------------------------------
------------------------------------------------------------
------------------------------------------------------------
------------------------------------------------------------
-----------------------------------------
>2973|Gsiphonifera
------------------------------------------------------------
------------------------------------------------------------
------------------------------------------------------------
------------------------------------------------------------
------------------------------------------------------------
---------------------------------------------------------TGA
TTGCAAGTCCTTGTTGAACAAATTATATATATACTACTTCATCATTAGTATATATAGTTC
GCTTCTCATGTCGTAGCAGTCAAACGGGCGGGCGTCTTAATTGGCGCGGTCACGAGGCTT
AATATGCTGCGGC-TGGGAAAACTTGGGCGACCGCTGTAATACTTCTCTCTTAAACCAGA
GGAAGATTGCGGCAATAACAGGTCTGTGATGCCCTCAGATGTCCCGGGCCGCA-------
------------------------------------------------------------
------------------------------------------------------------
------------------------------------------------------------
------------------------------------------------------------
------------------------------------------------------------
------------------------------------------------------------
------------------------------------------------------------
-----------------------------------------
>300415c|Gsiphonifera
------------------------------------------------------------
------------------------------------------------TTCGGGGTGGGA
TTACAAAAGATAACAGATCTTTCATGATCATGTGATGGGTGGTGCATGGCCGTTCTTAGT
TCGTGGAGTGATCTGTCTGCTTAATTGCGTTTCAAATTTTATATTTGTTAACATGCGAGT
CTTCAATGACGGCCACTCCACCTTATAGACATTATATGATATGCACATTTGTGTATTTGA
TTATAACTTGTCTGGAGTCTGGCTCGATTTTTTTGACTCAATTGAACGCAACGGACGTGA
TTGCAAGTCCTTGTTGAACAAATTATATATATACTACTTCATCATTAGTATATATAGTTC
GCTTCTCATGTCGTAGCAGTCAAACGGGCGGGCGTCTTAATTGGCGCGGTCACGAGGCTT
AATATGCTGCGGC-TGGGAAAACTTGGGCGACCGCTGTAATACTTCTCTCTTAAACCAGA
GGAAGATTGCGGCAATAACAGGTCTGTGATGCCCTCAGATGTCCCGGGCCGCACACGTGC
TACATTGATTAGCGCAGTGCGCATACTTACATATAGATCATTGATTGGTTATTTATAACC
GTCAATATCGCCTTGTCTGAAAGGACTAGGTAATCTATTGTAAGTGCTGGTTCCTCCTCC
CGTTGAGCATTTTAATAATGGTCTCTCTACATCCCTAGCACATGATGTCTAGTGCGATTG
TAGTTGAGTTCTGCCATTTATGCAAGTGTCAATTCTCAGTGGGGACAGCCATTTGATAAT
TCTTTGGCTCGGCCTCAACTAGGAATGCCTTGTACGGGTCTTGGTTCAACAGACCACCCG
GAATACGTCCCTGCCCTTTGTACACACCGCCCGTCGCTCTTACCGATGAATTGTACTGTG
AGTTTGCAGGACCGAACCCATTTTTTTGGGTTTGGAAATGCAGTCAAACAGTACGATTTA
AAGGAAAGAGAAGTCGTAACAAGGC----------------
>300408c|Gsiphonifera
------------------------------------------------------------
----------------TGAGGATTGACAGACAGTTGTCTTTCCCTCCCTTCGGGGTGGGA
TTACAAAAGATAACAGATCTTTCATGATCATGTGATGGGTGGTGCATGGCCGTTCTTAGT
TCGTGGAGTGATCTGTCTGCTTAATTGCGTTTCAAATTTTATATTTGTTAACATGCGAGT
CTTCAATGACGGCCACTCCACCTTATAGACATTATATGATATGCACATTTGTGTATTTGA
TTATAACTTGTCTGGAGTCTGGCTCGATTTTTTTGACTCAATTGAACGCAACGGACGTGA
TTGCAAGTCCTTGTTGAACAAATTATATATATACTACTTCATCATTAGTATATATAGTTC
GCTTCTCATGTCGTAGCAGTCAAACGGGCGGGCGTCTTAATTGGCGCGGTCACGAGGCTT
AATATGCTGCGGC-TGGGAAAACTTGGGCGACCGCTGTAATACTTCTCTCTTAAACCAGA
GGAAGATTGCGGCAATAACAGGTCTGTGATGCCCTCAGATGTCCCGGGCCGCACACGTGC
TACATTGATTAGCGCAGTGCGCATACTTACATATAGATCATTGATTGGTTATTTATAACC
GTCAATATCGCCTTGTCTGAAAGGACTAGGTAATCTATTGTAAGTGCTGGTTCCTCCTCC
CGTTGAGCATTTTAATAATGGTCTCTCTACATCCCTAGCACATGATGTCTAGTGCGATTG
TAGTTGAGTTCTGCCATTTATGCAAGTGTCAATTCTCAGTGGGGACAGCCATTTGATAAT
TCTTTGGCTCGGCCTCAACTAGGAATGCCTTGTACGGGTCTTGGTTCAACAGACCACCCG
GAATACGTCCCTGCCCTTTGTACACACCGCCCGTCGCTCTTACCGATGAATTGTACTGTG
AGTTTGCAGGACCGAACCCATTTTTTTGGGTTTGGAAATGCAGTCAAACAGTACGATTTA
AAGGAAAGAGAAGTCGTAACAAGGC----------------
>300409c|Gsiphonifera
------------------------------------------------------------
------------------------GACAGACAGTTGTCTTTCCCTCCCTTCGGGGTGGGA
TTACAAAAGATAACAGATCTTTCATGATCATGTGATGGGTGGTGCATGGCCGTTCTTAGT
TCGTGGAGTGATCTGTCTGCTTAATTGCGTTTCAAATTTTATATTTGTTAACATGCGAGT
CTTCAATGACGGCCACTCCACCTTATAGACATTATATGATATGCACATTTGTGTATTTGA
TTATAACTTGTCTGGAGTCTGGCTCGATTTTTTTGACTCAATTGAACGCAACGGACGTGA
TTGCAAGTCCTTGTTGAACAAATTATATATATACTACTTCATCATTAGTATATATAGTTC
GCTTCTCATGTCGTAGCAGTCAAACGGGCGGGCGTCTTAATTGGCGCGGTCACGAGGCTT
AATATGCTGCGGC-TGGGAAAACTTGGGCGACCGCTGTAATACTTCTCTCTTAAACCAGA
GGAAGATTGCGGCAATAACAGGTCTGTGATGCCCTCAGATGTCCCGGGCCGCACACGTGC
TACATTGATTAGCGCAGTGCGCATACTTACATATAGATCATTGATTGGTTATTTATAACC
GTCAATATCGCCTTGTCTGAAAGGACTAGGTAATCTATTGTAAGTGCTGGTTCCTCCTCC
CGTTGAGCATTTTAATAATGGTCTCTCTACATCCCTAGCACATGATGTCTAGTGCGATTG
TAGTTGAGTTCTGCCATTTATGCAAGTGTCAATTCTCAGTGGGGACAGCCATTTGATAAT
TCTTTGGCTCGGCCTCAACTAGGAATGCCTTGTACGGGTCTTGGTTCAACAGACCACCCG
GAATACGTCCCTGCCCTTTGTACACACCGCCCGTCGCTCTTACCGATGAATTGTACTGTG
AGTTTGCAGGACCGAACCCATTTTTTTGGGTTTGGAAATGCAGTCAAACAGTACGATTTA
AAGGAAAGAGAAGTCGTAACAAGGC----------------
>300407c|Gsiphonifera
---GGCACCACAAGAACGTGGAGCATGTGGCTTAATTTGACTCAACGCGGGGAATCTTAC
C-GGGTCCGGACACACTGAGGATTGACAGACAGTTGTCTTTCCCTCCCTTCGGGGTGGGA
TTACAAAAGATAACAGATCTTTCATGATCATGTGATGGGTGGTGCATGGCCGTTCTTAGT
TCGTGGAGTGATCTGTCTGCTTAATTGCGTTTCAAATTTTATATTTGTTAACATGCGAGT
CTTCAATGACGGCCACTCCACCTTATAGACATTATATGATATGCACATTTGTGTATTTGA
TTATAACTTGTCTGGAGTCTGGCTCGATTTTTTTGACTCAATTGAACGCAACGGACGTGA
TTGCAAGTCCTTGTTGAACAAATTATATATATACTACTTCATCATTAGTATATATAGTTC
GCTTCTCATGTCGTAGCAGTCAAACGGGCGGGCGTCTTAATTGGCACGGTCACGAGGCTT
AATATGCTGCGGC-TGGGAAAACTTGGGCGACCGCTGTAATACTTCTCTCTTAAACCAGA
GGAAGATTGCGGCAATAACAGGTCTGTGATGCCCTCAGATGTCCCGGGCCGCACACGTGC
TACATTGATTAGCGCAGTGCGCATACTTACATATAGATCATTGATTGGTTATTTATAACC
GTCAATATCGCCTTGTCTGAAAGGACTAGGTAATCTATTGTAAGTGCTGGTTCCTCCTCC
CGTTGAGCATTTTAATAATGGTCTCTCTACATCCCTAGCACATGATGTCTAGTGCGATTG
TAGTTGAGTTCTGCCATTTATGCAAGTGTCAATTCTCAGTGGGGACAGCCATTTGATAAT
TCTTTGGCTCGGCCTCAACTGGGAATGCCTTGTACGGGTCTTGGTTCAACAGACCACCCG
GAATACGTCCCTGCCCTTTGTACACACCGCCCGTCGCTCTTACCGATGAATTGTACTGTG
AGTTTGCAGGACCGAACCCATTTTTTTGGGTTTGGAAATGCAGTCAAACAGTACGATTTA
A----------------------------------------
>AJ390577
------------------------------------------------------------
------------------------------------------------------------
------------------------------------------------------------
------------------------------------------------------------
------------------------------------------------------------
------------------------------------------------------------
-------------------AAATTATATATATACTACTTCATCATTAGTATATATAGTTC
GCTTCTCATGTCGTAGCAGTCAAACGGGCGGGCGTCTTAATTGGCGCGGTCACGAGGCTT
AATATGCTGCGGC-AGGGAAAACTTGGGCGACCGCTGTAATACTTCTCTCTTAAACCAGA
GGAAGATTGCGGCAATAACAGGTCTGTGATGCCCTCAGATGTCCCGGGCCGCACACGTGC
TACATTGATTAGCGCAGTGCGCATACTTACATATAGATCATTGATTGGTTATTTATAACC
GTCAATATCGCCTTGTCTGAAAGGACTAGGTAATCTATTGTAAGTGCTGGTTCCTCCTCC
CGTTGAGCATTTTAATAATGGTCTCTCTACATCCCTAGCACATGATGTCTAGTGCGATTG
TAGTTGAGTCTTGCCATTTATGCAAGTGTCAATTCTCAGTGGGGACAGCCATTTGATAAT
TCTTTGGCTCGGCCTCAACTAGGAATGCCTTGTACGGGTCTTGGTTCAACAGACCACCCG
GAATACGTCCCTGCCCTTTGTACACACCGCCCGTCGCTCTTACCGATGAATTGTACTGTG
AGTTTGCAGGACCGAACCCATTTTT--GGGTT----------------------------
-----------------------------------------
>AJ390576
------------------------------------------------------------
------------------------------------------------------------
------------------------------------------------------------
------------------------------------------------------------
------------------------------------------------------------
------------------------------------------------------------
-------------------AAATTATATATATACTACTTCATCATTAGTATATATAGTTC
GCTTCTCATGTCGTAGCAGTCAAACGGGCGGGCGTCTTAATTGGCGCGGTCACGAGGCTT
AATATGCTGCGGC-AGGGAAAACTTGGGCGACCGCTGTAATACTTCTCTCTTAAACCAGA
GGAAGATTGCGGCAATAACAGGTCTGTGATGCCCTCAGATGTCCCGGGCCGCACACGTGC
TACATTGATTAGCGCAGTGCGCATACTTACATATAGATCATTGATTGGTTATTTATAACC
GTCAATATCGCCTTGTCTGAAAGGACTAGGTAATCTATTGTAAGTGCTGGTTCCTCCTCC
CGTTGAGCATTTTAATAATGGTCTCTCTACATCCCTAGCACATGATGTCTAGTGCGATTG
TAGTTGAGTCTTGCCATTTATGCAAGTGTCAATTCTCAGTGGGGACAGCCATTTGATAAT
TCTTTGGCTCGGCCTCAACTAGGAATGCCTTGTACGGGTCTTGGTTCAACAGACCACCCG
GAATACGTCCCTGCCCTTTGTACACACCGCCCGTCGCTCTTACCGATGAATTGTACTGTG
AGTTTGCAGGACCGAACCCATTTTT--GGGTT----------------------------
-----------------------------------------
>LPBANF|Gsiphonifera
---------------------AGCATGTGGCTTAATTTGACTCAACGCGGGGAATCTTAC
C-GGGTCCGGACACACTGAGGATTGACAGACAGTTGTCTTTCCCTCCCTTCGGGGTGGGA
TTACAAAAGATAACAGATCTTTCATGATCATGTGATGGGTGGTGCATGGCCGTTCTTAGT
TCGTGGAGTGATCTGTCTGCTTAATTGCGTTTCAAATTTTATATTTGTTAACATGCGAGT
CTTCAATGACGGCCGCTCCACCTTATAGACATTATATGATATGCACATTTGTGTATTTGA
TTATAACTTGTCTGGAGTCTGGCTCGATTTTTTTGACTCAATTGAACGCAACGGACGTGA
TTGCAAGTCCTTGTTGAACAAATTATATATATACTACTTCATCATTAGTATATATAGTTC
GCTTCTCATGTCGTAGCAGTCAAACGGGCGGGCGTCTTAATTGGCGCGGTCACGAGGCTT
AATATGCTGCGGC-AGGGAAAACTTGGGCGACCGCTGTAATACTTCTCTCTTAAACCAGA
GGAAGATTGCGGCAATAACAGGTCTGTGATGCCCTCAGATGTCCCGGGCCGCACACGTGC
TACATTGATTAGCGCAGTGCGCATACTTACATATAGATCATTGATTGGTTATTTATAACC
GTCAATATCGCCTTGTCTGAAAGGACTAGGTAATCTATTGTAAGTGCTGGTTCCTCCTCC
CGTTGAGCATTTTAATAATGGTCTCTCTACATCCCTAGCACATGATGTCTAGTGCGATTG
TAGTTGAGTCTTGCCATTTATGCAAGTGTCAATTCTCAGTGGGGACAGCCATTTGATAAT
TCTTTGGCTCGGCCTCAACTAGGAATGCCTTGTACGGGTCTTGGTTCAACAGACCACCCG
GAATACGTCCCTGCCCTTTGTACACACCGCCCGTCGCTCTTACCGATGAATTGTACTGTG
AGTTTGCAGGACCGAACCCATTTTT--GGGTTTGGAAATGCAGTCAAACAGTACGATTTA
AAGGAAAGAGAAGTCGTAACAAGGC----------------
>6204|Gsiphonifera
------------------------------------------------------------
------------------------------------------------------------
------------------------------------------------------------
----------------------------------AATTTTATATTTGTTAACATGCGAGT
CTTCAATGACGGCCGCTCCACCTTATAGACATTATATGATATGCACATTTGTGTATTTGA
TTATAACTTGTCTGGAGTCTGGCTCGATTTTTTTGACTCAATTGAACGCAACGGACGTGA
TTGCAAGTCCTTGTTGAACAAATTATATATATACTACTTCATCATTAGTATATATAGTTC
GCTTCTCATGTCGTAGCAGTCAAACGGGCGGGCGTCTTAATTGGCGCGGTCACGAGGCTT
AATATGCTGCGGC-AGGGAAAACTTGGGCGACCGCTGTAATACTTCTCTCTTAAACCAGA
GGAAGATTGCGGCAATAACAGGTCTGTGATGCCCTCAGATGTCCCGGGCCGCACACGTGC
TACATTGATTAGCGCAGTGCGCATACTTACATATAGATCATTGATTGGTTATTTATAACC
GTCAATATCGCCTTGTCTGAAAGGACTAGGTAATCTATTGTAAGTGCTGGTTCCTCCTCC
CGTTGAGCATTTTAATAATGGTCTCTCTACATCCCTAGCACATGATGTCTAGTGCGATTG
TAGTTGAGTCTTGCCATTTATGCAAGTGTCAATTCTCAGTGGGGACAGCCATTTGATAAT
TCTTTGGCTCGGCCTCAACTAGGAATGCCTTGTACGGGTCTTGGTTCAACAGACCACCCG
GAATACGTCCCTGCCCTTTGTACACACCGCCCGTCGCTCTTACCGATGAATTGTACTGTG
AGTTTGCAGGACCGAACCCATTTTT--GGGTTTGGAAATGCAGTCAAACAGTACGATT--
-----------------------------------------
>7312|Gsiphonifera
------------------------------------------------------------
------------------------------------------------------------
------------------------------------------------------------
----------------------------------AATTTTATATTTGTTAACATGCGAGT
CTTCAATGACGGCCGCTCCACCTTATAGACATTATATGATATGCACATTTGTGTATTTGA
TTATAACTTGTCTGGAGTCTGGCTCGATTTTTTTGACTCAATTGAACGCAACGGACGTGA
TTGCAAGTCCTTGTTGAACAAATTATATATATACTACTTCATCATTAGTATATATAGTTC
GCTTCTCATGTCGTAGCAGTCAAACGGGCGGGCGTCTTAATTGGCGCGGTCACGAGGCTT
AATATGCTGCGGC-AGGGAAAACTTGGGCGACCGCTGTAATACTTCTCTCTTAAACCAGA
GGAAGATTGCGGCAATAACAGGTCTGTGATGCCCTCAGATGTCCCGGGCCGCACACGTGC
TACATTGATTAGCGCAGTGCGCATACTTACATATAGATCATTGATTGGTTATTTATAACC
GTCAATATCGCCTTGTCTGAAAGGACTAGGTAATCTATTGTAAGTGCTGGTTCCTCCTCC
CGTTGAGCATTTTAATAATGGTCTCTCTACATCCCTAGCACATGATGTCTAGTGCGATTG
TAGTTGAGTCTTGCCATTTATGCAAGTGTCAATTCTCAGTGGGGACAGCCATTTGATAAT
TCTTTGGCTCGGCCTCAACTAGGAATGCCTTGTACGGGTCTTGGTTCAACAGACCACCCG
GAATACGTCCCTGCCCTTTGTACACACCGCCCGTCGCTCTTACCGATGAATTGTACTGTG
AGTTTGCAGGACCGAACCCATTTTT--GGGTTTGGAAATGCAGTCAAACAGTACGA----
-----------------------------------------
>AJ390579
------------------------------------------------------------
------------------------------------------------------------
------------------------------------------------------------
------------------------------------------------------------
------------------------------------------------------------
------------------------------------------------------------
-------------------------------------TTCATCATTAGTATATATAGTTC
GCTTCTCATGTCGTAGCAGTCAAACGGGCGGGCGTCTTAATTGGCGCGGTCACGAGGCTT
AATATGCTGCGGC-AGGGAAAACTTGGGCGACCGCTGTAATACTTCTCTCTTAAACCAGA
GGAAGATTGCGGCAATAACAGGTCTGTGATGCCCTCAGATGTCCCGGGCCGCACACGTGC
TACATTGATTAGCGCAGTGCGCATACTTACATATAGATCATTGATTGGTTATTTATAACC
GTCAATATCGCCTTGTCTGAAAGGACTAGGTAATCTATTGTAAGTGCTGGTTCCTCCTCC
CGTTGAGCATTTTAATAATGGTCTCTCTACATCCCTAGCACATGATGTCTAGTGCGATTG
TAGTTGAGTCTTGCCATTTATGCAAGTGTCAATTCTCAGTGGGGACAGCCATTTGATAAT
TCTTTGGCTCGGCCTCAACTAGGAATGCCTTGTACGGGTCTTGGTTCAACAGACCACCCG
GAATACGTCCCTGCCCTTTGTACACACCGCCCGTCGCTCTTACCGATGAATTGTACTGTG
AGTTTGCAGGACCGAACCCATTTTT--GGGTTTGGAAATGCAGTC---------------
-----------------------------------------
>6606|Gsiphonifera
--------------AGCGTGGAGCATGTGGCTTAATTTGACTCAACGCGGGGAATCTTAC
C-GGGTCCGGACACACTGAGGATTGACAGACAGTTGTCTTTCCCTCCCTTCGGGGTGGGA
TTACAAAAGATAACAGATCTTTCATGATCATGTGATGGGTGGTGCATGGCCGTTCTTAGT
TCGTGGAGTGATCTGTCTGCTTAATTGCGTTTCAAATTTTATATTTGTTAACATGCGAGT
CTTCAATGACGGCCGCTCCACCTTATAGACATTATATGATATGCACATTTGTGTATTTGA
TTATAACTTGTCTGGAGTCTGGCTCGATTTTTTTGACTCAATTGAACGCAACGGACGTGA
TTGCAAGTCCTTGTTGAACAAATTATATATATACTACTTCATCATTAGTATATATAGTTC
GCTTCTCATGTCGTAGCAGTCAAACGGGCGGGCGTCTTAATTGGCGCGGTCACGAGGCTT
AATATGCTGCGGC-AGGGAAAACTTGGGCGACCGCTGTAATACTTCTCTCTTAAACCAGA
GGAAGATTGCGGCAATAACAGGTCTGTGATGCCCTCAGATGTCCCGGGCCGCACACGTGC
TACATTGATTAGCGCAGTGCGCATACTTACATATAGATCATTGATTGGTTATTTATAACC
GTCAATATCGCCTTGTCTGAAAGGACTAGGTAATCTATTGTAAGTGCTGGTTCCTCCTCC
CGTTGAGCATTTTAATAATGGTCTCTCTACATCCCTAGCACATGATGTCTAGTGCGATTG
TAGTTGAGTCTTGCCATTTATGCAAGTGTCAATTCTCAGTGGGGACAGCCATTTGATAAT
TCTTTGGCTCGGCCTCAACTAGGAATGCCTTGTACGGGTCTTGGTTCAACAGACCACCCG
GAATACGTCCCTGCCCTTTGTACACACCGCCCGTCGCTCTTACCGATGAATTGTACTGTG
AGTTTGCAGGACCGAACCCATTTTT--GGGTTTGGAAATGCAGTCAAACAGTACGAT---
-----------------------------------------
>A612|Gsiphonifera
-------------------------------TTAATTTGACTCAACGCGGGGAATCTTAC
C-GGGTCCGGACACACTGAGGATTGACAAACAGTTGTCTTTCCCTCCCTTCGGGGTGGGA
TTACAAAAGATAACAGATCTTTCATGATCATGTGATGGGTGGTGCATGGCCGTTCTTAGT
TCGTGGAGTGATCTGTCTGCTTAATTGCGTTTCAAATTTTATATTTGTTAACATGCGAGT
CTTCAATGACGGCCGCT---CCTTATAGACATTATATGATATGCACATTTGTGTATTTGA
TTATAACTTGTCTGGAGTCTGGCTCGATTTTTTTGACTCAATTGAACGCAACGGACGTGA
TTGCAAGTCCTTGTTGAACAAATTATATATATACTACTTCATCATTAGTATATATAGTTC
GCTTCTCATGTCGTAGCAGTCAAACGGGCGGGCGTCTTAATTGGCGCGGTCACGAGGCTT
AATATGCTGCGGC-AGGGAAAACTTGGGCGACCGCTGTAATACTTCTCTCTTAAACCAGA
GGAAGATTGCGGCAATAACAGGTCTGTGATGCCCTCAGATGTCCCGGGCCGCACACGTGC
TACATTGATTAGCGCAGTGCGCATACTTACATATAGATCATTGATTGGTTATTTATAACC
GTCAATATCGCCTTGTCTGAAAGGACTAGGTAATCTATTGTAAGTGCTGGTTCCTCCTCC
CGTTGAGCATTTTAATAATGGTCTCTCTACATCCCTAGCACATGATGTCTAGTGCGATTG
TAGTTGAGTCTTGCCATTTATGCAAGTGTCAATTCTCAGTGGGGACAGCCATTTGATAAT
TCTTTGGCTCGGCCTCAACTAGGAATGCCTTGTACGGGTCTTGGTTCAACAGACCACCCG
GAATACGTCCCTGCCCTTTGTACACACCGCCCGTCGCTCTTACCGATGAATTGTACTGTG
AGTTTGCAGGACCGAACCCATTTTT--GGGTTTGGAAATGCAGTCAAACAGTACGA----
-----------------------------------------
>7498|Gsiphonifera
------------------------------------------------------------
------------------------------------------------------------
------------------------------------------------------------
------------------------------------------------------------
------TGACGGCCGCTCCACCTTATAGACATTATATGATATGCACATTTGTGTATTTGA
TTATAACTTGTCTGGAGTCTGGCTCGATTTTTTTGACTCAATTGAACGCA---GACGTGA
TTGCAAGTCCTTGTTGAACAAATTATATATATACTACTTCATCATTAGTATATATAGTTC
GCTTCTCATGTCGTAGCAGTCAAACGGGCGGGCGTCTTAATTGGCGCGGTCACGAGGCTT
AATATGCTGCGGC-AGGGAAAACTTGGGCGACCGCTGTAATACTTCTCTCTTAAACCAGA
GGAAGATTGCGGCAATAACAGGTCTGTGATGCCCTCAGATGTCCCGGGCCGCACACGTGC
TACATTGATTAGCGCAGTGCGCATACTTACATATAGATCATTGATTGGTTATTTATAACC
GTCAATATCGCCTTGTCTGAAAGGACTAGGTAATCTATTGTAAGTGCTGGTTCCTCCTCC
CGTTGAGCATTTTAATAATGGTCTCTCTACATCCCTAGCACATGATGTCTAGTGCGATTG
TAGTTGAGTCTTGCCATTTATGCAAGTGTCAATTCTCAGTGGGGACAGCCATTTGATAAT
TCTTTGGCTCGGCCTCAACTAGGAATGCCTTGTACGGGTCTTGGTTCAACAGACCACCCG
GAATACGTCCCTGCCCTTTGTACACACCGCCCGTCGCTCTTACCGATGAATTGTACTGTG
AGTTTGCAGGACCGAACCCATTTTT--GGGTTTGGAAATGCAGTCAAACAGTACG-----
-----------------------------------------
>96|Gsiphonifera
----------------------------------ATTTGACTCAACGCGGGGAATCTTAC
C-GGGTCCGGACACACTGAGGATTGACAGACAGTTGTCTTTCCCTCCCTTCGGGGTGGGA
TTACAAAAGATAACAGATCTTTCATGATCATGTGATGGGTGGTGCATGGCCGTTCTTAGT
TCGTGGAGTGATCTGTCTGCTTAATTGCGTTTCAAATTTTATATTTGTTAACATGCGAGT
CTTCAATGACGGCCACTCCACCTTATAGACATTATATGATATGCACATTTGTGTATTTGA
TTATAACTTGTCTGGAGTCTGGCTCGATTTTTTTGACTCAATTGAACGCAACGGACGTGA
TTGCAAGTCCTTGTTGAACAAATTATATATATACTACTTCATCATTAGTATATATAGTTC
GCTTCTCATGTCGTAGCAGTCAAACGGGCGGGCGTCTTAATTGGCGCGGTCACGAGGCTT
AATATGCTGCGGCTGGGGAAAACTTGGGCGACCGCTGTAATACTTCTCTCTTAAACCAGA
GGAAGATTGCGGCAATAACAGGTCTGTGATG-----------------------------
------------------------------------------------------------
------------------------------------------------------------
------------------------------------------------------------
------------------------------------------------------------
------------------------------------------------------------
------------------------------------------------------------
------------------------------------------------------------
-----------------------------------------
>125|Gsiphonifera
----------------------------------ATTTGACTCAACGCGGGGAATCTTAC
C-GGGTCCGGACACACTGAGGATTGACAGACAGTTGTCTTTCCCTCCCTTCGGGGTGGGA
TTACAAAAGATAACAGATCTTTCATGATCATGTGATGGGTGGTGCATGGCCGTTCTTAGT
TCGTGGAGTGATCTGTCTGCTTAATTGCGTTTCAAATTTTATATTTGTTAACATGCGAGT
CTTCAATGACGGCCACTCCACCTTATAGACATTATATGATATGCACATTTGTGTATTTGA
TTATAACTTGTCTGGAGTCTGGCTCGATTTTTTTGACTCAATTGAACGCAACGGACGTGA
TTGCAAGTCCTTGTTGAACAAATTATATATATACTACTTCATCATTAGTATATATAGTTC
GCTTCTCATGTCGTAGCAGTCAAACGGGCGGGCGTCTTAATTGGCGCGGTCACGAGGCTT
AATATGCTGCGGCTGGGGAAAACTTGGGCGACCGCTGTAATACTTCTCTCTTAAACCAGA
GGAAGATTGCGGCAATAACAGGTCTGTGATGC----------------------------
------------------------------------------------------------
------------------------------------------------------------
------------------------------------------------------------
------------------------------------------------------------
------------------------------------------------------------
------------------------------------------------------------
------------------------------------------------------------
-----------------------------------------
>127|Gsiphonifera
----------------------------------ATTTGACTCAACGCGGGGAATCTTAC
C-GGGTCCGGACACACTGAGGATTGACAGACAGTTGTCTTTCCCTCCCTTCGGGGTGGGA
TTACAAAAGATAACAGATCTTTCATGATCATGTGATGGGTGGTGCATGGCCGTTCTTAGT
TCGTGGAGTGATCTGTCTGCTTAATTGCGTTTCAAATTTTATATTTGTTAACATGCGAGT
CTTCAATGACGGCCACTCCACCTTATAGACATTATATGATATGCACATTTGTGTATTTGA
TTATAACTTGTCTGGAGTCTGGCTCGATTTTTTTGACTCAATTGAACGCAACGGACGTGA
TTGCAAGTCCTTGTTGAACAAATTATATATATACTACTTCATCATTAGTATATATAGTTC
GCTTCTCATGTCGTAGCAGTCAAACGGGCGGGCGTCTTAATTGGCGCGGTCACGAGGCTT
AATATGCTGCGGCTGGGGAAAACTTGGGCGACCGCTGTAATACTTCTCTCTTAAACCAGA
GGAAGATTGCGGCAATAACAGGTCTGTGATGC----------------------------
------------------------------------------------------------
------------------------------------------------------------
------------------------------------------------------------
------------------------------------------------------------
------------------------------------------------------------
------------------------------------------------------------
------------------------------------------------------------
-----------------------------------------
>138|Gsiphonifera
----------------------------------ATTTGACTCAACGCGGGGAATCTTAC
C-GGGTCCGGACACACTGAGGATTGACAGACAGTTGTCTTTCCCTCCCTTCGGGGTGGGA
TTACAAAAGATAACAGATCTTTCATGATCATGTGATGGGTGGTGCATGGCCGTTCTTAGT
TCGTGGAGTGATCTGTCTGCTTAATTGCGTTTCAAATTTTATATTTGTTAACATGCGAGT
CTTCAATGACGGCCACTCCACCTTATAGACATTATATGATATGCACATTTGTGTATTTGA
TTATAACTTGTCTGGAGTCTGGCTCGATTTTTTTGACTCAATTGAACGCAACGGACGTGA
TTGCAAGTCCTTGTTGAACAAATTATATATATACTACTTCATCATTAGTATATATAGTTC
GCTTCTCATGTCGTAGCAGTCAAACGGGCGGGCGTCTTAATTGGCGCGGTCACGAGGCTT
AATATGCTGCGGCTGGGGAAAACTTGGGCGACCGCTGTAATACTTCTCTCTTAAACCAGA
GGAAGATTGCGGCAATAACAGGTCTGTGATGC----------------------------
------------------------------------------------------------
------------------------------------------------------------
------------------------------------------------------------
------------------------------------------------------------
------------------------------------------------------------
------------------------------------------------------------
------------------------------------------------------------
-----------------------------------------
>139|Gsiphonifera
----------------------------------ATTTGACTCAACGCGGGGAATCTTAC
C-GGGTCCGGACACACTGAGGATTGACAGACAGTTGTCTTTCCCTCCCTTCGGGGTGGGA
TTACAAAAGATAACAGATCTTTCATGATCATGTGATGGGTGGTGCATGGCCGTTCTTAGT
TCGTGGAGTGATCTGTCTGCTTAATTGCGTTTCAAATTTTATATTTGTTAACATGCGAGT
CTTCAATGACGGCCACTCCACCTTATAGACATTATATGATATGCACATTTGTGTATTTGA
TTATAACTTGTCTGGAGTCTGGCTCGATTTTTTTGACTCAATTGAACGCAACGGACGTGA
TTGCAAGTCCTTGTTGAACAAATTATATATATACTACTTCATCATTAGTATATATAGTTC
GCTTCTCATGTCGTAGCAGTCAAACGGGCGGGCGTCTTAATTGGCGCGGTCACGAGGCTT
AATATGCTGCGGCTGGGGAAAACTTGGGCGACCGCTGTAATACTTCTCTCTTAAACCA--
------------------------------------------------------------
------------------------------------------------------------
------------------------------------------------------------
------------------------------------------------------------
------------------------------------------------------------
------------------------------------------------------------
------------------------------------------------------------
------------------------------------------------------------
-----------------------------------------
>140|Gsiphonifera
----------------------------------ATTTGACTCAACGCGGGGAATCTTAC
C-GGGTCCGGACACACTGAGGATTGACAGACAGTTGTCTTTCCCTCCCTTCGGGGTGGGA
TTACAAAAGATAACAGATCTTTCATGATCATGTGATGGGTGGTGCATGGCCGTTCTTAGT
TCGTGGAGTGATCTGTCTGCTTAATTGCGTTTCAAATTTTATATTTGTTAACATGCGAGT
CTTCAATGACGGCCACTCCACCTTATAGACATTATATGATATGCACATTTGTGTATTTGA
TTATAACTTGTCTGGAGTCTGGCTCGATTTTTTTGACTCAATTGAACGCAACGGACGTGA
TTGCAAGTCCTTGTTGAACAAATTATATATATACTACTTCATCATTAGTATATATAGTTC
GCTTCTCATGTCGTAGCAGTCAAACGGGCGGGCGTCTTAATTGGCGCGGTCACGAGGCTT
AATATGCTGCGGCTGGGGAAAACTTGGGCGACCGCTGTAATACTTCTCTCTTAAACCAGA
GGAAGATTGCGGCAATAACAGGTCTGTGATGC----------------------------
------------------------------------------------------------
------------------------------------------------------------
------------------------------------------------------------
------------------------------------------------------------
------------------------------------------------------------
------------------------------------------------------------
------------------------------------------------------------
-----------------------------------------
>171|Gsiphonifera
----------------------------------ATTTGACTCAACGCGGGGAATCTTAC
C-GGGTCCGGACACACTGAGGATTGACAGACAGTTGTCTTTCCCTCCCTTCGGGGTGGGA
TTACAAAAGATAACAGATCTTTCATGATCATGTGATGGGTGGTGCATGGCCGTTCTTAGT
TCGTGGAGTGATCTGTCTGCTTAATTGCGTTTCAAATTTTATATTTGTTAACATGCGAGT
CTTCAATGACGGCCACTCCACCTTATAGACATTATATGATATGCACATTTGTGTATTTGA
TTATAACTTGTCTGGAGTCTGGCTCGATTTTTTTGACTCAATTGAACGCAACGGACGTGA
TTGCAAGTCCTTGTTGAACAAATTATATATATACTACTTCATCATTAGTATATATAGTTC
GCTTCTCATGTCGTAGCAGTCAAACGGGCGGGCGTCTTAATTGGCGCGGTCACGAGGCTT
AATATGCTGCGGCTGGGGAAAACTTGGGCGACCGCTGTAATACTTCTCTCTTAAACCAGA
GGAAGATTGCGGCAATAACAGGTC------------------------------------
------------------------------------------------------------
------------------------------------------------------------
------------------------------------------------------------
------------------------------------------------------------
------------------------------------------------------------
------------------------------------------------------------
------------------------------------------------------------
-----------------------------------------
>178|Gsiphonifera
----------------------------------ATTTGACTCAACGCGGGGAATCTTAC
C-GGGTCCGGACACACTGAGGATTGACAGACAGTTGTCTTTCCCTCCCTTCGGGGTGGGA
TTACAAAAGATAACAGATCTTTCATGATCATGTGATGGGTGGTGCATGGCCGTTCTTAGT
TCGTGGAGTGATCTGTCTGCTTAATTGCGTTTCAAATTTTATATTTGTTAACATGCGAGT
CTTCAATGACGGCCACTCCACCTTATAGACATTATATGATATGCACATTTGTGTATTTGA
TTATAACTTGTCTGGAGTCTGGCTCGATTTTTTTGACTCAATTGAACGCAACGGACGTGA
TTGCAAGTCCTTGTTGAACAAATTATATATATACTACTTCATCATTAGTATATATAGTTC
GCTTCTCATGTCGTAGCAGTCAAACGGGCGGGCGTCTTAATTGGCGCGGTCACGAGGCTT
AATATGCTGCGGCTGGGGAAAACTTGGGCGACCGCTGTAATACTTCTCTCTTAAACCAGA
GGAAGATTGCGGCAATAACAGGTC------------------------------------
------------------------------------------------------------
------------------------------------------------------------
------------------------------------------------------------
------------------------------------------------------------
------------------------------------------------------------
------------------------------------------------------------
------------------------------------------------------------
-----------------------------------------
>404|Gsiphonifera
----------------------------------ATTTGACTCAACGCGGGGAATCTTAC
C-GGGTCCGGACACACTGAGGATTGACAGACAGTTGTCTTTCCCTCCCTTCGGGGTGGGA
TTACAAAAGATAACAGATCTTTCATGATCATGTGATGGGTGGTGCATGGCCGTTCTTAGT
TCGTGGAGTGATCTGTCTGCTTAATTGCGTTTCAAATTTTATATTTGTTAACATGCGAGT
CTTCAATGACGGCCACTCCACCTTATAGACATTATATGATATGCACATTTGTGTATTTGA
TTATAACTTGTCTGGAGTCTGGCTCGATTTTTTTGACTCAATTGAACGCAACGGACGTGA
TTGCAAGTCCTTGTTGAACAAATTATATATATACTACTTCATCATTAGTATATATAGTTC
GCTTCTCATGTCGTAGCAGTCAAACGGGCGGGCGTCTTAATTGGCGCGGTCACGAGGCTT
AATATGCTGCGGCTGGGGAAAACTTGGGCGACCGCTGTAATACTTCTCTCTTAAACCAGA
GGAAGATTGCGGCAATAACAGG--------------------------------------
------------------------------------------------------------
------------------------------------------------------------
------------------------------------------------------------
------------------------------------------------------------
------------------------------------------------------------
------------------------------------------------------------
------------------------------------------------------------
-----------------------------------------
>405|Gsiphonifera
----------------------------------ATTTGACTCAACGCGGGGAATCTTAC
C-GGGTCCGGACACACTGAGGATTGACAGACAGTTGTCTTTCCCTCCCTTCGGGGTGGGA
TTACAAAAGATAACAGATCTTTCATGATCATGTGATGGGTGGTGCATGGCCGTTCTTAGT
TCGTGGAGTGATCTGTCTGCTTAATTGCGTTTCAAATTTTATATTTGTTAACATGCGAGT
CTTCAATGACGGCCACTCCACCTTATAGACATTATATGATATGCACATTTGTGTATTTGA
TTATAACTTGTCTGGAGTCTGGCTCGATTTTTTTGACTCAATTGAACGCAACGGACGTGA
TTGCAAGTCCTTGTTGAACAAATTATATATATACTACTTCATCATTAGTATATATAGTTC
GCTTCTCATGTCGTAGCAGTCAAACGGGCGGGCGTCTTAATTGGCGCGGTCACGAGGCTT
AATATGCTGCGGCTGGGGAAAACTTGGGCGACCGCTGTAATACTTCTCTCTTAAACCAGA
GGAAGATTGCGGCAATAACAGG--------------------------------------
------------------------------------------------------------
------------------------------------------------------------
------------------------------------------------------------
------------------------------------------------------------
------------------------------------------------------------
------------------------------------------------------------
------------------------------------------------------------
-----------------------------------------
>406|Gsiphonifera
----------------------------------ATTTGACTCAACGCGGGGAATCTTAC
C-GGGTCCGGACACACTGAGGATTGACAGACAGTTGTCTTTCCCTCCCTTCGGGGTGGGA
TTACAAAAGATAACAGATCTTTCATGATCATGTGATGGGTGGTGCATGGCCGTTCTTAGT
TCGTGGAGTGATCTGTCTGCTTAATTGCGTTTCAAATTTTATATTTGTTAACATGCGAGT
CTTCAATGACGGCCACTCCACCTTATAGACATTATATGATATGCACATTTGTGTATTTGA
TTATAACTTGTCTGGAGTCTGGCTCGATTTTTTTGACTCAATTGAACGCAACGGACGTGA
TTGCAAGTCCTTGTTGAACAAATTATATATATACTACTTCATCATTAGTATATATAGTTC
GCTTCTCATGTCGTAGCAGTCAAACGGGCGGGCGTCTTAATTGGCGCGGTCACGAGGCTT
AATATGCTGCGGCTGGGGAAAACTTGGGCGACCGCTGTAATACTTCTCTCTTAAACCAGA
GGAAGATTGCGGCAATAACAGG--------------------------------------
------------------------------------------------------------
------------------------------------------------------------
------------------------------------------------------------
------------------------------------------------------------
------------------------------------------------------------
------------------------------------------------------------
------------------------------------------------------------
-----------------------------------------
>227|Gsiphonifera
--------------------------GTGGCTTAATTTGACTCAACGCGGGGAATCTTAC
C-GGGTCCGGACACACTGAGGATTGACAGACAGTTGTCTTTCCCTCCCTTCGGGGTGGGA
TTACAAAAGATAACAGATCTTTCATGATCATGTGATGGGTGGTGCATGGCCGTTCTTAGT
TCGTGGAGTGATCTGTCTGCTTAATTGCGTTTCAAATTTTATATTTGTTAACATGCGAGT
CTTCAATGACGGCCACTCCACCTTATAGACATTATATGATATGCACATTTGTGTATTTGA
TTATAACTTGTCTGGAGTCTGGCTCGATTTTTTTGACTCAATTGAACGCAACGGACGTGA
TTGCAAGTCCTTGTTGAACAAATTATATATATACTACTTCATCATTAGTATATATAGTTC
GCTTCTCATGTCGTAGCAGTCAAACGGGCGGGCGTCTTAATTGGCGCGGTCACGAGGCTT
AATATGCTGCGGCTGGGGAAAACTTGGGCGACCGCTGTAATACTTCTCTCTTAAACCAGA
GGAAGATTGCGGCAATAACAGG--------------------------------------
------------------------------------------------------------
------------------------------------------------------------
------------------------------------------------------------
------------------------------------------------------------
------------------------------------------------------------
------------------------------------------------------------
------------------------------------------------------------
-----------------------------------------
>304|Gsiphonifera
--------------------------------TAATTTGACTCAACGCGGGGAATCTTAC
C-GGGTCCGGACACACTGAGGATTGACAGACAGTTGTCTTTCCCTCCCTTCGGGGTGGGA
TTACAAAAGATAACAGATCTTTCATGATCATGTGATGGGTGGTGCATGGCCGTTCTTAGT
TCGTGGAGTGATCTGTCTGCTTAATTGCGTTTCAAATTTTATATTTGTTAACATGCGAGT
CTTCAATGACGGCCACTCCACCTTATAGACATTATATGATATGCACATTTGTGTATTTGA
TTATAACTTGTCTGGAGTCTGGCTCGATTTTTTTGACTCAATTGAACGCAACGGACGTGA
TTGCAAGTCCTTGTTGAACAAATTATATATATACTACTTCATCATTAGTATATATAGTTC
GCTTCTCATGTCGTAGCAGTCAAACGGGCGGGCGTCTTAATTGGCGCGGTCACGAGGCTT
AATATGCTGCGGCTGGGGAAAACTTGGGCGACCGCTGTAATACTTCTCTCTTAAACCAGA
GGAAGATTGCGGCAATAACAGG--------------------------------------
------------------------------------------------------------
------------------------------------------------------------
------------------------------------------------------------
------------------------------------------------------------
------------------------------------------------------------
------------------------------------------------------------
------------------------------------------------------------
-----------------------------------------
>229|Gsiphonifera
----------------------------GGCTTAATTTGACTCAACGCGGGGAATCTTAC
C-GGGTCCGGACACACTGAGGATTGACAGACAGTTGTCTTTCCCTCCCTTCGGGGTGGGA
TTACAAAAGATAACAGATCTTTCATGATCATGTGATGGGTGGTGCATGGCCGTTCTTAGT
TCGTGGAGTGATCTGTCTGCTTAATTGCGTTTCAAATTTTATATTTGTTAACATGCGAGT
CTTCAATGACGGCCACTCCACCTTATAGACATTATATGATATGCACATTTGTGTATTTGA
TTATAACTTGTCTGGAGTCTGGCTCGATTTTTTTGACTCAATTGAACGCAACGGACGTGA
TTGCAAGTCCTTGTTGAACAAATTATATATATACTACTTCATCATTAGTATATATAGTTC
GCTTCTCATGTCGTAGCAGTCAAACGGGCGGGCGTCTTAATTGGCGCGGTCACGAGGCTT
AATATGCTGCGGCTGGGGAAAACTTGGGCGACCGCTGTAATACTTCTCTCTTAAACCAGA
GGAAGATTGCGGCAATAACAGGT-------------------------------------
------------------------------------------------------------
------------------------------------------------------------
------------------------------------------------------------
------------------------------------------------------------
------------------------------------------------------------
------------------------------------------------------------
------------------------------------------------------------
-----------------------------------------
>113|Gsiphonifera
--------------------------------------------ACGCGGGGAATCTTAC
C-GGGTCCGGACACACTGAGGATTGACAGACAGTTGTCTTTCCCTCCCTTCGGGGTGGGA
TTACAAAAGATAACAGATCTTTCATGATCATGTGATGGGTGGTGCATGGCCGTTCTTAGT
TCGTGGAGTGATCTGTCTGCTTAATTGCGTTTCAAATTTTATATTTGTTAACATGCGAGT
CTTCAATGACGGCCACTCCACCTTATAGACATTATATGATATGCACATTTGTGTATTTGA
TTATAACTTGTCTGGAGTCTGGCTCGATTTTTTTGACTCAATTGAACGCAACGGACGTGA
TTGCAAGTCCTTGTTGAACAAATTATATATATACTACTTCATCATTAGTATATATAGTTC
GCTTCTCATGTCGTAGCAGTCAAACGGGCGGGCGTCTTAATTGGCGCGGTCACGAGGCTT
AATATGCTGCGGCTGGGGAAAACTTGGGCGACCGCTGTAATACTTCTCTCTTAAACCAGA
GGAAGATTGCGGCAATAACAGGTCTGTGATGCCCTC---TGTCCCGGGCCGCACACGTGC
TACATTGATTA-------------------------------------------------
------------------------------------------------------------
------------------------------------------------------------
------------------------------------------------------------
------------------------------------------------------------
------------------------------------------------------------
------------------------------------------------------------
-----------------------------------------
>249|Gsiphonifera
----------------------------------------------------AATCTTAC
C-GGGTCCGGACACACTGAGGATTGACAGACAGTTGTCTTTCCCTCCCTTCGGGGTGGGA
TTACAAAAGATAACAGATCTTTCATGATCATGTGATGGGTGGTGCATGGCCGTTCTTAGT
TCGTGGAGTGATCTGTCTGCTTAATTGCGTTTCAAATTTTATATTTGTTAACATGCGAGT
CTTCAATGACGGCCACTCCACCTTATAGACATTATATGATATGCACATTTGTGTATTTGA
TTATAACTTGTCTGGAGTCTGGCTCGATTTTTTTGACTCAATTGAACGCAACGGACGTGA
TTGCAAGTCCTTGTTGAACAAATTATATATATACTACTTCATCATTAGTATATATAGTTC
GCTTCTCATGTCGTAGCAGTCAAACGGGCGGGCGTCTTAATTGGCGCGGTCACGAGGCTT
AATATGCTGCGGCTGGGGAAAACTTGGGCGACCGCTGTAATACTTCTCTCTTAAACCAGA
GGAAGATTGCGGCAATAACAGG--------------------------------------
------------------------------------------------------------
------------------------------------------------------------
------------------------------------------------------------
------------------------------------------------------------
------------------------------------------------------------
------------------------------------------------------------
------------------------------------------------------------
-----------------------------------------
>454|Gsiphonifera
----------------------------------------------------AATCTTAC
C-GGGTCCGGACACACTGAGGATTGACAGACAGTTGTCTTTCCCTCCCTTCGGGGTGGGA
TTACAAAAGATAACAGATCTTTCATGATCATGTGATGGGTGGTGCATGGCCGTTCTTAGT
TCGTGGAGTGATCTGTCTGCTTAATTGCGTTTCAAATTTTATATTTGTTAACATGCGAGT
CTTCAATGACGGCCACTCCACCTTATAGACATTATATGATATGCACATTTGTGTATTTGA
TTATAACTTGTCTGGAGTCTGGCTCGATTTTTTTGACTCAATTGAACGCAACGGACGTGA
TTGCAAGTCCTTGTTGAACAAATTATATATATACTACTTCATCATTAGTATATATAGTTC
GCTTCTCATGTCGTAGCAGTCAAACGGGCGGGCGTCTTAATTGGCGCGGTCACGAGGCTT
AATATGCTGCGGCTGGGGAAAACTTGGGCGACCGCTGTAATACTTCTCTCTTAAACCAGA
GGAAGATTGCGGCAATAACAGGTCT-----------------------------------
------------------------------------------------------------
------------------------------------------------------------
------------------------------------------------------------
------------------------------------------------------------
------------------------------------------------------------
------------------------------------------------------------
------------------------------------------------------------
-----------------------------------------
>398|Gsiphonifera
--------------------------------------------ACGCGGGGAATCTTAC
C-GGGTCCGGACACACTGAGGATTGACAGACAGTTGTCTTTCCCTCCCTTCGGGGTGGGA
TTACAAAAGATAACAGATCTTTCATGATCATGTGATGGGTGGTGCATGGCCGTTCTTAGT
TCGTGGAGTGATCTGTCTGCTTAATTGCGTTTCAAATTTTATATTTGTTAACATGCGAGT
CTTCAATGACGGCCACTCCACCTTATAGACATTATATGATATGCACATTTGTGTATTTGA
TTATAACTTGTCTGGAGTCTGGCTCGATTTTTTTGACTCAATTGAACGCAACGGACGTGA
TTGCAAGTCCTTGTTGAACAAATTATATATATACTACTTCATCATTAGTATATATAGTTC
GCTTCTCATGTCGTAGCAGTCAAACGGGCGGGCGTCTTAATTGGCGCGGTCACGAGGCTT
AATATGCTGCGGCTGGGGAAAACTTGGGCGACCGCTGTAATACTTCTCTCTTAAACCAGA
GGAAGATTGCGGCAATAACAGGTCTGTGATGCCCTCAGATGTCCCGGGCCGCACACGTGC
TACATTGATTAGCGCAGTGCGCATACTTACATATAGATCATTGATTGGTTATTTATAACC
GTCAATATCGCCTTGTCTGAAAGGACTAGGTAATCTATTGTAAGTGCTGGTTCCTCCTCC
CGTTGAGCATTTTAATAATGGTCTCTCTACATCCCTAGCACATGATGTC-----------
TAGTTGAGTTCTGCCATTTATGCAAGT---------------------------------
------------------------------------------------------------
------------------------------------------------------------
------------------------------------------------------------
-----------------------------------------
>265|Gsiphonifera
--------------------------------------------ACGCGGGGAATCTTAC
CGGGGTCCGGACACACTGAGGATTGACAGACAGTTGTCTTTCCCTCCCTTCGGGGTGGGA
TTACAAAAGATAACAGATCTTTCATGATCATGTGATGGGTGGTGCATGGCCGTTCTTAGT
TCGTGGAGTGATCTGTCTGCTTAATTGCGTTTCAAATTTTATATTTGTTAACATGCGAGT
CTTCAATGACGGCCACTCCACCTTATAGACATTATATGATATGCACATTTGTGTATTTGA
TTATAACTTGTCTGGAGTCTGGCTCGATTTTTTTGACTCAATTGAACGCAACGGACGTGA
TTGCAAGTCCTTGTTGAACAAATTATATATATACTACTTCATCATTAGTATATATAGTTC
GCTTCTCATGTCGTAGCAGTCAAACGGGCGGGCGTCTTAATTGGCGCGGTCACGAGGCTT
AATATGCTGCGGCTGGGGAAAACTTGGGCGACCGCTGTAATACTTCTCTCTTAAACCAGA
GGAAGATTGCGGCAATAACAGGTCTGTGATGCCCTCAGATGTCCCGGGCCGCACACGTGC
TACATTGATTAGCGCAG-------------------------------------------
------------------------------------------------------------
------------------------------------------------------------
------------------------------------------------------------
------------------------------------------------------------
------------------------------------------------------------
------------------------------------------------------------
-----------------------------------------
>3567|Gsiphonifera
------------------------------------------------------------
------------------------------------------------------------
------------------------------------------------------------
------------------------------------------------------------
------------------------------------------------------------
------------------------------------------------------------
------------------------------------------------------------
-----------------------------------CTTAATTGGCGCGGTCACGAGGCTT
AATATGCTGCGGCTGGGGAAAACTTGGGCGACCGCTGTAATACTTCTCTCTTAAACCAGA
GGAAGATTGCGGCAATAACAGGTCTGTGATGCCCTCAGATGTCCCGGGCCGCA-------
------------------------------------------------------------
------------------------------------------------------------
------------------------------------------------------------
------------------------------------------------------------
------------------------------------------------------------
------------------------------------------------------------
------------------------------------------------------------
-----------------------------------------
>452|Gsiphonifera
--------------------------------------------ACGCGGGGAATCTTAC
C-GGGTCCGGACACACTGAGGATTGACAGACAGTTGTCTTTCCCTCCCTTCGGGGTGGGA
TTACAAAAGATAACAGATCTTTCATGATCATGTGATGGGTGGTGCATGGCCGTTCTTAGT
TCGTGGAGTGATCTGTCTGCTTAATTGCGTTTCAAATTTTATATTTGTTAACATGCGAGT
CTTCAATGACGGCCACTCCACCTTATAGACATTATATGATATGCACATTTGTGTATTTGA
TTATAACTTGTCTGGAGTCTGGCTCGATTTTTTTGACTCAATTGAACGCAACGGACGTGA
TTGCAAGTCCTTGTTGAACAAATTATATATATACTACTTCATCATTAGTATATATAGTTC
GCTTCTCATGTCGTAGCAGTCAAACGGGCGGGCGTCTTAATTGGCGCGGTCACGAGGCTT
AATATGCTGCGGCTGGGGAAAACTTGGGCGACCGCTGTAATACTTCTCTCTTAAACCAGA
GGAAGATTGCGGCAATAACAGGTCTGTGATGCCCTCAGATGTCCCGGGCCGCACACGTGC
TACATTGATTAGCGCAGTGCGCATACTTACATATAGATCATTGATTGGTTATTTATAACC
GTCAATATCGCCTTGTCTGAAAGGACTAGGTAATCTATTGTAAGTGCTGGTTCCTCCTCC
CGTTGAGCATTTTAATAATGGTCTCTCTACATCCCTAGCACATGATGTCTAGTGCGATTG
TAGTTGAGTTCTGCCATTTATGCAAGTGTCAATTCTCAGTGGGGACAGCCATTTGATAAT
TCTTTGGCTCGGCCTCAACTA---ATGCCTTGTACGGGTCTTGGTTCAACAGACCACCCG
GAATACGTCCCTGCCCTTT-----------------------------------------
------------------------------------------------------------
-----------------------------------------
>466|Gsiphonifera
--------------------------------------------ACGCGGGGAATCTTAC
C-GGGTCCGGACACACTGAGGATTGACAGACAGTTGTCTTTCCCTCCCTTCGGGGTGGGA
TTACAAAAGATAACAGATCTTTCATGATCATGTGATGGGTGGTGCATGGCCGTTCTTAGT
TCGTGGAGTGATCTGTCTGCTTAATTGCGTTTCAAATTTTATATTTGTTAACATGCGAGT
CTTCAATGACGGCCACTCCACCTTATAGACATTATATGATATGCACATTTGTGTATTTGA
TTATAACTTGTCTGGAGTCTGGCTCGATTTTTTTGACTCAATTGAACGCAACGGACGTGA
TTGCAAGTCCTTGTTGAACAAATTATATATATACTACTTCATCATTAGTATATATAGTTC
GCTTCTCATGTCGTAGCAGTCAAACGGGCGGGCGTCTTAATTGGCGCGGTCACGAGGCTT
AATATGCTGCGGCTGGGGAAAACTTGGGCGACCGCTGTAATACTTCTCTCTTAAACCAGA
GGAAGATTGCGGCAATAACAGGTCTGTGATGCCCTCAGATGTCCCGGGCCGCACACGTGC
TACATTGATTAGCGCAGTGCGCATACTTACATATAGATCATTGATTGGTTATTTATAACC
GTCAATATCGCCTTGTCTGAAAGGACTAGGTAATCTATTGTAAGTGCTGGTTCCTCCTCC
CGTTGAGCATTTTAATAATGGTCTCTCTACATCCCTAGCACATGATGTCTAGTGCGATTG
TAGTTGAGTTCTGCCATTTATGC-------------------------------------
------------------------------------------------------------
------------------------------------------------------------
------------------------------------------------------------
-----------------------------------------
>3006|Gsiphonifera
------------------------------------------------------------
------------------------------------------------------------
------------------------------------------------------------
------------------------------------------------------------
------------------------------------------------------------
----------------------------------------------------------GA
TTGCAAGTCCTTGTTGAACAAATTATATATATACTACTTCATCATTAGTATATATAGTTC
GCTTCTCATGTCGTAGCAGTCAAACAGGCGGGCGTCTTAATTGGCGCGGTCACGAGGCTT
AATATGCTGCGGCTGGGGAAAACTTGGGCGACCGCTGTAATACTTCTCTCTTAAACCAGA
GGAAGATTGCGGCAATAACAGGTCTGTGATGCCCTCAGATGTCCCGGG------------
------------------------------------------------------------
------------------------------------------------------------
------------------------------------------------------------
------------------------------------------------------------
------------------------------------------------------------
------------------------------------------------------------
------------------------------------------------------------
-----------------------------------------
>239|Gsiphonifera
-------------------------------------------------GGGAATCTTAC
CGGGATCCGGACACACTGAGGATTGACAGACAGTTGTCTTTCCCTCCCTTCGGGGTGGGA
TTACAAAAGATAACAGATCTTTCATGATCATGTGATGGGTGGTGCATGGCCGTTCTTAGT
TCGTGGAGTGATCTGTCTGCTTAATTGCGTTTCAAATTTTATATTTGTTAACATGCGAGT
CTTCAATGACGGCCACTCCACCTTATAGACATTATATGATATGCACATTTGTGTATTTGA
TTATAACTTGTCTGGAGTCTGGCTCGATTTTTTTGACTCAATTGAACGCAACGGACGTGA
TTGCAAGTCCTTGTTGAACAAATTATATATATACTACTTCATCATTAGTATATATAGTTC
GCTTCTCATGTCGTAGCAGTCAAACGGGCGGGCGTCTTAATTGGCGCGGTCACGAGGCTT
AATATGCTGCGGCTGGGGAAAACTTGGGCGACCGCTGTAATACTTCTCTCTTAAACCAGA
GGAAGATTGCGGCAATAACAGGTCTGTGATGC----------------------------
------------------------------------------------------------
------------------------------------------------------------
------------------------------------------------------------
------------------------------------------------------------
------------------------------------------------------------
------------------------------------------------------------
------------------------------------------------------------
-----------------------------------------
>TM120|Gsiphonifera
----------------------------------ATTTGACTCAACGCGGGGAATCTTAC
CGGGGTCCGGACACACTGAGGATTGACAGACAGTTGTCTTTCCCTCCCTTCGGGGTGGGA
TTACAAAAGATAACAGATCTTTCATGATCATGTGATGGGTGGTGCATGGCCGTTCTTAGT
TCGTGGAGTGATCTGTCTGCTTAATTGCGTTTCAAATTTTATATTTGTTAACATGCGAGT
CTTCAATGACGGCCACTCCACCTTATAGACATTATATGATATGCACATTTGTGTATTTGA
TTATAACTTGTCTGGAGTCTGGCTCGATTTTTTTGACTCAATTGAACGCAACGGACGTGA
TTGCAAGTCCTTGTTGAACAAATTATATATATACTACTTCATCATTAGTATATATAGTTC
GCTTCTCATGTCGTAGCAGTCAAACGGGCGGGCGTCTTAATTGGCGCGGTCACGAGGCTT
AATATGCTGCGGCTGGGGAAAACTTGGGCGACCGCTGTAATACTTCTCTCTTAAACCAGA
GGAAGATTGCGGCAATAACAGGTCTGTGATGC----------------------------
------------------------------------------------------------
------------------------------------------------------------
------------------------------------------------------------
------------------------------------------------------------
------------------------------------------------------------
------------------------------------------------------------
------------------------------------------------------------
-----------------------------------------
>92|Gsiphonifera
--------------------------------TAATTTGACTCAACGCGGGGAATCTTAC
C-GGGTCCGGACACACTGAGGATTG-CAGACAGTTGTCTTTCCCTCCCTTCGGGGTGGGA
TTACAAAAGATAACAGATCTTTCATGATCATGTGATGGGTGGTGCATGGCCGTTCTTAGT
TCGTGGAGTGATCTGTCTGCTTAATTGCGTTTCAAATTTTATATTTGTTAACATGCGAGT
CTTCAATGACGGCCACTCCACCTTATAGACATTATATGATATGCACATTTGTGTATTTGA
TTATAACTTGTCTGGAGTCTGGCTCGATTTTTTTGACTCAATTGAACGCAACGGACGTGA
TTGCAAGTCCTTGTTGAACAAATTATATATATACTACTTCATCATTAGTATATATAGTTC
GCTTCTCATGTCGTAGCAGTCAAACGGGCGGGCGTCTTAATTGGCGCGGTCACGAGGCTT
AATATGCTGCGGCTGGGGAAAACTTGGGCGACCGCTGTAATACTTCTCTCTTAAACCAGA
GGAAGATTGCGGCAATAACAGGT-------------------------------------
------------------------------------------------------------
------------------------------------------------------------
------------------------------------------------------------
------------------------------------------------------------
------------------------------------------------------------
------------------------------------------------------------
------------------------------------------------------------
-----------------------------------------
>116|Gsiphonifera
----------------------------------ATTTGACTCAACGCGGGGAATCTTAC
C-GGGTCCGGACACACTGAGGATTG-CAGACAGTTGTCTTTCCCTCCCTTCGGGGTGGGA
TTACAAAAGATAACAGATCTTTCATGATCATGTGATGGGTGGTGCATGGCCGTTCTTAGT
TCGTGGAGTGATCTGTCTGCTTAATTGCGTTTCAAATTTTATATTTGTTAACATGCGAGT
CTTCAATGACGGCCACTCCACCTTATAGACATTATATGATATGCACATTTGTGTATTTGA
TTATAACTTGTCTGGAGTCTGGCTCGATTTTTTTGACTCAATTGAACGCAACGGACGTGA
TTGCAAGTCCTTGTTGAACAAATTATATATATACTACTTCATCATTAGTATATATAGTTC
GCTTCTCATGTCGT---AGTCAAACGGGCGGGCGTCTTAATTGGCGCGGTCACGAGGCTT
AATATGCTGCGGCTGGGGAAAACTTGGGCGACCGCTGTAATACTTCTCTCTTAAACCA--
------------------------------------------------------------
------------------------------------------------------------
------------------------------------------------------------
------------------------------------------------------------
------------------------------------------------------------
------------------------------------------------------------
------------------------------------------------------------
------------------------------------------------------------
-----------------------------------------
>102|Gsiphonifera
--------------------------GTGGCTTAATTTGACTCAACGCGGGGAATCTTAC
C-GGGTCCGGACACACTGAGGAT---TAGACAGTTGTCTTTCCCTCCCTTCGGGGTGGGA
TTACAAAAGATAACAGATCTTTCATGATCATGTGATGGGTGGTGCATGGCCGTTCTTAGT
TCGTGGAGTGATCTGTCTGCTTAATTGCGTTTCAAATTTTATATTTGTTAACATGCGAGT
CTTCAATGACGGCCACTCCACCTTATAGACATTATATGATATGCACATTTGTGTATTTGA
TTATAACTTGTCTGGAGTCTGGCTCGATTTTTTTGACTCAATTGAACGCAACGGACGTGA
TTGCAAGTCCTTGTTGAACAAATTATATATATACTACTTCATCATTAGTATATATAGTTC
GCTTCTCATGTCGTAGCAGTCAAACGGGCGGGCGTCTTAATTGGCGCGGTCACGAGGCTT
AATATGCTGCGGCTGGGGAAAACTTGGGCGACCGCTGTAATACTTCTCTCTTAAACCAGA
GGAAGATTGCGGCAATAACAGGTCTGTGAT------------------------------
------------------------------------------------------------
------------------------------------------------------------
------------------------------------------------------------
------------------------------------------------------------
------------------------------------------------------------
------------------------------------------------------------
------------------------------------------------------------
-----------------------------------------
>TM132|Gsiphonifera
---------------------------------------------CGCGGGGAATCTTAC
C-GGGTCCGGACACACTGAGGGA---CAGACAGTTGTCTTTCCCTCCCTTCGGGGTGGGA
TTACAAAAGATAACAGATCTTTCATGATCATGTGATGGGTGGTGCATGGCCGTTCTTAGT
TCGTGGAGTGATCTGTCTGCTTAATTGCGTTTCAAATTTTATATTTGTTAACATGCGAGT
CTTCAATGACGGCCACTCCACCTTATAGACATTATATGATATGCACATTTGTGTATTTGA
TTATAACTTGTCTGGAGTCTGGCTCGATTTTTTTGACTCAATTGAACGCAACGGACGTGA
TTGCAAGTCCTTGTTGAACAAATTATATATATACTACTTCATCATTAGTATATATAGTTC
GCTTCTCATGTCGTAGCAGTCAAACGGGCGGGCGTCTTAATTGGCGCGGTCACGAGGCTT
AATATGCTGCGGCTGGGGAAAACTTGGGCGACCGCTGTAATACTTCTCTCTTAAACCAGA
GGAAGATTGCGGCAATAACAGGTCTGTGATG-----------------------------
------------------------------------------------------------
------------------------------------------------------------
------------------------------------------------------------
------------------------------------------------------------
------------------------------------------------------------
------------------------------------------------------------
------------------------------------------------------------
-----------------------------------------
>24|Gsiphonifera
-----------------------------------------------------ATCTTAC
C-GGGTCCGGACACACTGAGGATTGACAGACAGTTGTCTTTC---CCCTTCGGGGTGGGA
TTACAAAAGATAACAGATCTTTCATGATCATGTGATGGGTGGTGCATGGCCGTTCTTAGT
TCGTGGAGTGATCTGTCTGCTTAATTGCGTTTCAAATTTTATATTTGTTAACATGCGAGT
CTTCAATGACGGCCGCTCCACCTTATAGACATTATATGATATGCACATTTGTGTATTTGA
TTATAACTTGTCTGGAGTCTGGCTCGATTTTTTTGACTCAATTGAACGCAACGGACGTGA
TTGCAAGTCCTTGTTGAACAAATTATATATATACTACTTCATCATTAGTATATATAGTTC
GCTTCTCATGTCGTAGCAGTCAAACGGGCGGGCGTCTTAATTGGCGCGGTCACGAGGCTT
AATATGCTGCGGC-AGGGAAAACTTGGGCGACCGCTGTAATACTTCTCTCTTAAACCAGA
GGAAGATTGCGGCAATAACAGGTCTGTGATGCCCTC---TGTCCCGGGCCGCACACGTGC
TACATTGATTA-------------------------------------------------
------------------------------------------------------------
------------------------------------------------------------
------------------------------------------------------------
------------------------------------------------------------
------------------------------------------------------------
------------------------------------------------------------
-----------------------------------------
>27|Gsiphonifera
----------------------------------ATTTGACTCAACGCGGGGAATCTTAC
C-GGGTCCGGACACACTGAGG----------AGTTGTCTTTCCCTCCCTTCGGGGTGGGA
TTACAAAAGATAACAGATCTTTCATGATCATGTGATGGGTGGTGCATGGCCGTTCTTAGT
TCGTGGAGTGATCTGTCTGCTTAATTGCGTTTCAAATTTTATATTTGTTAACATGCGAGT
CTTCAATGACGGCCGCTCCACCTTATAGACATTATATGATATGCACATTTGTGTATTTGA
TTATAACTTGTCTGGAGTCTGGCTCGATTTTTTTGACTCAATTGAACGCAACGGACGTGA
TTGCAAGTCCTTGTTGAACAAATTATATATATACTACTTCATCATTAGTATATATAGTTC
GCTTCTCATGTCGTAGCAGTCAAACGGGCGGGCGTCTTAATTGGCGCGGTCACGAGGCTT
AATATGCTGCGGC-AGGGAAAACTTGGGCGACCGCTGTAATACTTCTCTCTTAAACCAGA
GGAAGATTGCGGCAATAACAGG--------------------------------------
------------------------------------------------------------
------------------------------------------------------------
------------------------------------------------------------
------------------------------------------------------------
------------------------------------------------------------
------------------------------------------------------------
------------------------------------------------------------
-----------------------------------------
>TM133|Gsiphonifera
----------------------------------------------------AATCTTAC
CGGGGTCCGGACACACTGAG----GACAGACAGTTGTCTTTCCCTCCCTTCGGGGTGGGA
TTACAAAAGATAACAGATCTTTCATGATCATGTGATGGGTGGTGCATGGCCGTTCTTAGT
TCGTGGAGTGATCTGTCTGCTTAATTGCGTTTCAAATTTTATATTTGTTAACATGCGAGT
CTTCAATGACGGCCACTCCACCTTATAGACATTATATGATATGCACATTTGTGTATTTGA
TTATAACTTGTCTGGAGTCTGGCTCGATTTTCCCGACTCAATTGAACGCAACGGACGTGA
TTGCAAGTCCTTGTTGAACAAATTATATATATACTACTTCATCATTAGTATATATAGTTC
GCTTCTCATGTCGTAGCAGTCAAACGGGCGGGCGTCTTAATTGGCGCGGTCACGAG---T
AATATGCTGCGGCTGGGGAAAACTTGGGCGACCGCTGTAATACTTCT-------------
------------------------------------------------------------
------------------------------------------------------------
------------------------------------------------------------
------------------------------------------------------------
------------------------------------------------------------
------------------------------------------------------------
------------------------------------------------------------
------------------------------------------------------------
-----------------------------------------
>Z69602
AAGGGCACCACAAGAGCGTGGAGCATGTGGCTTAATTTGACTCAACGCGGGGAATCTTAC
C-GGGTCCGGACACACTGAGGATTGACAGACAGTTGTCTTTCCCTCCCTTCGGGGTGGGA
TTACAAAAGATAACAGATCTTTCATGATCATGTGATGGGTGGTGCATGGCCGTTCTTAGT
TCGTGGAGTGATCTGTCTGCTTAATTGCGTTTCAAATTTTATATTTGTTAACATGCGAGT
CTTCAATGACGGCCGCTCCACCTTATAGACATTATATGATATGCACATTTGTGTATTTGA
TTATAACTTGTCTGGAGTCTGGCTCGATTTTTTTGACTCAATTGAAC---ACGGACGTGA
TTGCAAGTCCTTGTT------------------CTACTTCATCATTAGTATATATAGTTC
GCTTCTCATGTCGTAGCAGTCAAACGGGCGGGCGTCTTAATTGGCGCGGTCACGAGGCTT
AATATGCTGCGGC-AGGGAAAACTTGGGCGACCGCTGTAATACTTCTCTCTTAAACCAGA
GGAAGATTGCGGCAATAACAGGTCTGTGATGCCCTCAGATGTCCCGGGCCGCACACGTGC
TACATTGATTAGCGCAGTGCGCATACTTACATATAGATCATTGATTGGTTATTTATAACC
GTCAATATCGCCTTGTCTGAAAGGACTAGGTAATCTATTGTAAGTGCTGGTTCCTCCTCC
CGTTGAGCATTTTAATAATGGTCTCTCTACATCCCTAGCACATGATGTCTAGTGCGATTG
TAGT-------TGCCATTTATGCAAGTGTCAATTCTCAGTGGGGACAGCCATTTGATAAT
TCTTTGGCTCGGCCTCAACTAGGAATGCCTTGTACGGGTCTTGGTTCAACAGACCACCCG
GAATACG-CCCTGCCCTTTGTACACACCGCCCGTCGCTCTTACCGATGAATTGTACTGTG
AGTTTGCAGGACCGAACCCATTTTT--GGGTTTGGAAATGCAGTCAAACAGTACGATTTA
AAGGAAAGAGAAGTCGTAACAAGGCATCGGTAGGTGAACCT
>LPA|Gsiphonifera
----------CAAGAGCGTGGAGCATGTGGCTTAATTTGACTCAACGCGGGGAATCTTAC
C-GGGTCCGGACACACTGAGG-TTGACAGACAGTTGTCTTTCCCTCCCTTCGGGGTGGGA
TTACAAAAGATAACAGATCTTTCATGATCATGTGATGGGTGGTGCATGGCCGTTCTTAGT
TCGTGGAGTGATCTGTCTGCTTAATTGCGTTTCAAATTTTATATTTGTTAACATGCGAGT
CTTCAATGACGGCCGCTCCACCTTATAGACATTATATGATATGCACATTTGTGTATTTGA
TTATAACTTGTCTGGAGTCTGGCTCGATTTTTTTGACTCAATTGAACGCAACGGACGTGA
TTGCAAGTCCTTGTTGAACAAATTATATATATACTACTTCATCATTAGTATATATAGTTC
GCTTCTCATGTCGTA-CAGTCAAACGGGCGGGCGTCTTAATTGGCGC-------------
------------------------------------------------------------
------------------------------------------------------------
------------------------------------------------------------
------------------------------------------------------------
------------------------------------------------------------
------------------------------------------------------------
------------------------------------------------------------
------------------------------------------------------------
------------------------------------------------------------
-----------------------------------------
>TM119|Gsiphonifera
----------------------------GGCTTAATTTGACTCAACGCGGGGAATCTTAC
CGGGGTCCGGACACACTGAG---TGACAGACAGTTGTCTTTCCCTCCCTTCGGGGTGGGA
TTACAAAAGATAACAGATCTTTCATGATCATGTGATGGGTGGTGCATGGCCGTTCTTAGT
TCGTGGAGTGATCTGTCTGCTTAATTGCGTTTCAAATTTTATATTTGTTAACATGCGAGT
CTTCAATGACGGCCACTCCACCTTATAGACATTATATGATATGCACATTTGTGTATTTGA
TTATAACTTGTCTGGAGTCTGGCTCGATTTTTTTGACTCAATTGAACGCAACGGACGTGA
TTGCAAGTCCTTGTTGAACAAATTATATATATACTACTTCATCATTAGTATATATAGTTC
GCTTCTCATGTCGTA-----CAAACGGGCGGGCGTCTTAATTGGCGCGG-----AGGCTT
AATATGCTGCGG------------------------------------------------
------------------------------------------------------------
------------------------------------------------------------
------------------------------------------------------------
------------------------------------------------------------
------------------------------------------------------------
------------------------------------------------------------
------------------------------------------------------------
------------------------------------------------------------
-----------------------------------------
>TM117|Gsiphonifera
----------------------------------------------------AATCTTAC
CGGGGTCCGGACACACTGAG------CAGACAGTTGTCTTTCCCTCCCTTCGGGGTGGGA
T---AAAAGATAACAGATCTTTCATGATCATGTGATGGGTGGTGCATGGCCGTTCTTAGT
TCGTGGAGTGATCTGTCTGCTTAATTGCGTTTCAAATTTTATATTTGTTAACATGCGAGT
CTTCAATGACGGCCACTCCACCTTATAGACATTATATGATATGCACATTTGTGTATTTGA
TTATAACTTGTCTGGAGTCTGGCTCGATTTTTTTGACTCAATTGAACGCAACGGACGTGA
TTGCAAGTCCTTGTTGAACAAATTATATATATACTACTTCATCATTAGTATATATAGTT-
--TTCTCATGTC-------TCAAACGGGCGGGCGTCTTAATTGGCGCGG-----------
------------------------------------------------------------
------------------------------------------------------------
------------------------------------------------------------
------------------------------------------------------------
------------------------------------------------------------
------------------------------------------------------------
------------------------------------------------------------
------------------------------------------------------------
------------------------------------------------------------
-----------------------------------------
