# Supplementary material for: Phylogeography of the Tropical Planktonic Foraminifera Lineage Globigerinella Reveals Isolation Inconsistent with Passive Dispersal by Ocean Currents
Source: PLoS One. 2014 Mar 24;9(3):e92148. doi: 10.1371/journal.pone.0092148 (PMC3963880; doi:10.1371/journal.pone.0092148)
Supplement: File S1 — Sequence alignments used for phylogenetic reconstructions and delineation of genetic types. MAFFT alignment of sequences of 23 planktonic foraminifera morphospecies including representative sequences of every ribotype of G. siphonifera and B. digitata from this study (Alignment S1); MAFFT alignment of all G. siphonifera sequences used in this study including GenBank sequences (Alignment S2); MAFFT alignment of representative sequences of every ribotype of G. siphonifera and B. digitata (Alignment S3) and G. siphonifera subalignments for each of the three major lineages (Alignment S4-S6). (ZIP) [file pone.0092148.s004.zip › File S1/Alignment S6.fas]

>AJ251213
------------------------------------------------------------
-CCGGACATACTGAGGATTGACAGACATCACCACGTCTTTTTGTCCTTAAAAAGACAAAA
GATAACAGATCTTTCATGATTATGTGGTGGGTGGTGCATGGCCGTTCTTAGTTCGTGGAG
TGATCTGTCTGCTTAATTGCGTTTCAAATGTATTTTTGATTTCTCAAACGAGTCTACGAA
GATGTCTATTCATAACAAGCACTTCATTTATGATTTGTTTGGAATACGACTCTTTCGGCT
CAATTGAACGCAACGGACGTGATTGCAAGTCCTTGTTGAACTTCTATACATATCATTTAC
ATTCTTAACTGAGTGTATCTAAGATAATAGAGTTCGCTTTCTATTGGTGACGGGATCTCC
AATCACTTTCGAGTGAGAGTGAGTGATCTAATCCTTTA-GGAAAACTCGGGCGACCGCTG
TAATACTTTCTTTTTAAAACAGAGGAAGATTGCGGCAATAACAGGTCTGTGATGCCCTCA
GATGTCCCGGGCCGCACACGTGCTACATTGATTAGCGCAGTGCGCATACTTTCAATATGA
TACATTGGTTTTGGTAGTAAGCTATTCATCTGATGGATATGCTACTCTCCATACCAATAC
TATCTAGTCTGAAAAGACTGGGTAATCTATTGTAAGTGCTGGTTCCTCTTCCCGTTGAGC
ATTTTAATAATGGTCTCTCTACGTCCCTAGTATATTCTAGTGCGATTGTAGTTGAGTCTG
CCATTTATGCAAGTGTCAATTCTCAGTGGGGACAGACATTTGATAATTCTTTGTCTCGTT
CTTAACTAGGAATGCCTTGTACGGGTCTTGGTTCAACAGACCACCCGGAATACGTCCCTG
CCCTTTGTACACACCGCCCGTCGCTCTTACCGATGAATTTCACTGTGAGTTCAATGGACC
GATTTTTTCCCTTTGGAAATTTGGTCAAACAGTGAGATTTAAAGGAAA------------
-------------
>AJ390580
------------------------------------------------------------
------------------------------------------------------------
------------------------------------------------------------
------------------------------------------------------------
------------------------------------------------------------
----------------ACGTGATTGCAAGTCCTTGTTGAACTTCTATACATATCATTTAC
ATTCTTAACTGAGTGTATCTAAGATAATAGAGTTCGCTTTCTATTGGTGACGGGATCTCC
AATCACTTTCGAGTGAGAGTGAGTGATCTAATCCTTTA-GGAAAACTCGGGCGACCGCTG
TAATACTTTCTTTTTAAAACAGAGGAAGATTGCGGCAATAACAGGTCTGTGATGCCCTCA
GATGTCCCGGGCCGCACACGTGCTACATTGATTAGCGCAGTGCGCATACTTTCAATATGA
TACATTGGTTTTGGTAGTAAGCTATTCATCTGATGGATATGCTACTCTCCATACCAATAC
TATCTAGTCTGAAAAGACTGGGTAATCTATTGTAAGTGCTGGTTCCTCTTCCCGTTGAGC
ATTTTAATAATGGTCTCTCTACGTCCCTAGTATATTCTAGTGCGATTGTAGTTGAGTCTG
CCATTTATGCAAGTGTCAATTCTCAGTGGGGACAGACATTTGATAATTCTTTGTCTCGTT
CTTAACTAGGAATGCCTTGTACGGGTCTTGGTTCAACAGACCACCCGGAATACGTCCCTG
CCCTTTGTACACACCGCCCGTCGCTCTTACCGATGAATTTCACTGTGAGTTCAATGGACC
GATTTTTTCCCTTTG---------------------------------------------
-------------
>AJ390578
------------------------------------------------------------
------------------------------------------------------------
------------------------------------------------------------
------------------------------------------------------------
------------------------------------------------------------
----------------ACGTGATTGCAAGTCCTTGTTGAACTTCTATACATATCATTTAC
ATTCTTAACTGAGTGTATCTAAGATAATAGAGTTCGCTTTCTATTGGTGACGGGATCTCC
AATCACTTTCGAGTGAGAGTGAGTGATCTAATCCTTTA-GGAAAACTCGGGCGACCGCTG
TAATACTTTCTTTTTAAAACAGAGGAAGATTGCGGCAATAACAGGTCTGTGATGCCCTCA
GATGTCCCGGGCCGCACACGTGCTACATTGATTAGCGCAGTGCGCATACTTTCAATATGA
TACATTGGTTTTGGTAGTAAGCTATTCATCTGATGGATATGCTACTCTCCATACCAATAC
TATCTAGTCTGAAAAGACTGGGTAATCTATTGTAAGTGCTGGTTCCTCTTCCCGTTGAGC
ATTTTAATAATGGTCTCTCTACGTCCCTAGTATATTCTAGTGCGATTGTAGTTGAGTCTG
CCATTTATGCAAGTGTCAATTCTCAGTGGGGACAGACATTTGATAATTCTTTGTCTCGTT
CTTAACTAGGAATGCCTTGTACGGGTCTTGGTTCAACAGACCACCCGGAATACGTCCCTG
CCCTTTGTACACACCGCCCGTCGCTCTTACCGATGAATTTCACTGTGAGTTCAATGGACC
GATTTTTTCCCTTTG---------------------------------------------
-------------
>P11|Gsiphonifera
GCACCACAAGAGCGTGGAGCATGTGGCTTAATTTGACTCAACGCGGGGAATCTTACCGGG
TCCGGACATACTGAGGATTGACAGACATCACCACGTCTTTTTGTCCTTAAAAAGACAAAA
GATAACAGATCTTTCATGATTATGTGGTGGGTGGTGCATGGCCGTTCTTAGTTCGTGGAG
TGATCTGTCTGCTTAATTGCGTTTCAAATGTATTTTTGATTTCTCAAACGAGTCTACGAA
GATGTCTATTCATAACAAGCACTTCATTTATGATTTGTTTGGAATACGACTCTTTCGGCT
CAATTGAACGCAACGGACGTGATTGCAAGTCCTTGTTGAACTTCTATACATATCATTTAC
ATTCTTAACTGAGTGTATCTAAGATAATAGAGTTCGCTTTCTATTGGTGACGGGATCTCC
AATCACTTTCGAGTGAGAGTGAGTGATCTAATCCTTTA-GGAAAACTCGGGCGACCGCTG
TAATACTTTCTTTTTAAAACAGAGGAAGATTGCGGCAATAACAGGTCTGTGATGCCCTCA
GATGTCCCGGGCCGCACACGTGCTACATTGATTAGCGCAGTGCGCATACTTTCAATATGA
TACATTGGTTTTGGTAGTAAGCTATTCATCTGATGGATATGCTACTCTCCATACCAATAC
TATCTAGTCTGAAAAGACTGGGTAATCTATTGTAAGTGCTGGTTCCTCTTCCCGTTGAGC
ATTTTAATAATGGTCTCTCTACGTCCCTAGTATATTCTAGTGCGATTGTAGTTGAGTCTG
CCATTTATGCAAGTGTCAATTCTCAGTGGGGACAGACATTTGATAATTCTTTGTCTCGTT
CTTAACTAGGAATGCCTTGTACGGGTCTTGGTTCAACAGACCACCCGGAATACGTCCCTG
CCCTTTGTACACACCGCCCGTCGCTCTTACCGATGAATTTCACTGTGAGTTCAATGGACC
GATTTTTTCCCTTTGGAAATTTGGTCAAACAGTGAGATTTAAAGGAAAGAGAAGTCGTAA
CAAGGCATCCGTA
>2637|Gsiphonifera
------------------------------------------------------------
------------------------------------------------------------
------------------------------------------------------------
------------------------------------------------------------
------------------------------------------------------------
------------------------------------------------------------
------------------------------------------------------------
------------------------------------------------------------
------------------------------TGCGGCAATAACAGGTCTGTGATGCCCTCA
GATGTCCCGGGCCGCACACGTGCTACATTGATTAGCGCAGTGCGCATACTTTCAATATGA
TACATTGGTTTTGGTAGTAAGCTATTCATCTGATGGATATGCTACTCTCCATACCAATAC
TATCTAGTCTGAAAAGACTGGGTAATCTATTGTAAGTGCTGGTTCCTCTTCCCGTTGAGC
ATTTTAATAATGGTCTCTCTACGTCCCTAGTATATTCTAGTGCGATTGTAGTTGAGTCTG
CCATTTATGCAAGTGTCAATTCTCAGTGGGGACAGACATTTGATAATTCTTTGTCTCGTT
CTTAACTAGGAATGCCTTGTACGGGTCTTGGTTCAACAGACCACCCGGAATACGTCCCTG
CCCTTTGTACACACCGCCCGTCGCTCTTAC------------------------------
------------------------------------------------------------
-------------
>2303|Gsiphonifera
------------------------------------------------------------
----------------------------------------------------AGACAAAA
GATAACAGATCTTTCATGATTATGTGGTGGGTGGTGCATGGCCGTTCTTAGTTCGTGGAG
TGATCTGTCTGCTTAATTGCGTTTCAAATGTATTTTTGATTTCTCAAACGAGTCTACGAA
GATGTCTATTCATAACAAGCACTTCATTTATGATTTGTTTGGAATACGACTCTTTCGGCT
CAATTGAACGCAACGGACGTGATTGCAAGTCCTTGTTGAACTTCTATACATATCATTTAC
ATTCTTAACTGAGTGTATCTAAGATAATAGAGTTCGCTTTCTATTGGTGACGGGATCTCC
AATCACTTTCGAGTGAGAGTGAGTGATCTAATCCTTTA-GGAAAACTCGGGCGACCGCTG
TAATACTTTCTTTTTAAAACAGAGGAAGATTGCGGCAATAACAGGTCTGTGATGCCCTCA
GATGTCCCGGGCCGCACACGTGCTACATTGATTAGCGCAGTGCGCATACTTTCAATATGA
TACATTGGTTTTGGTAGTAAGCTATTCATCTGATGGATATGCTACTCTCCATACCAATAC
TATCTAGTCTGAAAAGACTGGGTAATCTATTGTAAGTGCTGGTTCCTCTTCCCGTTGAGC
ATTTTAATAATGGTCTCTCTACGTCCCTAGTATATTCTAGTGCGATTGTAGTTGAGTCTG
CCATTTATGCAAGTGTCAATTCTCAGTGGGGACAGACATTTGATAATTCTTTGTCTCGTT
CTTAACTAGGAATGCCTTGTACGGGTCTTGGTTCAACAGACCACCCGGAATACGTCCCTG
CCCTTTGTACACACCGCCCGTCGCTCTTACCGATGAATTTCACTGTGAGTTCAATGGACC
GATTTTTTCCCTTTGGAAATTTGGTCAAACAGTGAGATTTAAAGGAAAGAGAAGTCGTA-
-------------
>16|Gsiphonifera
----------------------------------------ACGCGGGGAATCTTACCGGG
TCCGGACATACTGAGGATTGACAGACATCACCACGTCTTTTTGTCCTTAAAAAGACAAAA
GATAACAGATCTTTCATGATTATGTGGTGGGTGGTGCATGGCCGTTCTTAGTTCGTGGAG
TGATCTGTCTGCTTAATTGCGTTTCAAATGTATTTTTGATTTATCAAACGAGTCTACGAA
GATGTCTATTCAT-ACAAGCACTTCATTTATGATTTGTTTGGAATACGACTCTTTCGGCT
CAATTGAACGCAACGGACGTGATTGCAAGTCCTTGTTGAACTTCTGTATATATCATTTAC
ATTCTTAACTGAGTGTATCTAAGATAATAGAGTTCGCTTTCTATTGGTGACGGGATCTCC
AATCACTTTCGAGTGAGAGTGAGTGATCTAATCCTTTA-GGAAAACTCGGGCGACCGCTG
TAATACTTTCTTTTTAAAACAGAGGAAGATTGCGGCAATAACAGGTCTGTGATGCCCTCA
GATGTCCCGGGCCGCACACGTGCTACATTGATTAGCGCAGTGCGCATACTTTCAATATGA
TACATTGGTTTTGGTAGTAAGCTATTCATCTGATGGATATGCTACTCTCCATACCAATAC
TATCTAGTCTGAAAAGACTGGGTAATCTATTGTAAGTGCTGGTTCCTCTTCCCGTTGAGC
ATTTTAATAATGGTCTCTCTACGTCCCTAGTATATTCTAGTGCGATTGTAGTTGAGTCTG
CCATTTATGCAAGTGTCAATTCTCAGTGGGGACAGACATTTGATAATTCTTTGTCTCGTT
CTTAACTAGGAATGCCTTGTACGGGTCTTGGTTCAACAGACCACCCGGAATACGTCCCTG
CCCTTTGTACACACCGCCCGTCGCTCTTACCGATGAATT---------------------
------------------------------------------------------------
-------------
>1635|Gsiphonifera
------------------------------------------------------------
------------------------------------------------------------
------------------------------------------------------------
--------------------------AATGTATTTTTGATTTATCAAACGAGTCTACGAA
GATGTCTATTCAT-ACAAGCACTTCATTTATGATTTGTTTGGAATACGACTCTTTCGGCT
CAATTGAACGCAACGGACGTGATTGCAAGTCCTTGTTGAACTTCTGTATATATCATTTAC
ATTCTTAACTGAGTGTATCTAAGATAATAGAGTTCGCTTTCTATTGGTGACGGGATCTCC
AATCACTTTCGAGTGAGAGTGAGTGATCTAATCCTTTA-GGAAAACTCGGGCGACCGCTG
TAATACTTTCTTTTTAAAACAGAGGAAGATTGCGGCAATAACAGGTCTGTGATGCCCTCA
GATGTCCCGGGCCGC---------------------------------------------
------------------------------------------------------------
------------------------------------------------------------
------------------------------------------------------------
------------------------------------------------------------
------------------------------------------------------------
------------------------------------------------------------
------------------------------------------------------------
-------------
>1807|Gsiphonifera
------------------------------------------------------------
------------------------------------------------------------
------------------------------------------------------------
--------------------------AATGTATTTTTGATTTATCAAACGAGTCTACGAA
GATGTCTATTCAT-ACAAGCACTTCATTTATGATTTGTTTGGAATACGACTCTTTCGGCT
CAATTGAACGCAACGGACGTGATTGCAAGTCCTTGTTGAACTTCTGTATATATCATTTAC
ATTCTTAACTGAGTGTATCTAAGATAATAGAGTTCGCTTTCTATTGGTGACGGGATCTCC
AATCACTTTCGAGTGAGAGTGAGTGATCTAATCCTTTA-GGAAAACTCGGGCGACCGCTG
TAATACTTTCTTTTTAAAACAGAGGAAGATTGCGGCAATAACAGGTCTGTGATGCCCTCA
GATGTCCCGGGCCGC---------------------------------------------
------------------------------------------------------------
------------------------------------------------------------
------------------------------------------------------------
------------------------------------------------------------
------------------------------------------------------------
------------------------------------------------------------
------------------------------------------------------------
-------------
>1929|Gsiphonifera
------------------------------------------------------------
------------------------------------------------------------
------------------------------------------------------------
--------------------------AATGTATTTTTGATTTATCAAACGAGTCTACGAA
GATGTCTATTCAT-ACAAGCACTTCATTTATGATTTGTTTGGAATACGACTCTTTCGGCT
CAATTGAACGCAACGGACGTGATTGCAAGTCCTTGTTGAACTTCTGTATATATCATTTAC
ATTCTTAACTGAGTGTATCTAAGATAATAGAGTTCGCTTTCTATTGGTGACGGGATCTCC
AATCACTTTCGAGTGAGAGTGAGTGATCTAATCCTTTA-GGAAAACTCGGGCGACCGCTG
TAATACTTTCTTTTTAAAACAGAGGAAGATTGCGGCAATAACAGGTCTGTGATGCCCTCA
GATGTCCCGGGCCGC---------------------------------------------
------------------------------------------------------------
------------------------------------------------------------
------------------------------------------------------------
------------------------------------------------------------
------------------------------------------------------------
------------------------------------------------------------
------------------------------------------------------------
-------------
>1973|Gsiphonifera
------------------------------------------------------------
------------------------------------------------------------
------------------------------------------------------------
--------------------------AATGTATTTTTGATTTATCAAACGAGTCTACGAA
GATGTCTATTCAT-ACAAGCACTTCATTTATGATTTGTTTGGAATACGACTCTTTCGGCT
CAATTGAACGCAACGGACGTGATTGCAAGTCCTTGTTGAACTTCTGTATATATCATTTAC
ATTCTTAACTGAGTGTATCTAAGATAATAGAGTTCGCTTTCTATTGGTGACGGGATCTCC
AATCACTTTCGAGTGAGAGTGAGTGATCTAATCCTTTA-GGAAAACTCGGGCGACCGCTG
TAATACTTTCTTTTTAAAACAGAGGAAGATTGCGGCAATAACAGGTCTGTGATGCCCTCA
GATGTCCCGGGCCGC---------------------------------------------
------------------------------------------------------------
------------------------------------------------------------
------------------------------------------------------------
------------------------------------------------------------
------------------------------------------------------------
------------------------------------------------------------
------------------------------------------------------------
-------------
>2004|Gsiphonifera
------------------------------------------------------------
------------------------------------------------------------
------------------------------------------------------------
--------------------------AATGTATTTTTGATTTATCAAACGAGTCTACGAA
GATGTCTATTCAT-ACAAGCACTTCATTTATGATTTGTTTGGAATACGACTCTTTCGGCT
CAATTGAACGCAACGGACGTGATTGCAAGTCCTTGTTGAACTTCTGTATATATCATTTAC
ATTCTTAACTGAGTGTATCTAAGATAATAGAGTTCGCTTTCTATTGGTGACGGGATCTCC
AATCACTTTCGAGTGAGAGTGAGTGATCTAATCCTTTA-GGAAAACTCGGGCGACCGCTG
TAATACTTTCTTTTTAAAACAGAGGAAGATTGCGGCAATAACAGGTCTGTGATGCCCTCA
GATGTCCCGGGCCGC---------------------------------------------
------------------------------------------------------------
------------------------------------------------------------
------------------------------------------------------------
------------------------------------------------------------
------------------------------------------------------------
------------------------------------------------------------
------------------------------------------------------------
-------------
>2009|Gsiphonifera
------------------------------------------------------------
------------------------------------------------------------
------------------------------------------------------------
--------------------------AATGTATTTTTGATTTATCAAACGAGTCTACGAA
GATGTCTATTCAT-ACAAGCACTTCATTTATGATTTGTTTGGAATACGACTCTTTCGGCT
CAATTGAACGCAACGGACGTGATTGCAAGTCCTTGTTGAACTTCTGTATATATCATTTAC
ATTCTTAACTGAGTGTATCTAAGATAATAGAGTTCGCTTTCTATTGGTGACGGGATCTCC
AATCACTTTCGAGTGAGAGTGAGTGATCTAATCCTTTA-GGAAAACTCGGGCGACCGCTG
TAATACTTTCTTTTTAAAACAGAGGAAGATTGCGGCAATAACAGGTCTGTGATGCCCTCA
GATGTCCCGGGCCGC---------------------------------------------
------------------------------------------------------------
------------------------------------------------------------
------------------------------------------------------------
------------------------------------------------------------
------------------------------------------------------------
------------------------------------------------------------
------------------------------------------------------------
-------------
>2132|Gsiphonifera
------------------------------------------------------------
------------------------------------------------------------
------------------------------------------------------------
--------------------------AATGTATTTTTGATTTATCAAACGAGTCTACGAA
GATGTCTATTCAT-ACAAGCACTTCATTTATGATTTGTTTGGAATACGACTCTTTCGGCT
CAATTGAACGCAACGGACGTGATTGCAAGTCCTTGTTGAACTTCTGTATATATCATTTAC
ATTCTTAACTGAGTGTATCTAAGATAATAGAGTTCGCTTTCTATTGGTGACGGGATCTCC
AATCACTTTCGAGTGAGAGTGAGTGATCTAATCCTTTA-GGAAAACTCGGGCGACCGCTG
TAATACTTTCTTTTTAAAACAGAGGAAGATTGCGGCAATAACAGGTCTGTGATGCCCTCA
GATGTCCCGGGCCGC---------------------------------------------
------------------------------------------------------------
------------------------------------------------------------
------------------------------------------------------------
------------------------------------------------------------
------------------------------------------------------------
------------------------------------------------------------
------------------------------------------------------------
-------------
>2136|Gsiphonifera
------------------------------------------------------------
------------------------------------------------------------
------------------------------------------------------------
--------------------------AATGTATTTTTGATTTATCAAACGAGTCTACGAA
GATGTCTATTCAT-ACAAGCACTTCATTTATGATTTGTTTGGAATACGACTCTTTCGGCT
CAATTGAACGCAACGGACGTGATTGCAAGTCCTTGTTGAACTTCTGTATATATCATTTAC
ATTCTTAACTGAGTGTATCTAAGATAATAGAGTTCGCTTTCTATTGGTGACGGGATCTCC
AATCACTTTCGAGTGAGAGTGAGTGATCTAATCCTTTA-GGAAAACTCGGGCGACCGCTG
TAATACTTTCTTTTTAAAACAGAGGAAGATTGCGGCAATAACAGGTCTGTGATGCCCTCA
GATGTCCCGGGCCGC---------------------------------------------
------------------------------------------------------------
------------------------------------------------------------
------------------------------------------------------------
------------------------------------------------------------
------------------------------------------------------------
------------------------------------------------------------
------------------------------------------------------------
-------------
>2020|Gsiphonifera
------------------------------------------------------------
------------------------------------------------------------
------------------------------------------------------------
--------------------------AATGTATTTTTGATTTATCAAACGAGTCTACGAA
GATGTCTATTCAT-ACAAGCACTTCATTTATGATTTGTTTGGAATACGACTCTTTCGGCT
CAATTGAACGCAACGGACGTGATTGCAAGTCCTTGTTGAACTTCTGTATATATCATTTAC
ATTCTTAACTGAGTGTATCTAAGATAATAGAGTTCGCTTTCTATTGGTGACGGGATCTCC
AATCACTTTCGAGTGAGAGTGAGTGATCTAATCCTTTA-GGAAAACTCGGGCGACCGCTG
TAATACTTTCTTTTTAAAACAGAGGAAGATTGCGGCAATAACAGGTCTGTGATGCCCTCA
GATGTCCCGGGCCGC---------------------------------------------
------------------------------------------------------------
------------------------------------------------------------
------------------------------------------------------------
------------------------------------------------------------
------------------------------------------------------------
------------------------------------------------------------
------------------------------------------------------------
-------------
>300|Gsiphonifera
---------------------------------------------GGGAATCTTACCGGG
TCCGGACATACTGAGGATTGACAGACATCACCACGTCTTTTTGTCCTTAAAAAGACAAAA
GATAACAGATCTTTCATGATTATGTGGTGGGTGGTGCATGGCCGTTCTTAGTTCGTGGAG
TGATCTGTCTGCTTAATTGCGTTTCAAATGTATTTTTGATTTATCAAACGAGTCTACGAA
GATGTCTATTCAT-ACAAGCACTTCATTTATGATTTGTTTGGAATACGACTCTTTCGGCT
CAATTGAACGCAACGGACGTGATTGCAAGTCCTTGTTGAACTTCTGTATATATCATTTAC
ATTCTTAACTGAGTGTATCTAAGATAATAGAGTTCGCTTTCTATTGGTGACGGGATCTCC
AATCACTTTCGAGTGAGAGTGAGTGATCTAATCCTTTA-GGAAAACTCGGGCGACCGCTG
TAATACTTTCTTTTTAAAACAGAGGAAGATTGCGGCAATAACAGGTCTGTGATGCCCTCA
GATGTCCCGGGCCGCACACGTGCTACATTGATTAGCGCAGTGCGCATACTTTCAATATGA
TACATTGGTTTTGGTAGTAAGCTATTCATCTGATGGATATGCTACTCTCCATACCAATAC
TATCTAGTCTGAAAAGACTGGGTAATCTATTGTAAGTGCTGGTTCCTCTTCCCGTTGAGC
ATTTTAATAATGGTCTCTCTACGTCCCTAGTATATTCTAGTGCGATTGTAGTTGAGTCTG
CCATTTATGCAAGTGTCAATTCTCAGTGGGGACAGACATTTGATAATTCTTTGTCTCGTT
CTTAACTAGGAATGCCTTGTACGGGTCTTGGTTC-ACAGACCACCCGGAATACGTCCCTG
CCCTTTGTACACACCGCCCGTCGCTCTTACCGATGA------------------------
------------------------------------------------------------
-------------
>162|Gsiphonifera
---------------------------------------------------------GGG
TCCGGACATACTGAGGATTGACAGACATCACCACGTCTTTTTGTCCTTAAAAAGACAAAA
GATAACAGATCTTTCATGATTATGTGGTGGGTGGTGCATGGCCGTTCTTAGTTCGTGGAG
TGATCTGTCTGCTTAATTGCGTTTCAAATGTATTTTTGATTTATCAAACGAGTCTACGAA
GATGTCTATTCATAACAAGCATTTCATTTATGATTTGTTTGGAATACGGCTCTTTCGGCT
CAATTGAACGCAACGGACGTGATTGCAAGTCCTTGTTGAACTTCTGTATATATCATTTAC
ATTCTTAACTGAGTGTATCTAAGATAATAGAGTTCGCTTTCTATTGGTGACGGGATCTCC
AATCACTTTCGAGTGAGAGTGAGTGATCTAATCCTTTA-GGAAAACTCGGGCGACCGCTG
TAATACTTTCTTTTTAAAACAGAGGAAGATTGCGGCAATAACAGGTCTGTGATGCCCTCA
GATGTCCCGGGCCGCACACGTGCTACATTGATTAGCGCAGTGCGCATACTTTCAATATGA
TACATTGGTTTTGGTAGTAAGCTATTCATCTGATGGATATGCTACTCTCCATACCAATAC
TATCTAGTCTGAAAAGACTGGG--------------------------------------
------------------------------------------------------------
------------------------------------------------------------
------------------------------------------------------------
------------------------------------------------------------
------------------------------------------------------------
-------------
>3601|Gsiphonifera
------------------------------------------------------------
------------------------------------------------------------
------------------------------------------------------------
--------------------------AATGTATTTTTGATTTATCAAACGAGTCTACGAA
GATGTCTATTCAT-ACAAGCACTTCATTTATGATTTGTTTGGAATACGACTCTTTCGGCT
CAATTGAACGCAACGGACGTGATTGCAAGTCCTTGTTGAACTTCTGTATATATCATTTAC
ATTCTTAACTGAGTGTATCTAAGATAATAGAGTTCGCTTTCTATTGGTGACGGGATCTCC
AATCACTTTCGAGTGAGAGTGAGTGATCTAATCCTTTAGGGAAAACTCGGGCGACCGCTG
TAATACTTTCTTTTTAAAACAGAGGAAGATTGCGGCAATAACAGGTCTGTGATGCCCTCA
GATGTCCCGGGCCGC---------------------------------------------
------------------------------------------------------------
------------------------------------------------------------
------------------------------------------------------------
------------------------------------------------------------
------------------------------------------------------------
------------------------------------------------------------
------------------------------------------------------------
-------------
>6291|Gsiphonifera
------------------------------------------------------------
------------------------------------------------------------
------------------------------------------------------------
------------------------------------------------------------
------------------------------------------------------------
------------------------------------------------------------
------------------------------------------------------------
--------------------GAGTGATCTAATCCTTTAGGGAAAACTCGGGCGACCGCTG
TAATACTTTCTTTTTAAAACAGAGGAAGATTGCGGCAATAACAGGTCTGTGATGCCCTCA
GATGTCCCGGGCCGC---------------------------------------------
------------------------------------------------------------
------------------------------------------------------------
------------------------------------------------------------
------------------------------------------------------------
------------------------------------------------------------
------------------------------------------------------------
------------------------------------------------------------
-------------
>1752|Gsiphonifera
------------------------------------------------------------
------------------------------------------------------------
------------------------------------------------------------
--------------------------AATGTATTTTTGATTTATCAAACGAGTCTACGAA
GATGTCTATTCAT-ACAAGCACTTCATTTATGATTTGTTTGGAATACGACTCTTTCGGCT
CAATTGAACGCAACGGACGTGATTGCAAGTCCTTGTTGAACTTCTGTATATATCATTTAC
ATTCTTAACTGAGTGTATCTAAGATAATAGAGTTCGCTTTCTATTGGTGACGGGATCTCC
AATCACTTTCGAGTGAGAGTGAGTGATCTAATCCTTTAGGGAAAACTCGGGCGACCGCTG
TAATACTTTCTTTTTAAAACAGAGGAAGATTGCGGCAATAACAGGTCTGTGATGCCCTCA
GATGTCCCGGGCCGC---------------------------------------------
------------------------------------------------------------
------------------------------------------------------------
------------------------------------------------------------
------------------------------------------------------------
------------------------------------------------------------
------------------------------------------------------------
------------------------------------------------------------
-------------
>1759|Gsiphonifera
------------------------------------------------------------
------------------------------------------------------------
------------------------------------------------------------
--------------------------AATGTATTTTTGATTTATCAAACGAGTCTACGAA
GATGTCTATTCAT-ACAAGCACTTCATTTATGATTTGTTTGGAATACGACTCTTTCGGCT
CAATTGAACGCAACGGACGTGATTGCAAGTCCTTGTTGAACTTCTGTATATATCATTTAC
ATTCTTAACTGAGTGTATCTAAGATAATAGAGTTCGCTTTCTATTGGTGACGGGATCTCC
AATCACTTTCGAGTGAGAGTGAGTGATCTAATCCTTTAGGGAAAACTCGGGCGACCGCTG
TAATACTTTCTTTTTAAAACAGAGGAAGATTGCGGCAATAACAGGTCTGTGATGCCCTCA
GATGTCCCGGGCCGC---------------------------------------------
------------------------------------------------------------
------------------------------------------------------------
------------------------------------------------------------
------------------------------------------------------------
------------------------------------------------------------
------------------------------------------------------------
------------------------------------------------------------
-------------
>1769|Gsiphonifera
------------------------------------------------------------
------------------------------------------------------------
------------------------------------------------------------
---------------------------ATGTATTTTTGATTTATCAAACGAGTCTACGAA
GATGTCTATTCAT-ACAAGCACTTCATTTATGATTTGTTTGGAATACGACTCTTTCGGCT
CAATTGAACGCAACGGACGTGATTGCAAGTCCTTGTTGAACTTCTGTATATATCATTTAC
ATTCTTAACTGAGTGTATCTAAGATAATAGAGTTCGCTTTCTATTGGTGACGGGATCTCC
AATCACTTTCGAGTGAGAGTGAGTGATCTAATCCTTTAGGGAAAACTCGGGCGACCGCTG
TAATACTTTCTTTTTAAAACAGAGGAAGATTGCGGCAATAACAGGTCTGTGATGCCCTCA
GATGTCCCGGGCCGC---------------------------------------------
------------------------------------------------------------
------------------------------------------------------------
------------------------------------------------------------
------------------------------------------------------------
------------------------------------------------------------
------------------------------------------------------------
------------------------------------------------------------
-------------
>1928|Gsiphonifera
------------------------------------------------------------
------------------------------------------------------------
------------------------------------------------------------
--------------------------AATGTATTTTTGATTTATCAAACGAGTCTACGAA
GATGTCTATTCAT-ACAAGCACTTCATTTATGATTTGTTTGGAATACGACTCTTTCGGCT
CAATTGAACGCAACGGACGTGATTGCAAGTCCTTGTTGAACTTCTGTATATATCATTTAC
ATTCTTAACTGAGTGTATCTAAGATAATAGAGTTCGCTTTCTATTGGTGACGGGATCTCC
AATCACTTTCGAGTGAGAGTGAGTGATCTAATCCTTTAGGGAAAACTCGGGCGACCGCTG
TAATACTTTCTTTTTAAAACAGAGGAAGATTGCGGCAATAACAGGTCTGTGATGCCCTCA
GATGTCCCGGGCCGC---------------------------------------------
------------------------------------------------------------
------------------------------------------------------------
------------------------------------------------------------
------------------------------------------------------------
------------------------------------------------------------
------------------------------------------------------------
------------------------------------------------------------
-------------
>1930|Gsiphonifera
------------------------------------------------------------
------------------------------------------------------------
------------------------------------------------------------
--------------------------AATGTATTTTTGATTTATCAAACGAGTCTACGAA
GATGTCTATTCAT-ACAAGCACTTCATTTATGATTTGTTTGGAATACGACTCTTTCGGCT
CAATTGAACGCAACGGACGTGATTGCAAGTCCTTGTTGAACTTCTGTATATATCATTTAC
ATTCTTAACTGAGTGTATCTAAGATAATAGAGTTCGCTTTCTATTGGTGACGGGATCTCC
AATCACTTTCGAGTGAGAGTGAGTGATCTAATCCTTTAGGGAAAACTCGGGCGACCGCTG
TAATACTTTCTTTTTAAAACAGAGGAAGATTGCGGCAATAACAGGTCTGTGATGCCCTCA
GATGTCCCGGGCCGC---------------------------------------------
------------------------------------------------------------
------------------------------------------------------------
------------------------------------------------------------
------------------------------------------------------------
------------------------------------------------------------
------------------------------------------------------------
------------------------------------------------------------
-------------
>1934|Gsiphonifera
------------------------------------------------------------
------------------------------------------------------------
------------------------------------------------------------
--------------------------AATGTATTTTTGATTTATCAAACGAGTCTACGAA
GATGTCTATTCAT-ACAAGCACTTCATTTATGATTTGTTTGGAATACGACTCTTTCGGCT
CAATTGAACGCAACGGACGTGATTGCAAGTCCTTGTTGAACTTCTGTATATATCATTTAC
ATTCTTAACTGAGTGTATCTAAGATAATAGAGTTCGCTTTCTATTGGTGACGGGATCTCC
AATCACTTTCGAGTGAGAGTGAGTGATCTAATCCTTTAGGGAAAACTCGGGCGACCGCTG
TAATACTTTCTTTTTAAAACAGAGGAAGATTGCGGCAATAACAGGTCTGTGATGCCCTCA
GATGTCCCGGGCCGC---------------------------------------------
------------------------------------------------------------
------------------------------------------------------------
------------------------------------------------------------
------------------------------------------------------------
------------------------------------------------------------
------------------------------------------------------------
------------------------------------------------------------
-------------
>1936|Gsiphonifera
------------------------------------------------------------
------------------------------------------------------------
------------------------------------------------------------
--------------------------AATGTATTTTTGATTTATCAAACGAGTCTACGAA
GATGTCTATTCAT-ACAAGCACTTCATTTATGATTTGTTTGGAATACGACTCTTTCGGCT
CAATTGAACGCAACGGACGTGATTGCAAGTCCTTGTTGAACTTCTGTATATATCATTTAC
ATTCTTAACTGAGTGTATCTAAGATAATAGAGTTCGCTTTCTATTGGTGACGGGATCTCC
AATCACTTTCGAGTGAGAGTGAGTGATCTAATCCTTTAGGGAAAACTCGGGCGACCGCTG
TAATACTTTCTTTTTAAAACAGAGGAAGATTGCGGCAATAACAGGTCTGTGATGCCCTCA
GATGTCCCGGGCCGC---------------------------------------------
------------------------------------------------------------
------------------------------------------------------------
------------------------------------------------------------
------------------------------------------------------------
------------------------------------------------------------
------------------------------------------------------------
------------------------------------------------------------
-------------
>1999|Gsiphonifera
------------------------------------------------------------
------------------------------------------------------------
------------------------------------------------------------
--------------------------AATGTATTTTTGATTTATCAAACGAGTCTACGAA
GATGTCTATTCAT-ACAAGCACTTCATTTATGATTTGTTTGGAATACGACTCTTTCGGCT
CAATTGAACGCAACGGACGTGATTGCAAGTCCTTGTTGAACTTCTGTATATATCATTTAC
ATTCTTAACTGAGTGTATCTAAGATAATAGAGTTCGCTTTCTATTGGTGACGGGATCTCC
AATCACTTTCGAGTGAGAGTGAGTGATCTAATCCTTTAGGGAAAACTCGGGCGACCGCTG
TAATACTTTCTTTTTAAAACAGAGGAAGATTGCGGCAATAACAGGTCTGTGATGCCCTCA
GATGTCCCGGGCCGC---------------------------------------------
------------------------------------------------------------
------------------------------------------------------------
------------------------------------------------------------
------------------------------------------------------------
------------------------------------------------------------
------------------------------------------------------------
------------------------------------------------------------
-------------
>2023|Gsiphonifera
------------------------------------------------------------
------------------------------------------------------------
------------------------------------------------------------
--------------------------AATGTATTTTTGATTTATCAAACGAGTCTACGAA
GATGTCTATTCAT-ACAAGCACTTCATTTATGATTTGTTTGGAATACGACTCTTTCGGCT
CAATTGAACGCAACGGACGTGATTGCAAGTCCTTGTTGAACTTCTGTATATATCATTTAC
ATTCTTAACTGAGTGTATCTAAGATAATAGAGTTCGCTTTCTATTGGTGACGGGATCTCC
AATCACTTTCGAGTGAGAGTGAGTGATCTAATCCTTTAGGGAAAACTCGGGCGACCGCTG
TAATACTTTCTTTTTAAAACAGAGGAAGATTGCGGCAATAACAGGTCTGTGATGCCCTCA
GATGTCCCGGGCCGC---------------------------------------------
------------------------------------------------------------
------------------------------------------------------------
------------------------------------------------------------
------------------------------------------------------------
------------------------------------------------------------
------------------------------------------------------------
------------------------------------------------------------
-------------
>2013|Gsiphonifera
------------------------------------------------------------
------------------------------------------------------------
------------------------------------------------------------
--------------------------AATGTATTTTTGATTTATCAAACGAGTCTACGAA
GATGTCTATTCAT-ACAAGCACTTCATTTATGATTTGTTTGGAATACGACTCTTTCGGCT
CAATTGAACGCAACGGACGTGATTGCAAGTCCTTGTTGAACTTCTGTATATATCATTTAC
ATTCTTAACTGAGTGTATCTAAGATAATAGAGTTCGCTTTCTATTGGTGACGGGATCTCC
AATCACTTTCGAGTGAGAGTGAGTGATCTAATCCTTTAGGGAAAACTCGGGCGACCGCTG
TAATACTTTCTTTTTAAAACAGAGGAAGATTGCGGCAATAACAGGTCTGTGATGCCCTCA
GATGTCCCGGGCCGC---------------------------------------------
------------------------------------------------------------
------------------------------------------------------------
------------------------------------------------------------
------------------------------------------------------------
------------------------------------------------------------
------------------------------------------------------------
------------------------------------------------------------
-------------
>2560|Gsiphonifera
------------------------------------------------------------
------------------------------------------------------------
------------------------------------------------------------
----------------------------TGTATTTTTGATTTATCAAACGAGTCTACGAA
GATGTCTATTCAT-ACAAGCACTTCATTTATGATTTGTTTGGAATACGACTCTTTCGGCT
CAATTGAACGCAACGGACGTGATTGCAAGTCCTTGTTGAACTTCTGTATATATCATTTAC
ATTCTTAACTGAGTGTATCTAAGATAATAGAGTTCGCTTTCTATTGGTGACGGGATCTCC
AATCACTTTCGAGTGAGAGTGAGTGATCTAATCCTTTAGGGAAAACTCGGGCGACCGCTG
TAATACTTTCTTTTTAAAACAGAGGAAGATTGCGGCAATAACAGGTCTGTGATGCCCTCA
GATGTCCCGGGCCGC---------------------------------------------
------------------------------------------------------------
------------------------------------------------------------
------------------------------------------------------------
------------------------------------------------------------
------------------------------------------------------------
------------------------------------------------------------
------------------------------------------------------------
-------------
>6699|Gsiphonifera
------------------------------------------------------------
------------------------------------------------------------
------------------------------------------------------------
--------------------------AATGTATTTTTGATTTATCAAACGAGTCTACGAA
GATGTCTATTCATAACAAGCATTTCATTTATGATTTGTTTGGAATACGGCTCTTTCGGCT
CAATTGAACGCAACGGACGTGATTGCAAGTCCTTGTTGAACTTCTGTATATATCATTTAC
ATTCTTAACTGAGTGTATCTAAGATAATAGAGTTCGCTTTCTATTGGTGACGGGATCTCC
AATCACTTTCGAGTGAGAGTGAGTGATCTAATCCTTTAGGGAAAACTCGGGCGACCGCTG
TAATACTTTCTTTTTAAAACAGAGGAAGATTGCGGCAATAACAGGTCTGTGATGCCCTCA
GATGTCCCGGGCCGC---------------------------------------------
------------------------------------------------------------
------------------------------------------------------------
------------------------------------------------------------
------------------------------------------------------------
------------------------------------------------------------
------------------------------------------------------------
------------------------------------------------------------
-------------
>95|Gsiphonifera
------------------------GGCTTAATTTGACTCAACGCGGGGAATCTTACCGGG
TCCGGACATACTGAGGATTGACAGACATCACCACGTCTTTTTGTCCTTAAAAAGACAAAA
GATAACAGATCTTTCATGATTATGTGGTGGGTGGTGCATGGCCGTTCTTAGTTCGTGGAG
TGATCTGTCTGCTTAATTGCGTTTCAAATGTATTTTTGATTTATCAAACGAGTCTACGAA
GATGTCTATTCAT-ACAAGCACTTCATTTATGATTTGTTTGGAATACGACTCTTTCGGCT
CAATTGAACGCAACGGACGTGATTGCAAGTCCTTGTTGAACTTCTGTATATATCATTTAC
ATTCTTAACTGAGTGTATCTAAGATAATAGAGTTCGCTTTCTATTGGTGACGGGATCTCC
AATCACTTTCGAGTGAGAGTGAGTGATCTAATCCTTTA-GGAAAACTCGGGCGACCGCTG
TAATACTTTCTTTTTAAAACAGAGGAAGATTGCGGCAATAACAGGTCTGTGATG------
------------------------------------------------------------
------------------------------------------------------------
------------------------------------------------------------
------------------------------------------------------------
------------------------------------------------------------
------------------------------------------------------------
------------------------------------------------------------
------------------------------------------------------------
-------------
>177|Gsiphonifera
------------------------------ATTTGACTCAACGCGGGGAATCTTACCGGG
TCCGGACATACTGAGGATTGACAGACATCACCACGTCTTTTTGTCCTTAAAAAGACAAAA
GATAACAGATCTTTCATGATTATGTGGTGGGTGGTGCATGGCCGTTCTTAGTTCGTGGAG
TGATCTGTCTGCTTAATTGCGTTTCAAATGTATTTTTGATTTATCAAACGAGTCTACGAA
GATGTCTATTCAT-ACAAGCACTTCATTTATGATTTGTTTGGAATACGACTCTTTCGGCT
CAATTGAACGCAACGGACGTGATTGCAAGTCCTTGTTGAACTTCTGTATATATCATTTAC
ATTCTTAACTGAGTGTATCTAAGATAATAGAGTTCGCTTTCTATTGGTGACGGGATCTCC
AATCACTTTCGAGTGAGAGTGAGTGATCTAATCCTTTA-GGAAAACTCGGGCGACCGCTG
TAATACTTTCTTTTTAAAACAGAGGAAGATTGCGGCAATAACAGGTCTGTGATG------
------------------------------------------------------------
------------------------------------------------------------
------------------------------------------------------------
------------------------------------------------------------
------------------------------------------------------------
------------------------------------------------------------
------------------------------------------------------------
------------------------------------------------------------
-------------
>231|Gsiphonifera
------------------------------ATTTGACTCAACGCGGGGAATCTTACCGGG
TCCGGACATACTGAGGATTGACAGACATCACCACGTCTTTTTGTCCTTAAAAAGACAAAA
GATAACAGATCTTTCATGATTATGTGGTGGGTGGTGCATGGCCGTTCTTAGTTCGTGGAG
TGATCTGTCTGCTTAATTGCGTTTCAAATGTATTTTTGATTTATCAAACGAGTCTACGAA
GATGTCTATTCAT-ACAAGCACTTCATTTATGATTTGTTTGGAATACGACTCTTTCGGCT
CAATTGAACGCAACGGACGTGATTGCAAGTCCTTGTTGAACTTCTGTATATATCATTTAC
ATTCTTAACTGAGTGTATCTAAGATAATAGAGTTCGCTTTCTATTGGTGACGGGATCTCC
AATCACTTTCGAGTGAGAGTGAGTGATCTAATCCTTTA-GGAAAACTCGGGCGACCGCTG
TAATACTTTCTTTTTAAAACAGAGGAAGATTGCGGCAATAACAGGTCT------------
------------------------------------------------------------
------------------------------------------------------------
------------------------------------------------------------
------------------------------------------------------------
------------------------------------------------------------
------------------------------------------------------------
------------------------------------------------------------
------------------------------------------------------------
-------------
>449|Gsiphonifera
--------------------------CTTAATTTGACTCAACGCGGGGAATCTTACCGGG
TCCGGACATACTGAGGATTGACAGACATCACCACGTCTTTTTGTCCTTAAAAAGACAAAA
GATAACAGATCTTTCATGATTATGTGGTGGGTGGTGCATGGCCGTTCTTAGTTCGTGGAG
TGATCTGTCTGCTTAATTGCGTTTCAAATGTATTTTTGATTTATCAAACGAGTCTACGAA
GATGTCTATTCAT-ACAAGCACTTCATTTATGATTTGTTTGGAATACGACTCTTTCGGCT
CAATTGAACGCAACGGACGTGATTGCAAGTCCTTGTTGAACTTCTGTATATATCATTTAC
ATTCTTAACTGAGTGTATCTAAGATAATAGAGTTCGCTTTCTATTGGTGACGGGATCTCC
AATCACTTTCGAGTGAGAGTGAGTGATCTAATCCTTTA-GGAAAACTCGGGCGACCGCTG
TAATACTTTCTTTTTAAAACAGAGGAAGATTGCGGCAATAACAGGTCTGTGATGC-----
------------------------------------------------------------
------------------------------------------------------------
------------------------------------------------------------
------------------------------------------------------------
------------------------------------------------------------
------------------------------------------------------------
------------------------------------------------------------
------------------------------------------------------------
-------------
>245|Gsiphonifera
------------------------GGCTTAATTTGACTCAACGCGGGGAATCTTACCGGG
TCCGGACATACTGAGGATTGACAGACATCACCACGTCTTTTTGTCCTTAAAAAGACAAAA
GATAACAGATCTTTCATGATTATGTGGTGGGTGGTGCATGGCCGTTCTTAGTTCGTGGAG
TGATCTGTCTGCTTAATTGCGTTTCAAATGTATTTTTGATTTATCAAACGAGTCTACGAA
GATGTCTATTCAT-ACAAGCACTTCATTTATGATTTGTTTGGAATACGACTCTTTCGGCT
CAATTGAACGCAACGGACGTGATTGCAAGTCCTTGTTGAACTTCTGTATATATCATTTAC
ATTCTTAACTGAGTGTATCTAAGATAATAGAGTTCGCTTTCTATTGGTGACGGGATCTCC
AATCACTTTCGAGTGAGAGTGAGTGATCTAATCCTTTA-GGAAAACTCGGGCGACCGCTG
TAATACTTTCTTTTTAAAACAGAGGAAGATTGCGGCAATAACAGG---------------
------------------------------------------------------------
------------------------------------------------------------
------------------------------------------------------------
------------------------------------------------------------
------------------------------------------------------------
------------------------------------------------------------
------------------------------------------------------------
------------------------------------------------------------
-------------
>225|Gsiphonifera
------------------------GGCTTAATTTGACTCAACGCGGGGAATCTTACCGGG
TCCGGACATACTGAGGATT---AGACATCACCACGTCTTTTTGTCCTTAAAAAGACAAAA
GATAACAGATCTTTCATGATTATGTGGTGGGTGGTGCATGGCCGTTCTTAGTTCGTGGAG
TGATCTGTCTGCTTAATTGCGTTTCAAATGTATTTTTGATTTATCAAACGAGTCTACGAA
GATGTCTATTCAT-ACAAGCACTTCATTTATGATTTGTTTGGAATACGACTCTTTCGGCT
CAATTGAACGCAACGGACGTGATTGCAAGTCCTTGTTGAACTTCTGTATATATCATTTAC
ATTCTTAACTGAGTGTATCTAAGATAATAGAGTTCGCTTTCTATTGGTGACGGGATCTCC
AATCACTTTCGAGTGAGAGTGAGTGATCTAATCCTTTA-GGAAAACTCGGGCGACCGCTG
TAATACTTTCTTTTTAAAACAGAGGAAGATTGCGGCAATAACAGGTCTGTGATGC-----
------------------------------------------------------------
------------------------------------------------------------
------------------------------------------------------------
------------------------------------------------------------
------------------------------------------------------------
------------------------------------------------------------
------------------------------------------------------------
------------------------------------------------------------
-------------
>448|Gsiphonifera
--------------------------CTTAATTTGACTCAACGCGGGGAATCTTACCGGG
TCCGGACATACTGAGGATT---GACCATCACCACGTCTTTTTGTCCTTAAAAAGACAAAA
GATAACAGATCTTTCATGATTATGTGGTGGGTGGTGCATGGCCGTTCTTAGTTCGTGGAG
TGATCTGTCTGCTTAATTGCGTTTCAAATGTATTTTTGATTTATCAAACGAGTCTACGAA
GATGTCTATTCAT-ACAAGCACTTCATTTATGATTTGTTTGGAATACGACTCTTTCGGCT
CAATTGAACGCAACGGACGTGATTGCAAGTCCTTGTTGAACTTCTGTATATATCATTTAC
ATTCTTAACTGAGTGTATCTAAGATAATAGAGTTCGCTTTCTATTGGTGACGGGATCTCC
AATCACTTTCGAGTGAGAGTGAGTGATCTAATCCTTTA-GGAAAACTCGGGCGACCGCTG
TAATACTTTCTTTTTAAAACAGAGGAAGATTGCGGCAATAACAGGTCTGTGATGC-----
------------------------------------------------------------
------------------------------------------------------------
------------------------------------------------------------
------------------------------------------------------------
------------------------------------------------------------
------------------------------------------------------------
------------------------------------------------------------
------------------------------------------------------------
-------------
>447|Gsiphonifera
----------------------------------------ACGCGGGGAATCTTACCGGG
TCCGGACATACTGAGGATTGACAGACATCACCACGTCTTTTC-TCCTTAAAAAGACAAAA
GATAACAGATCTTTCATGATTATGTGGCGGGTGGTGCATGGCCGTTCTTAGTTCGTGGAG
TGATCTGTCTGCTTAATTGCGTTTCAAATGTATTTTTGATTTATCAAACGAGTCTACGAA
GATGTCTATTCAT-ACAAGCACTTCATTTATGATTTGTTTGGAATACGACTCTTTCGGCT
CAATTGAACGCAACGGACGTGATTGCAAGTCCTTGTTGAACTTCTGTATATATCATTTAC
ATTCTTAACTGAGTGTATCTAAGATAATAGAGTTCGCTTTCTATTGGTGACGGGATCTCC
AATCACTTTCGAGTGAGAGTGAGTGATCTAATCCTTTA-GGAAAACTCGGGCGACCG---
------------------------------------------------------------
------------------------------------------------------------
------------------------------------------------------------
------------------------------------------------------------
------------------------------------------------------------
------------------------------------------------------------
------------------------------------------------------------
------------------------------------------------------------
------------------------------------------------------------
-------------
>A211|Gsiphonifera
------------------------------------------------------------
------------------------------------------------------------
------------------------------------------------------------
------------------------------------------------------------
------------------------------------------------------------
------------------------------------------------TATATCATTTAC
ATTCTTAACTGAGTGTATCTAAGATAATAGAGTTCGCTTTCTATTGGTGACGGGATCTCC
--TCATTCGTG---------GAGTGATCTAATCCTCTAGGGAAAACTCGGGCGACCGCTG
TAATACTTTCTTTTTAAAACAGAGGAAGATTGCGGCAATAACAGGTCTGTGATGCCCTCA
GATGTCCCGGGCCGCACACGTGCTACATTGATTAGCGCAGTGCGCATACTTTCAATATGA
TACATTGGTTTTGGTAGTAAGCTATTCATCTGATGGATATGCTACTCTCCATACCAATAC
TATCTAGTCTGAAAAGACTGGGTAATCTATTGTAAGTGCTGGTTCCTCTTCCCGTTGAGC
ATTTTAATAATGGTCTCTCTACGTCCCTAGTATATTCTAGTGCGATTGTAGTTGAGTCTG
CCATTTATGCAAGTGTCAATTCTCAGTGGGGACAGACATTTGATAATTCTTTGTCTCGTT
CTTAACTAGGAATGCCTTGTACGGGTCTTGGTTCAACAGACCACCCGGAATACGTCCCTG
CCCTTTGTACACACCGCCCGTCGCTCTTACCGATGAATTTCACTGTGAGTTCAATGGACC
GATTTTTTCCCTTTGGAAATTTGGTCAAACA-----------------------------
-------------
>A175|Gsiphonifera
------------------------------------------------------------
------------------------------------------------------------
------------------------------------------------------------
------------------------------------------------------------
------------------------------------------------------------
------------------------------------------------TATATCATTTAC
ATTCTTAACTGAGTGTATCTAAGATAATAGAGTTCGCTTTCTATTGGTGACGGGATCTCC
--TCATTCGTG---------GAGTGATCTAATCCTCTAGGGAAAACTCGGGCGACCGCTG
TAATACTTTCTTTTTAAAACAGAGGAAGATTGCGGCAATAACAGGTCTGTGATGCCCTCA
GATGTCCCGGGC------------------------------------------------
------------------------------------------------------------
------------------------------------------------------------
------------------------------------------------------------
------------------------------------------------------------
------------------------------------------------------------
------------------------------------------------------------
------------------------------------------------------------
-------------
>A106|Gsiphonifera
------------------------------------------------------------
------------------------------------------------------------
------------------------------------------------------------
------------------------------------------------------------
------------------------------------------------------------
-------------------------------------------------ATATCATTTAC
ATTCTTAACTGAGTGTATCTAAGATAATAGAGTTCGCTTTCTATTGGTGACGGGATCTCC
--TCATTCGTG---------GAGTGATCTAATCCTCTAGGGAAAACTCGGGCGACCGCTG
TAATACTTTCTTTTTAAAACAGAGGAAGATTGCGGCAATAACAGGTCTGTGATGCCCTCA
GATGTCCCGGG-------------------------------------------------
------------------------------------------------------------
------------------------------------------------------------
------------------------------------------------------------
------------------------------------------------------------
------------------------------------------------------------
------------------------------------------------------------
------------------------------------------------------------
-------------
>A115|Gsiphonifera
------------------------------------------------------------
------------------------------------------------------------
------------------------------------------------------------
------------------------------------------------------------
------------------------------------------------------------
-------------------------------------------------ATATCATTTAC
ATTCTTAACTGAGTGTATCTAAGATAATAGAGTTCGCTTTCTATTGGTGACGGGATCTCC
--TCATTCGTG---------GAGTGATCTAATCCTCTAGGGAAAACTCGGGCGACCGCTG
TAATACTTTCTTTTTAAAACAGAGGAAGATTGCGGCAATAACAGGTCTGTGATGCCCTCA
GATGTCCCGGGCCGCA--------------------------------------------
------------------------------------------------------------
------------------------------------------------------------
------------------------------------------------------------
------------------------------------------------------------
------------------------------------------------------------
------------------------------------------------------------
------------------------------------------------------------
-------------
>A200|Gsiphonifera
------------------------------------------------------------
------------------------------------------------------------
------------------------------------------------------------
--------------------------------TTTTTGATTTATCAAACGAGTCTACGAA
GG-ACCTATTCAT-ACAAGCACTTCATTTATGATTTGTTTGGAATTTGGTTCTTTCGGCT
CAATTGAACGCAACGGACGTGATTGCAAGTCCTTGTTGAACTTCTGTATATATCATTTAC
ATTCTTAACTGAGTGTATCTAAGATAATAGAGTTCGCTTTCTATTGGTGACGGGATCTCC
--TCATTCGTG---------GAGTGATCTAATCCTCTAGGGAAAACTCGGGCGACCGCTG
TAATACTTTCTTTTTAAAACAGAGGAAGATTGCGGCAATAACAGGTCTGTGATGCCCTCA
GATGTCCCGGGC------------------------------------------------
------------------------------------------------------------
------------------------------------------------------------
------------------------------------------------------------
------------------------------------------------------------
------------------------------------------------------------
------------------------------------------------------------
------------------------------------------------------------
-------------
>A165|Gsiphonifera
------------------------------------------------------------
------------------------------------------------------------
------------------------------------------------------------
---------------------------ATGTATTTTTGATTTATCAAACGAGTCTACGAA
GG-ACCTATTCAT-ACAAGCACTTCATTTATGATTTGTTTGGAATTTGGTTCTTTCGGCT
CAATTGAACGCAACGGACGTGATTGCAAGTCCTTGTTGAACTTCTGTATATATCATTTAC
ATTCTTAACTGAGTGTATCTAAGATAATAGAGTTCGCTTTCTATTGGTGACGGGATCTCC
--TCATTCGTG---------GAGTGATCTAATCCTCTAGGGAAAACTCGGGCGACCGCTG
TAATACTTTCTTTTTAAAACAGAGGAAGATTGCGGCAATAACAGGTCTGTGATGCCCTCA
GATGTCCCGGG-------------------------------------------------
------------------------------------------------------------
------------------------------------------------------------
------------------------------------------------------------
------------------------------------------------------------
------------------------------------------------------------
------------------------------------------------------------
------------------------------------------------------------
-------------
>A199|Gsiphonifera
------------------------------------------------------------
------------------------------------------------------------
------------------------------------------------------------
---------------------------ATGTATTTTTGATTTATCAAACGAGTCTACGAA
GG-ACCTATTCAT-ACAAGCACTTCATTTATGATTTGTTTGGAATTTGGTTCTTTCGGCT
CAATTGAACGCAACGGACGTGATTGCAAGTCCTTGTTGAACTTCTGTATATATCATTTAC
ATTCTTAACTGAGTGTATCTAAGATAATAGAGTTCGCTTTCTATTGGTGACGGGATCTCC
--TCATTCGTG---------GAGTGATCTAATCCTCTAGGGAAAACTCGGGCGACCGCTG
TAATACTTTCTTTTTAAAACAGAGGAAGATTGCGGCAATAACAGGTCTGTGATGCCCTCA
GATGTCCCGGG-------------------------------------------------
------------------------------------------------------------
------------------------------------------------------------
------------------------------------------------------------
------------------------------------------------------------
------------------------------------------------------------
------------------------------------------------------------
------------------------------------------------------------
-------------
>A207|Gsiphonifera
------------------------------------------------------------
------------------------------------------------------------
------------------------------------------------------------
--------------------------AATGTATTTTTGATTTATCAAACGAGTCTACGAA
GG-ACCTATTCAT-ACAAGCACTTCATTTATGATTTGTTTGGAATTTGGTTCTTTCGGCT
CAATTGAACGCAACGGACGTGATTGCAAGTCCTTGTTGAACTTCTGTATATATCATTTAC
ATTCTTAACTGAGTGTATCTAAGATAATAGAGTTCGCTTTCTATTGGTGACGGGATCTCC
--TCATTCGTG---------GAGTGATCTAATCCTCTAGGGAAAACTCGGGCGACCGCTG
TAATACTTTCTTTTTAAAACAGA-------------------------------------
------------------------------------------------------------
------------------------------------------------------------
------------------------------------------------------------
------------------------------------------------------------
------------------------------------------------------------
------------------------------------------------------------
------------------------------------------------------------
------------------------------------------------------------
-------------
>A213|Gsiphonifera
------------------------------------------------------------
------------------------------------------------------------
------------------------------------------------------------
---------------------------ATGTATTTTTGATTTATCAAACGAGTCTACGAA
GG-ACCTATTCAT-ACAAGCACTTCATTTATGATTTGTTTGGAATTTGGTTCTTTCGGCT
CAATTGAACGCAACGGACGTGATTGCAAGTCCTTGTTGAACTTCTGTATATATCATTTAC
ATTCTTAACTGAGTGTATCTAAGATAATAGAGTTCGCTTTCTATTGGTGACGGGATCTCC
--TCATTCGTG---------GAGTGATCTAATCCTCTA-GGAAAACTCGGGCGACCGCTG
TAATACTTTCTTTTTAAAACAGAGGAAGATTGCGGCAATAACAGGTCTGTGATGCCCTCA
GATGTCCCGGGC------------------------------------------------
------------------------------------------------------------
------------------------------------------------------------
------------------------------------------------------------
------------------------------------------------------------
------------------------------------------------------------
------------------------------------------------------------
------------------------------------------------------------
-------------
>A102|Gsiphonifera
------------------------------------------------------------
------------------------------------------------------------
------------------------------------------------------------
----------------------------------------------------------AA
GG-ACCTATTCAT-ACAAGCACTTCATTTATGATTTGTTTGGAATTTGGTTCTTTCGGCT
CAATTGAACGCAACGGACGTGATTGCAAGTCCTTGTTGAACTTCTGTATATATCATTTAC
ATTCTTAACTGAGTGTATCTAAGATAATAGAGTTCGCTTTCTATTGGTGACGGGATCTCC
--TCATTCGTG---------GAGTGATCTAATCCTCTA-GGAAAACTCGGGCGACCGCTG
TAATACTTTCTTTTTAAAACAGAGGAAGATTGCGGCAATAACAGGTCTGTGATGCCCTCA
GATGTCCCGGGC------------------------------------------------
------------------------------------------------------------
------------------------------------------------------------
------------------------------------------------------------
------------------------------------------------------------
------------------------------------------------------------
------------------------------------------------------------
------------------------------------------------------------
-------------
>A114|Gsiphonifera
------------------------------------------------------------
------------------------------------------------------------
------------------------------------------------------------
--------------------------------------------------AGTCTACGAA
GG-ACCTATTCAT-ACAAGCACTTCATTTATGATTTGTTTGGAATTTGGTTCTTTCGGCT
CAATTGAACGCAACGGACGTGATTGCAAGTCCTTGTTGAACTTCTGTATATATCATTTAC
ATTCTTAACTGAGTGTATCTAAGATAATAGAGTTCGCTTTCTATTGGTGACGGGATCTCC
--TCATTCGTG---------GAGTGATCTAATCCTCTA-GGAAAACTCGGGCGACCGCTG
TAATACTTTCTTTTTAAAACAGAGGAAGATTGCGGCAATAACAGGTCTGTGATGCCCTCA
GATGTCCCGGGC------------------------------------------------
------------------------------------------------------------
------------------------------------------------------------
------------------------------------------------------------
------------------------------------------------------------
------------------------------------------------------------
------------------------------------------------------------
------------------------------------------------------------
-------------
>A148|Gsiphonifera
------------------------------------------------------------
------------------------------------------------------------
------------------------------------------------------------
--------------------------AATGTATTTTTGATTTATCAAACGAGTCTACGAA
GG-ACCTATTCAT-ACAAGCACTTCATTTATGATTTGTTTGGAATTTGGTTCTTTCGGCT
CAATTGAACGCAACGGACGTGATTGCAAGTCCTTGTTGAACTTCTGTATATATCATTTAC
ATTCTTAACTGAGTGTATCTAAGATAATAGAGTTCGCTTTCTATTGGTGACGGGATCTCC
--TCATTCGTG---------GAGTGATCTAATCCTCTA-GGAAAACTCGGGCGACCGCTG
TAATACTTTCTTTTTAAAACAGAGGAAGATTGCGGCAATAACAGGTCTGTGATGCCCTCA
GATGTCCCGGGCCGC---------------------------------------------
------------------------------------------------------------
------------------------------------------------------------
------------------------------------------------------------
------------------------------------------------------------
------------------------------------------------------------
------------------------------------------------------------
------------------------------------------------------------
-------------
>A108|Gsiphonifera
------------------------------------------------------------
------------------------------------------------------------
------------------------------------------------------------
--------------------------AATGTATTTTTGATTTATCAAACGAGTCTACGAA
GG-ACCTATTCAT-ACAAGCACTTCATTTATGATTTGTTTGGAATTTGGTTCTTTCGGCT
CAATTGAACGCAACGGACGTGATTGCAAGTCCTTGTTGAACTTCTGTATATATCATTTAC
ATTCTTAACTGAGTGTATCTAAGATAATAGAGTTCGCTTTCTATTGGTGACGGGATCTCC
--TCATTCGTG---------GAGTGATCTAATCCTCTA-GGAAAACTCGGGCGACCGCTG
TAATACTTTCTTTTTAAAACAGAGGAAGATTGCGGCAATAACAGGTCTGTGATGCCCTCA
GATGTCCCGGGC------------------------------------------------
------------------------------------------------------------
------------------------------------------------------------
------------------------------------------------------------
------------------------------------------------------------
------------------------------------------------------------
------------------------------------------------------------
------------------------------------------------------------
-------------
>A116|Gsiphonifera
------------------------------------------------------------
------------------------------------------------------------
------------------------------------------------------------
--------------------------AATGTATTTTTGATTTATCAAACGAGTCTACGAA
GG-ACCTATTCAT-ACAAGCACTTCATTTATGATTTGTTTGGAATTTGGTTCTTTCGGCT
CAATTGAACGCAACGGACGTGATTGCAAGTCCTTGTTGAACTTCTGTATATATCATTTAC
ATTCTTAACTGAGTGTATCTAAGATAATAGAGTTCGCTTTCTATTGGTGACGGGATCTCC
--TCATTCGTG---------GAGTGATCTAATCCTCTA-GGAAAACTCGGGCGACCGCTG
TAATACTTTCTTTTTAAAACAGAGGAAGATTGCGGCAATAACAGGTCTGTGATGCCCTCA
GATGTCCCGGGCCGCA--------------------------------------------
------------------------------------------------------------
------------------------------------------------------------
------------------------------------------------------------
------------------------------------------------------------
------------------------------------------------------------
------------------------------------------------------------
------------------------------------------------------------
-------------
>A155|Gsiphonifera
------------------------------------------------------------
------------------------------------------------------------
------------------------------------------------------------
---------------------------ATGTATTTTTGATTTATCAAACGAGTCTACGAA
GG-ACCTATTCAT-ACAAGCACTTCATTTATGATTTGTTTGGAATTTGGTTCTTTCGGCT
CAATTGAACGCAACGGACGTGATTGCAAGTCCTTGTTGAACTTCTGTATATATCATTTAC
ATTCTTAACTGAGTGTATCTAAGATAATAGAGTTCGCTTTCTATTGGTGACGGGATCTCC
--TCATTCGTG---------GAGTGATCTAATCCTCTA-GGAAAACTCGGGCGACCGCTG
TAATACTTTCTTTTTAAAACAGAGGAAGATTGCGGCAATAACAGGTCTGTGATGCCCTCA
GATGTCCCGGGC------------------------------------------------
------------------------------------------------------------
------------------------------------------------------------
------------------------------------------------------------
------------------------------------------------------------
------------------------------------------------------------
------------------------------------------------------------
------------------------------------------------------------
-------------
>A161|Gsiphonifera
------------------------------------------------------------
------------------------------------------------------------
------------------------------------------------------------
----------------------------TGTATTTTTGATTTATCAAACGAGTCTACGAA
GG-ACCTATTCAT-ACAAGCACTTCATTTATGATTTGTTTGGAATTTGGTTCTTTCGGCT
CAATTGAACGCAACGGACGTGATTGCAAGTCCTTGTTGAACTTCTGTATATATCATTTAC
ATTCTTAACTGAGTGTATCTAAGATAATAGAGTTCGCTTTCTATTGGTGACGGGATCTCC
--TCATTCGTG---------GAGTGATCTAATCCTCTA-GGAAAACTCGGGCGACCGCTG
TAATACTTTCTTTTTAAAACAGAGGAAGATTGCGGCAATAACAGGTCTGTGATGCCCTCA
GATGTCCCGGGC------------------------------------------------
------------------------------------------------------------
------------------------------------------------------------
------------------------------------------------------------
------------------------------------------------------------
------------------------------------------------------------
------------------------------------------------------------
------------------------------------------------------------
-------------
>A163|Gsiphonifera
------------------------------------------------------------
------------------------------------------------------------
------------------------------------------------------------
---------------------------ATGTATTTTTGATTTATCAAACGAGTCTACGAA
GG-ACCTATTCAT-ACAAGCACTTCATTTATGATTTGTTTGGAATTTGGTTCTTTCGGCT
CAATTGAACGCAACGGACGTGATTGCAAGTCCTTGTTGAACTTCTGTATATATCATTTAC
ATTCTTAACTGAGTGTATCTAAGATAATAGAGTTCGCTTTCTATTGGTGACGGGATCTCC
--TCATTCGTG---------GAGTGATCTAATCCTCTA-GGAAAACTCGGGCGACCGCTG
TAATACTTTCTTTTTAAAACAGAGGAAGATTGCGGCAATAACAGGTCTGTGATGCCCTCA
GATGTCCCGGGC------------------------------------------------
------------------------------------------------------------
------------------------------------------------------------
------------------------------------------------------------
------------------------------------------------------------
------------------------------------------------------------
------------------------------------------------------------
------------------------------------------------------------
-------------
>A112|Gsiphonifera
------------------------------------------------------------
------------------------------------------------------------
------------------------------------------------------------
---------------------------ATGTATTTTTGATTTATCAAACGAGTCTACGAA
GG-ACCTATTCAT-ACAAGCACTTCATTTATGATTTGTTTGGAATTTGGTTCTTTCGGCT
CAATTGAACGCAACGGACGTGATTGCAAGTCCTTGTTGAACTTCTGTATATATCATTTAC
ATTCTTAACTGAGTGTATCTAAGATAATAGAGTTCGCTTTCTATTGGTGACGGGATCTCC
--TCATTCGTG---------GAGTGATCTAATCCTCTA-GGAAAACTCGGGCGACCGCTG
TAATACTTTCTTTTTAAAACAGAGGAAGATTGCGGCAATAACAGGTCTGTGATGCCCTCA
GATGTCCCGGGC------------------------------------------------
------------------------------------------------------------
------------------------------------------------------------
------------------------------------------------------------
------------------------------------------------------------
------------------------------------------------------------
------------------------------------------------------------
------------------------------------------------------------
-------------
>A133|Gsiphonifera
------------------------------------------------------------
------------------------------------------------------------
------------------------------------------------------------
--------------------------AATGTATTTTTGATTTATCAAACGAGTCTACGAA
GG-ACCTATTCAT-ACAAGCACTTCATTTATGATTTGTTTGGAATTTGGTTCTTTCGGCT
CAATTGAACGCAACGGACGTGATTGCAAGTCCTTGTTGAACTTCTGTATATATCATTTAC
ATTCTTAACTGAGTGTATCTAAGATAATAGAGTTCGCTTTCTATTGGTGACGGGATCTCC
--TCATTCGTG---------GAGTGATCTAATCCTCTA-GGAAAACTCGGGCGACCGCTG
TAATACTTTCTTTTTAAAACAGAGGAAGATTGCGGCAATAACAGGTCTGTGATGCCCTCA
GATGTCCCGGGCCGCACACGTGCTACATTGATTAGCGCAGTGCGCATACTTTCAATATGA
TACATTGGTTTTGGTAGTAAGCTATTCATCTGATGGATATGCTACTCTCCATACCAATAC
TATCTAGTCTGAAAAGACTGGGTAATCTATTGTAAGTGCTGGTTCCTCTTCCCGTTGAGC
ATTTTAATAATGGTCTCTCTACGTCCCTAGTATATTCTAGTGCGATTGTAGTTGAGTCTG
CCATTTATGCAAGTGTCAATTCTCAGTGGGGACAGACATTTGATAATTCTTTGTCTCGTT
CTTAACTAGGAATGCCTTGTACGGGTCTTGGTTCAACAGACCACCCGGAATACGTCCCTG
CCCTTTGTACACACCGCCCGTCGCTCTTACCGATGAATTTCACTGTGAGTTCAATGGACC
GATTTTTTCCCTTTGGAAATTTGGTCAAACAGTGAGA-----------------------
-------------
>A099|Gsiphonifera
------------------------------------------------------------
------------------------------------------------------------
------------------------------------------------------------
----------------------------TGTATTTTTGATTTATCAAACGAGTCTACGAA
GG-ACCTATTCAT-ACAAGCACTTCATTTATGATTTGTTTGGAATTTGGTTCTTTCGGCT
CAATTGAACGCAACGGACGTGATTGCAAGTCCTTGTTGAACTTCTGTATATATCATTTAC
ATTCTTAACTGAGTGTATCTAAGATAATAGAGTTCGCTTTCTATTGGTGACGGGATCTCC
--TCATTCGTG---------GAGTGATCTAATCCTCTA-GGAAAACTCGGGCGACCGCTG
TAATACTTTCTTTTTAAAACAGAGGAAGATTGCGGCAATAACAGGTCTGTGATGCCCTCA
G-----------------------------------------------------------
------------------------------------------------------------
------------------------------------------------------------
------------------------------------------------------------
------------------------------------------------------------
------------------------------------------------------------
------------------------------------------------------------
------------------------------------------------------------
-------------
>A156|Gsiphonifera
------------------------------------------------------------
------------------------------------------------------------
------------------------------------------------------------
---------------------------ATGTATTTTTGATTTATCAAACGAGTCTACGAA
GG-ACCTATTCAT-ACAAGCACTTCATTTATGATTTGTTTGGAATTTGGTTCTTTCGGCT
CAATTGAACGCAACGGACGTGATTGCAAGTCCTTGTTGAACTTCTGTATATATCATTTAC
ATTCTTAACTGAGTGTATCTAAGATAATAGAGTTCGCTTTCTATTGGTGACGGGATCTCC
--TCATTCGTG---------GAGTGATCTAATCCTCTA-GGAAAACTCGGGCGACCGCTG
TAATACTTTCTTTTTAAAACAGAGGAAGATTGCGGCAATAACAGGTCTGTGATGCCCTCA
G-----------------------------------------------------------
------------------------------------------------------------
------------------------------------------------------------
------------------------------------------------------------
------------------------------------------------------------
------------------------------------------------------------
------------------------------------------------------------
------------------------------------------------------------
-------------
>A214|Gsiphonifera
------------------------------------------------------------
------------------------------------------------------------
------------------------------------------------------------
----------------------------TGTATTTTTGATTTATCAAACGAGTCTACGAA
GG-ACCTATTCAT-ACAAGCACTTCATTTATGATTTGTTTGGAATTTGGTTCTTTCGGCT
CAATTGAACGCAACGGACGTGATTGCAAGTCCTTGTTGAACTTCTGTATATATCATTTAC
ATTCTTAACTGAGTGTATCTAAGATAATAGAGTTCGCTTTCTATTGGTGACGGGATCTCC
--TCATTCGTG---------GAGTGATCTAATCCTCTA-GGAAAACTCGGGCGACCGCTG
TAATACTTTCTTTTTAAAACAGAGGAAGATTGCGGCAATAACAGGTCTGTGATGCCCTCA
G-----------------------------------------------------------
------------------------------------------------------------
------------------------------------------------------------
------------------------------------------------------------
------------------------------------------------------------
------------------------------------------------------------
------------------------------------------------------------
------------------------------------------------------------
-------------
>A081|Gsiphonifera
------------------------------------------------------------
------------------------------------------------------------
------------------------------------------------------------
----------------------------------------------------TCTACGAA
GG-ACCTATTCAT-ACAAGCACTTCATTTATGATTTGTTTGGAATTTGGTTCTTTCGGCT
CAATTGAACGCAACGGACGTGATTGCAAGTCCTTGTTGAACTTCTGTATATATCATTTAC
ATTCTTAACTGAGTGTATCTAAGATAATAGAGTTCGCTTTCTATTGGTGACGGGATCTCC
--TCATTCGTG---------GAGTGATCTAATCCTCTA-GGAAAACTCGGGCGACCGCTG
TAATACTTTCTTTTTAAAACAGAGGAAGATTGCGGCAATAACAGGTCTGTGATGCCCTCA
GATGTCCCGGGCCGCA--------------------------------------------
------------------------------------------------------------
------------------------------------------------------------
------------------------------------------------------------
------------------------------------------------------------
------------------------------------------------------------
------------------------------------------------------------
------------------------------------------------------------
-------------
>A065|Gsiphonifera
------------------------------------------------------------
------------------------------------------------------------
------------------------------------------------------------
----------------------------TGTATTTTTGATTTATCAAACGAGTCTACGAA
GG-ACCTATTCAT-ACAAGCACTTCATTTATGATTTGTTTGGAATTTGGTTCTTTCGGCT
CAATTGAACGCAACGGACGTGATTGCAAGTCCTTGTTGAACTTCTGTATATATCATTTAC
ATTCTTAACTGAGTGTATCTAAGATAATAGAGTTCGCTTTCTATTGGTGACGGGATCTCC
--TCATTCGTG---------GAGTGATCTAATCCTCTA-GGAAAACTCGGGCGACCGCTG
TAATACTTTCTTTTTAAAACAGAGGAAGATTGCGGCAATAACAGGTCTGTGATGCCCTCA
GATGTCCCGGGCCGCA--------------------------------------------
------------------------------------------------------------
------------------------------------------------------------
------------------------------------------------------------
------------------------------------------------------------
------------------------------------------------------------
------------------------------------------------------------
------------------------------------------------------------
-------------
>A110|Gsiphonifera
------------------------------------------------------------
------------------------------------------------------------
------------------------------------------------------------
---------------------------ATGTATTTTTGATTTATCAAACGAGTCTACGAA
GG-ACCTATTCAT-ACAAGCACTTCATTTATGATTTGTTTGGAATTTGGTTCTTTCGGCT
CAATTGAACGCAACGGACGTGATTGCAAGTCCTTGTTGAACTTCTGTATATATCATTTAC
ATTCTTAACTGAGTGTATCTAAGATAATAGAGTTCGCTTTCTATTGGTGACGGGATCTCC
--TCATTCGTG---------GAGTGATCTAATCCTCTA-GGAAAACTCGGGCGACCGCTG
TAATACTTTCTTTTTAAAACAGAGGAAGATTGCGGCAATAACAGGTCTGTGATGCCCTCA
GATGTCCCGGGCCGCA--------------------------------------------
------------------------------------------------------------
------------------------------------------------------------
------------------------------------------------------------
------------------------------------------------------------
------------------------------------------------------------
------------------------------------------------------------
------------------------------------------------------------
-------------
>A147|Gsiphonifera
------------------------------------------------------------
------------------------------------------------------------
------------------------------------------------------------
----------------------------TGTATTTTTGATTTATCAAACGAGTCTACGAA
GG-ACCTATTCAT-ACAAGCACTTCATTTATGATTTGTTTGGAATTTGGTTCTTTCGGCT
CAATTGAACGCAACGGACGTGATTGCAAGTCCTTGTTGAACTTCTGTATATATCATTTAC
ATTCTTAACTGAGTGTATCTAAGATAATAGAGTTCGCTTTCTATTGGTGACGGGATCTCC
--TCATTCGTG---------GAGTGATCTAATCCTCTA-GGAAAACTCGGGCGACCGCTG
TAATACTTTCTTTTTAAAACAGAGGAAGATTGCGGCAATAACAGGTCTGTGATGCCCTCA
GATGTCCCGGGCCGCA--------------------------------------------
------------------------------------------------------------
------------------------------------------------------------
------------------------------------------------------------
------------------------------------------------------------
------------------------------------------------------------
------------------------------------------------------------
------------------------------------------------------------
-------------
>A149|Gsiphonifera
------------------------------------------------------------
------------------------------------------------------------
------------------------------------------------------------
---------------------------ATGTATTTTTGATTTATCAAACGAGTCTACGAA
GG-ACCTATTCAT-ACAAGCACTTCATTTATGATTTGTTTGGAATTTGGTTCTTTCGGCT
CAATTGAACGCAACGGACGTGATTGCAAGTCCTTGTTGAACTTCTGTATATATCATTTAC
ATTCTTAACTGAGTGTATCTAAGATAATAGAGTTCGCTTTCTATTGGTGACGGGATCTCC
--TCATTCGTG---------GAGTGATCTAATCCTCTA-GGAAAACTCGGGCGACCGCTG
TAATACTTTCTTTTTAAAACAGAGGAAGATTGCGGCAATAACAGGTCTGTGATGCCCTCA
GATGTCCCGGGCCGCACACGTGCTACATTGATTAGCGCAGTGCGCATACTTTCAATATGA
TACATTGGTTTTGGTAGTAAGCTATTCATCTGATGGATATGCTACTCTCCATACCAATAC
TATCTAGTCTGAAAAGACTGGGTAATCTATTGTAAGTGCTGGTTCCTCTTCCCGTTGAGC
ATTTTAATAATGGTCTCTCTACGTCCCTAGTATATTCTAGTGCGATTGTAGTTGAGTCTG
CCATTTATGCAAGTGTCAATTCTCAGTGGGGACAGACATTTGATAATTCTTTGTCTCGTT
CTTAACTAGGAATGCCTTGTACGGGTCTTGGTTCAACAGACCACCCGGAATACGTCCCTG
CCCTTTGTACACACCGCCCGTCGCTCTTACCGATGAATTTCACTGTGAGTTCAATGGACC
GATTTTTTCCCTTTGGAAATTTGGTCAAACAGTGAGA-----------------------
-------------
>A210|Gsiphonifera
------------------------------------------------------------
------------------------------------------------------------
------------------------------------------------------------
-------------------------------------------------GAGTCTACGAA
GG-ACCTATTCAT-ACAAGCACTTCATTTATGATTTGTTTGGAATTTGGTTCTTTCGGCT
CAATTGAACGCAACGGACGTGATTGCAAGTCCTTGTTGAACTTCTGTATATATCATTTAC
ATTCTTAACTGAGTGTATCTAAGATAATAGAGTTCGCTTTCTATTGGTGACGGGATCTCC
--TCATTCGTG---------GAGTGATCTAATCCTCTA-GGAAAACTCGGGCGACCGCTG
TAATACTTTCTTTTTAAAACAGAGGAAGATTGCGGCAATAACAGGTCTGTGATGCCCTCA
GATGTCCCGGGCCGCA--------------------------------------------
------------------------------------------------------------
------------------------------------------------------------
------------------------------------------------------------
------------------------------------------------------------
------------------------------------------------------------
------------------------------------------------------------
------------------------------------------------------------
-------------
>A209|Gsiphonifera
------------------------------------------------------------
------------------------------------------------------------
------------------------------------------------------------
---------------------------ATGTATTTTTGATTTATCAAACGAGTCTACGAA
GG-ACCTATTCAT-ACAAGCACTTCATTTATGATTTGTTTGGAATTTGGTTCTTTCGGCT
CAATTGAACGCAACGGACGTGATTGCAAGTCCTTGTTGAACTTCTGTATATATCATTTAC
ATTCTTAACTGAGTGTATCTAAGATAATAGAGTTCGCTTTCTATTGGTGACGGGATCTCC
--TCATTCGTG---------GAGTGATCTAATCCTCTA-GGAAAACTCGGGCGACCGCTG
TAATACTTTCTTTTTAAAACAGAGGAAGATTGCGGCAATAACAGGTCTGTGATGCCCACA
GATGTCCCGGGCCGCA--------------------------------------------
------------------------------------------------------------
------------------------------------------------------------
------------------------------------------------------------
------------------------------------------------------------
------------------------------------------------------------
------------------------------------------------------------
------------------------------------------------------------
-------------
>A104|Gsiphonifera
------------------------------------------------------------
------------------------------------------------------------
------------------------------------------------------------
---------------------------ATGTATTTTTGATTTATCAAACGAGTCTACGAA
GG-ACCTATTCAT-ACAAGCACTTCATTTATGATTTGTTTGGAATTTGGTTCTTTCGGCT
CAATTGAACGCAACGGACGTGATTGCAAGTCCTTGTTGAACTTCTGTATATATCATTTAC
ATTCTTAACTGAGTGTATCTAAGATAATAGAGTTCGCTTTCTATTGGTGACGGGATCTCC
--TCATTCGTG---------GAGTGATCTAATCCTCTA-GGAAAACTCGGGCGACCGCTG
TAATACTTTCTTTTTAAAACAGAGGAAGATTGCGGCAATAACAGGTCTGTGATGCCCACA
GATGTCCCGGGCCGCA--------------------------------------------
------------------------------------------------------------
------------------------------------------------------------
------------------------------------------------------------
------------------------------------------------------------
------------------------------------------------------------
------------------------------------------------------------
------------------------------------------------------------
-------------
>A212|Gsiphonifera
------------------------------------------------------------
------------------------------------------------------------
------------------------------------------------------------
------------------------------------------------------------
------------------------------------------------------------
------------------------------------------------TATATCATTTAC
ATTCTTAACTGAGTGTATCTAAGATAATAGAGTTCGCTTTCTATTGGTGACGGGATCTCC
--TCATTCGTG---------GAGTGATCTAATCCTCTAGGGAAAACTCGGGCGACCGCTG
TAATACTTTCTTTTTAAAACAGAGGAAGATTGCGGCAATAAC---TCTGTGATGCCCTCA
GATGTCCCGGGC------------------------------------------------
------------------------------------------------------------
------------------------------------------------------------
------------------------------------------------------------
------------------------------------------------------------
------------------------------------------------------------
------------------------------------------------------------
------------------------------------------------------------
-------------
